# Supplementary material for: Temporal trends and epidemiological patterns of Lassa fever outbreaks in Ebonyi State, Nigeria: A retrospective study (2018–2023)
Source: PLOS Glob Public Health. 2026 Jul 28;6(7):e0006871. doi: 10.1371/journal.pgph.0006871 (PMC13411902; doi:10.1371/journal.pgph.0006871)
Supplement: S1 Data — (XLSX) [file pgph.0006871.s002.xlsx]

## Sheet: sormas_cases_2023-12-17_ Lassa 
##Country	Case SN	Case ID	EPID number	External ID	AVADAR RSID/External Token	Internal Token	Disease	Disease name	Disease variant	Disease variant details	Person ID	Sex	Pregnancy	Trimester	Postpartum	Age	Age group	Date of birth (year / month / day)	Date of Report Cleaned	Date of report (M/d/yyyy)	Responsible region	Responsible district	Responsible community	Region	District	Community	Facility type	Facility	Facility name & description	Point of entry	Point of entry name & description	Place of initial detection	Case classification	Clinical confirmation	Epidemiological confirmation	Laboratory diagnostic confirmation	Investigation status	Date of Investigation Cleaned	Date of investigation (M/d/yyyy)	Outcome of case	Date of Outcome Cleaned	Date of outcome (M/d/yyyy)	Sequelae	Sequelae Description	Quarantine	Quarantine details	Quarantine start (M/d/yyyy)	Quarantine end (M/d/yyyy)	Previous quarantine end (M/d/yyyy)
NIE	154211	QJQVPV-CDHDM4-JB5L5G-ABVOKNHE	NIE-EBS-AKL-18-011				Lassa				SD76NA-AX44XQ-HU7Z6J-FSEH2DOA	Male				32	30--34			2018-01-24	Ebonyi	Abakaliki					Hospital	Other facility	FETHA			Other facility	Confirmed case				Investigation done		43376	Recovered
NIE	154204	RUFZCO-LEPRJH-G3NG5U-BB3O2IGU	NIE-EBS-AKL-18-013				Lassa				WGRCHS-CUW5IL-DSSHHU-YJXXCE5M	Female				32	30--34			2018-01-24	Ebonyi	Abakaliki					Hospital	Other facility	FETHA			Other facility	Confirmed case				Investigation done		43376	Recovered
NIE	107955897	SIZ7RO-36PWUM-YD27LW-W32RSOPM	NIE-EBS-NKE-23-017				Lassa				UJWSK2-J7S4CM-YMT3DB-ZUKNKEXI	Female	No		No	35	35--39	1905-06-10		2023-08-28	Ebonyi	Ezza South	Ameka Ward				Hospital	Amalekuna Health Centre				Amalekuna Health Centre	Suspect case				Investigation done		2023-08-31	No Outcome Yet
NIE	107955917	XX3TAV-SHJYSO-2T4USR-VGRZCEIA	NIE-EBS-NKE-23-016				Lassa				UTMRCI-D44657-4DK27G-TDWWKGC4	Female	No		No	38	35--39	1905-06-07		2023-08-28	Ebonyi	Ezza South	Amuzu Ward				Hospital	Amuzu Health Centre				Amuzu Health Centre	Suspect case				Investigation done		2023-08-31	No Outcome Yet
NIE	107955877	RWBWCX-QGYZ34-XI5RTD-CYXPSPZU	NIE-EBS-NKE-23-015				Lassa				RXSQV4-N76PW7-V5Z775-NJIGCPBY	Female	No		No	60	60--64	1905-05-16		2023-08-28	Ebonyi	Ezza South	Amuzu Ward				Hospital	Amuzu Health Centre				Amuzu Health Centre	Suspect case				Investigation done		2023-08-31	No Outcome Yet
NIE	107955907	SQEDSN-GGHDX4-NUVRTB-DQNMCDGQ	NIE-EBS-NKE-23-014				Lassa				W6KU3W-EV6RFS-GK4ZVO-7LEHKLNM	Male	No		No	18	15--19	1905-06-27		2023-08-28	Ebonyi	Ezza South	Ameka Ward				Hospital	Amalekuna Health Centre				Amalekuna Health Centre	Suspect case				Investigation done		2023-08-31	No Outcome Yet
NIE	107955887	SB4FK6-Q6KPSB-OC3ZEF-OGRPKJOM	NIE-EBS-NKE-23-013				Lassa				QPVUX4-TGLT3X-AB25BL-WGU4CP7I	Female	No		No	56	55--59	1905-05-20		2023-08-28	Ebonyi	Ezza South	Ameka Ward				Hospital	Amalekuna Health Centre				Amalekuna Health Centre	Suspect case				Investigation done		2023-08-31	No Outcome Yet
NIE	107955552	QH6USY-BWOUF5-ZXUIAJ-HTTNCEWQ	NIE-EBS-NKE-23-012				Lassa				RAZASM-KHEZNH-IZINZW-CTBTSPNA	Female	No		No	28	25--29	1905-06-17		2023-08-28	Ebonyi	Ezza South	Ameka Ward				Hospital	Amalekuna Health Centre				Amalekuna Health Centre	Suspect case				Investigation done		2023-08-31	No Outcome Yet
NIE	107955562	VU56MR-JIZRLL-AAK2NS-MH66SCP4	NIE-EBS-NKE-23-011				Lassa				X5C2WV-76VCUM-RPRNSU-X552KBZM	Female	No		No	32	30--34	1905-06-13		2023-08-25	Ebonyi	Ezza South	Amuzu Ward				Hospital	Amuzu Health Centre				Amuzu Health Centre	Suspect case				Investigation done		2023-08-31	No Outcome Yet
NIE	107980163	RCQMXB-HTGZOM-OXF2BC-KDRCKBS4	NIE-EBS-BKL-23-018				Lassa				XXZ653-P3FJSX-6UBAYO-K5CCSDJE	Male	No		No	46	45--49	1977-04-06		2023-08-19	Ebonyi	Izzi	Ndietta Ward					Home or other place	Ndiebo offerekpe			Home or other place	Suspect case				Investigation done		45116	No Outcome Yet
NIE	107980253	X7DIBE-6VZQLB-W7TYEM-F3TXSGPQ	NIE-EBS-BKL-23-026				Lassa				XULVTM-FSHQS6-EG4745-DH4JCFSY	Female				18	15--19	1905-06-27		2023-08-19	Ebonyi	Izzi	Ndietta Ward					Home or other place	Ndiebo offerekpe			Home or other place	Suspect case				Investigation done		45116	No Outcome Yet
NIE	107980153	R5MSIY-YDSETY-QTC2LB-7JAUSOCU	NIE-EBS-BKL-23-017				Lassa				QCLRQ4-ISFZG4-X3GD6A-2YUG2M6Y	Male	No		No	48	45--49	1905-05-28		2023-08-18	Ebonyi	Izzi	Ndietta Ward					Home or other place	Nciebo offerekpe			Home or other place	Suspect case				Investigation done		45116	No Outcome Yet
NIE	107980143	QOPUBX-MQICOR-MVKCY2-DUD2SGMU	NIE-EBS-BKL-23-016				Lassa				X4ZYQ4-CKBIN5-EAGIFA-MXM7KDVU	Male	No		No	60	60--64	1905-05-16		2023-08-18	Ebonyi	Izzi	Igbuhu Ward					Home or other place	Agharaoza compound			Home or other place	Suspect case				Investigation done		45116	No Outcome Yet
NIE	107980213	UBVAK4-5DSWMI-CABICH-H2HFCBCQ	NIE-EBS-BKL-23-023				Lassa				Q2QJPG-ETNADT-S7XQPU-SCFGKDCY	Male				50	50--54	1905-05-26		2023-08-18	Ebonyi	Izzi	Igbuhu Ward					Home or other place	Igbuhu village			Home or other place	Suspect case				Investigation done		45116	No Outcome Yet
NIE	107980263	XVAPCO-G5I42T-GN7S5W-PS452D6Q	NIE-EBS-BKL-23-027				Lassa				TBIK2O-JAFW5Z-IIWSSI-XC47CC5M	Male	No		No	1	0--4	9/18/2021		2023-08-18	Ebonyi	Izzi	Igbuhu Ward					Home or other place	Igbuhu village			Home or other place	Suspect case				Investigation done		45116	No Outcome Yet
NIE	107980243	WFCCP7-ZBOOAD-BMBUV2-DHD3CFMQ	NIE-EBS-BKL-23-025				Lassa				WSNZQ7-35BXHY-ZU6BJ2-3QMJCHGA	Female	No		No	13	10--14	2009-05-11		2023-08-18	Ebonyi	Izzi	Igbuhu Ward					Home or other place	Igbuhu village			Home or other place	Suspect case				Investigation done		45116	No Outcome Yet
NIE	107980173	RS7H3T-FQRPHF-DBHC6H-ZSKFSOCI	NIE-EBS-BKL-23-019				Lassa				VN4ELI-7IT3EZ-2VQOEU-5Z4SSFXA	Male	No		No	14	10--14	2008-10-09		2023-08-18	Ebonyi	Izzi	Ndietta Ward					Home or other place	Ndiebor Iboko Road			Home or other place	Suspect case				Investigation done		45116	No Outcome Yet
NIE	107980193	TP3CB3-DWHQWG-TQSIX3-VKTRCP6Q	NIE-EBS-BKL-23-021				Lassa				TEAYHK-SBL2D6-KM35NA-MUBWSKVQ	Male	No		No	40	40--44	8//1983		2023-08-18	Ebonyi	Izzi	Ndietta Ward					Home or other place	NDIOKPOTO village			Home or other place	Suspect case				Investigation done		45116	No Outcome Yet
NIE	107980203	UB52QL-7ARSHL-CZHCLR-JTQN2JHQ	NIE-EBS-BKL-23-022				Lassa				TLENV7-BYC5GS-PZQINJ-QAVSKPS4	Male	No		No	34	30--34	1905-06-11		2023-08-18	Ebonyi	Izzi	Ndietta Ward					Home or other place	NDIOKPOTO village			Home or other place	Suspect case				Investigation done		45116	No Outcome Yet
NIE	107980223	UBZHUW-YOT2XU-GPY6FO-KJB7SAXM	NIE-EBS-BKL-23-024				Lassa				S5QSYH-KRGSGI-4ONFAJ-4ZPN2OIU	Female	No			16	15--19	1905-06-29		2023-08-18	Ebonyi	Izzi	Ndietta Ward				Hospital	Oguzoronweya Health Facility				Oguzoronweya Health Facility	Suspect case				Investigation done		45116	No Outcome Yet
NIE	107980183	TDOAHJ-SGIWLP-ICLYK7-S2KJKFLM	NIE-EBS-BKL-23-020				Lassa				WQ3W7L-455CLQ-FHAGDX-CRIVSGDI	Female	No			30	30--34	1905-06-15		2023-08-17	Ebonyi	Izzi	Ndietta Ward					Home or other place	NDIOKPOTO village			Home or other place	Suspect case				Investigation done		45116	No Outcome Yet
NIE	107980273	XXG2CF-7AAWBT-Q6EJRP-Y4QYSMWI	NIE-EBS-BKL-23-028				Lassa				SC3CHV-RIOZOH-FDHNSP-2MQMKCJU	Female	No			18	15--19	1905-06-27		2023-08-17	Ebonyi	Izzi	Ndietta Ward				Hospital	Oguzoronweya Health Facility				Oguzoronweya Health Facility	Suspect case				Investigation done		45116	No Outcome Yet
NIE	107895513	WJE2H3-MDKCMH-3WW5BN-OZ6GCAQQ	NIE-EBS-BKL-23-015				Lassa				WBRLM2-RLENH6-TI3CKO-GOPTCG5Q	Male	No		No	49	45--49			2023-08-04	Ebonyi	Izzi	Ezza Inyimagu Igbuhu Ward				Hospital	Other facility	OB 2 AEFUTHA			Other facility	Not a case				Investigation done		45024	No Outcome Yet
NIE	107895464	W34CNF-UXSYLO-T3ZP7B-5ALN2AGU	NIE-EBS-AKL-23-135				Lassa				QGUSB4-WEJBAL-U65D5H-ZRWNKMBE	Female	No		No	13	10--14			2023-08-04	Ebonyi	Abakaliki	Azuiyiokwu Ward				Hospital	Other facility	CHER OB 1 AEFUTHA			Other facility	Not a case				Investigation done		45024	No Outcome Yet
NIE	107895424	TTIGDS-EGUOBS-NHSV5G-I6JJ2OMQ	NIE-EBS-CHR-23-017				Lassa				T6BZBO-OL7PXJ-NWSYLF-Q6QOKF2Y	Female	No		No	22	20--24			2023-08-02	Ebonyi	Ikwo	Ndufu Alike Ward				Hospital	Other facility	OB 2 AEFUTHA			Other facility	Not a case				Investigation done		44965	No Outcome Yet
NIE	107894860	T6HBOA-3IZMAC-CWK4FW-QFJQCPLE	NIE-EBS-UGB-23-030				Lassa				SVEQTN-6W2VIX-72JA6F-I6JISEM4	Male	No		No	29	25--29			2023-07-30	Ebonyi	Ebonyi	New Layout Ward				Hospital	Other facility	CHER OB 1 AEFUTHA			Other facility	Not a case				Investigation done		2023-07-30	No Outcome Yet
NIE	107894696	S7FPNT-PDJIMJ-2BX5T5-REJF2MR4	NIE-EBS-NKE-23-010				Lassa				RDHAS4-TMFTPG-M7P5EM-USX22M4I	Female	No		No	1	0--4			2023-07-21	Ebonyi	Ezza South	Azuebonyi Idembia Ward				Hospital	Other facility	CHER OB 1 AEFUTHA			Other facility	Not a case				Investigation done		2023-07-21	No Outcome Yet
NIE	107892251	QUKKSP-D4B52B-MM47H7-TST4SMNA	NIE-EBS-AKL-23-134				Lassa				T24KWZ-4N2CP5-S4TFL2-4HTGCJCA	Male	No		No	4	0--4			2023-07-20	Ebonyi	Abakaliki	Azuiyiokwu Ward				Hospital	Other facility	CHER OB 1 AEFUTHA			Other facility	Not a case				Investigation done		2023-07-20	No Outcome Yet
NIE	107891634	RQZBRB-KSGNBO-VIQAXU-GMXO2IHU	NIE-EBS-AKL-23-133				Lassa				TVPDXL-U2DEI3-C2CMZR-IMMJKOSY	Male	No		No	4	0--4			2023-07-20	Ebonyi	Abakaliki	Azuiyiokwu Ward				Hospital	Other facility	CHER OB 1 AEFUTHA			Other facility	Not a case				Investigation done		2023-07-20	No Outcome Yet
NIE	107891486	RK3NT7-JKOKIW-EMWUAL-XAEPCMEM	NIE-EBS-AKL-23-132				Lassa				TVEAFB-ZRGREV-YGJ6SF-6RSC2L2U	Male	No		No	1	0--4			2023-07-20	Ebonyi	Abakaliki	Azuiyiokwu Ward				Hospital	Other facility	CHER OB 1 AEFUTHA			Other facility	Not a case				Investigation done		2023-07-20	No Outcome Yet
NIE	107891389	U42TFU-MDICCQ-EC67LP-RUQVKD7M	NIE-EBS-AKL-23-131				Lassa				ULZ5RU-JXZCMU-MPI5H7-KE3LCCBU	Female	No		No	16	15--19			2023-07-18	Ebonyi	Abakaliki	Azuiyiokwu Ward				Hospital	Other facility	CHER OB 1 AEFUTHA			Other facility	Not a case				Investigation done		2023-07-18	No Outcome Yet
NIE	107881270	TNBOXL-N2AMXR-R47TRK-NK6YSNSA	NIE-EBS-UGB-23-029				Lassa				RAKQJH-D4COYX-LBTDLO-U5YFSM7A	Female	No		No	5	5--9			2023-07-17	Ebonyi	Ebonyi	Kpiri-Kpiri Ward				Hospital	Other facility	CHER OB 1 AEFUTHA			Other facility	Not a case				Investigation done		2023-07-17	No Outcome Yet
NIE	154176	RSHQ42-QRACPX-AOW7U2-CS5QSAAI	NIE-EBS-AKL-18-072				Lassa				UHAPBL-2M5XIY-TKCT2O-BEGVSEW4	Female	No		No	36	35--39	1900-01-12		2018-01-24	Ebonyi	Abakaliki					Hospital	Other facility	FETHA			Other facility	Confirmed case				Investigation done		2018-04-15	Unknown		2021-08-23
NIE	107881204	RP5SH2-LAYGEZ-EX2TEC-4TOHKJXU	NIE-EBS-AKL-23-130				Lassa				QMYMAL-3G4ZDJ-VESFNY-ZKYP2HFI	Male	No		No	68	65--69			2023-07-16	Ebonyi	Abakaliki	Azuiyiokwu Ward				Hospital	Other facility	OB 2 AEFUTHA			Other facility	Not a case				Investigation done		2023-07-16	No Outcome Yet
NIE	107875571	RFB5QQ-BFHXY3-4EP32A-JBT2SBPQ	NIE-EBS-BKL-23-014				Lassa				URY2YY-35TYQY-5XO3BR-N7BEKC7E	Female	No		No	35	35--39			2023-07-16	Ebonyi	Izzi	Iboko Ward				Hospital	Other facility	OB 2 AEFUTHA			Other facility	Not a case				Investigation done		2023-07-16	No Outcome Yet
NIE	107881360	QZJTWK-ENI7SA-XARITU-DCSQ2H4E	NIE-EBS-ZLL-23-004				Lassa				XY5XJN-TT4DPL-2WKNQS-EFE7SDGE	Female	No		No	22	20--24			2023-07-15	Ebonyi	Ishielu	Ogbogun/Onuoji Ward				Hospital	Other facility	OB 2 AEFUTHA			Other facility	Not a case				Investigation done		2023-07-15	No Outcome Yet
NIE	107875556	RY2VBH-AZSIST-HFUEJN-4LIBSOLE	NIE-EBS-EBJ-23-020				Lassa				SGQFML-RYS4HA-JME3D6-47V42DMY	Female	No		No	37	35--39			2023-07-15	Ebonyi	Ezza North	Oriuzor Ward				Hospital	Other facility	OB 1 OBST AND GYNE			Other facility	Not a case				Investigation done		2023-07-15	No Outcome Yet
NIE	107875535	XFACMM-YPAHJZ-5DD3NI-ZBZECOSA	NIE-EBS-UGB-23-028				Lassa				U3EK4Z-ZUFLBH-P7T22M-UZBCKBEI	Male	No		No	45	45--49			2023-07-13	Ebonyi	Ebonyi	Kpiri-Kpiri Ward				Hospital	Other facility	Accident and Emergency AEFUTHA			Other facility	Not a case				Investigation done		2023-07-13	No Outcome Yet
NIE	107875505	UAMVRE-3UKJIB-FCWIOJ-H6DUKEXA	NIE-EBS-UGB-23-027				Lassa				XRAKVE-KFEN4W-73AJMX-OFPSSLTQ	Male	No		No	45	45--49			2023-07-13	Ebonyi	Ebonyi	Kpiri-Kpiri Ward				Hospital	Other facility	CHER OB 1 AEFUTHA			Other facility	Not a case				Investigation done		2023-07-13	No Outcome Yet
NIE	107875472	QVSOAS-6SEHNK-ZNJHBG-6C2JCAIM	NIE-EBS-EBJ-23-019				Lassa				RZC2HS-B5HTT6-K6OVLT-VOJNCJFQ	Male	No		No	20	20--24			2023-07-13	Ebonyi	Ezza North	Oriuzor Ward				Hospital	Other facility	OB 2 AEFUTHA			Other facility	Not a case				Investigation done		2023-07-13	No Outcome Yet
NIE	107875431	URVVWX-DWUCU5-5FO6P7-MI4XCHKY	NIE-EBS-AKL-23-129				Lassa				RWCS5J-M7ALH7-QECPCK-NS3KCFBA	Female	No		No	8	5--9			2023-07-13	Ebonyi	Abakaliki	Azuiyiokwu Ward				Hospital	Other facility	CHER OB 1 AEFUTHA			Other facility	Not a case				Investigation done		2023-07-13	No Outcome Yet
NIE	107875404	SCNGDW-56OJCZ-J57W6F-WXMAKI2A	NIE-EBS-AKL-23-128				Lassa				ST6OBT-ZMONAD-WQ5LHY-6SE3CBZM	Female	No		No	6	5--9			2023-07-13	Ebonyi	Abakaliki	Azuiyiokwu Ward				Hospital	Other facility	CHER OB 1 AEFUTHA			Other facility	Not a case				Investigation done		2023-07-13	No Outcome Yet
NIE	107875275	VLUPE7-EAGXHJ-QLRQZ2-4I5USKIA	NIE-EBS-BZR-23-008				Lassa				RUV6N3-JATITN-4WVTBU-OE6KKHRU	Male	No		No	65	65--69			2023-07-11	Ebonyi	Ohaozara	Umuchima Ward				Hospital	Other facility	OB 2 AEFUTHA			Other facility	Not a case				Investigation done		45237	No Outcome Yet
NIE	107875212	R35VR5-Q32JSR-6ATUFY-ZZSVCDWA	NIE-EBS-CHR-23-016				Lassa				V5XY2F-5WJGSU-ZV5TFP-PVFU2PO4	Female	No		No	17	15--19			2023-07-10	Ebonyi	Ikwo	Ndufu Alike Ward				Hospital	Other facility	Accident and Emergency AEFUTHA			Other facility	Not a case				Investigation done		45206	No Outcome Yet
NIE	107875162	TSTAET-XSO6YR-RWN3YO-77IUKCLQ	NIE-EBS-AKL-23-127				Lassa				QIBTXN-ZLCYDA-Z325PG-IMUDSNUA	Female	No		No	48	45--49			2023-07-10	Ebonyi	Abakaliki	Azuiyiokwu Ward				Hospital	Other facility	OB 2 AEFUTHA			Other facility	Not a case				Investigation done		45206	No Outcome Yet
NIE	107869933	UFZ5XI-RMZWLH-3X46OX-J7UVKGG4	NIE-EBS-AKL-23-126				Lassa				XOEVEE-F45F7Z-OQJCL4-ET4N2G4Y	Male	No		No	37	35--39			2023-07-10	Ebonyi	Abakaliki	Azuiyiokwu Ward				Hospital	Other facility	OB 2 AEFUTHA			Other facility	Not a case				Investigation done		45206	No Outcome Yet
NIE	107832591	T7TPPM-ARYG7M-22P5LP-5NBQKA2U	NIE-EBS-AKL-23-120				Lassa				RFXX4G-TKZEBN-SJ4CME-RJFEKJEQ	Male	No		No	22	20--24			2023-07-09	Ebonyi	Abakaliki	Izzi Unuhu Ward				Hospital	Other facility	OB 2 AEFUTHA			Other facility	Not a case				Investigation done		2023-07-19	No Outcome Yet
NIE	154169	WAD3XX-JBQGQL-UYQCGV-N2OQ2IBQ	NIE-EBS-AKL-18-009				Lassa				VUKAW7-5BQTZF-YXF7PV-YPK2CI4I	Male				37	35--39	1/17/1981		2018-01-24	Ebonyi	Abakaliki					Hospital	Other facility	FETHA			Other facility	Confirmed case				Investigation done		43346	Recovered		2018-01-22
NIE	107875182	SNBYEP-UWLP64-BAGLQB-OYJQKGTM	NIE-EBS-EBJ-23-018				Lassa				T53F6J-L2VXAL-YV4ZAV-SGYACNEU	Female	No		No	23	20--24		02/23/2021	2023-07-07	Ebonyi	Ezza North	Ekka Ward				Hospital	Other facility	Accident and Emergency AEFUTHA			Other facility	Not a case				Investigation done		45114	No Outcome Yet
NIE	107869812	SI3SUR-O3DJC5-LXXQJI-4NX7SAWA	NIE-EBS-AKL-23-125				Lassa				RGQHO3-MF5JP6-BRV4SM-UW2VKD5I	Male	No		No	45	45--49		2021-10-05	2023-07-07	Ebonyi	Abakaliki	Azuiyiokwu Ward				Hospital	Other facility	OB 2 AEFUTHA			Other facility	Not a case				Investigation done		45114	No Outcome Yet
NIE	107869157	WJFRAJ-7UCFI6-RIB2SP-SVPLKPGQ	NIE-EBS-BKL-23-013				Lassa				XUL27H-CBKAKQ-B4GWRO-FAYHKIGE	Female	No		No	36	35--39		2021-08-03	2023-07-07	Ebonyi	Izzi	Oferekpe Ward				Hospital	Other facility	FMW AEFUTHA			Other facility	Not a case				Investigation done		45114	No Outcome Yet
NIE	107869034	QWX6VK-DEBTZU-TJHKOP-X3LMKFMY	NIE-EBS-HKW-23-019				Lassa				UZFMHL-7323NQ-WEOARV-HYZP2FDY	Male	No		No	3	0--4		02/23/2021	2023-06-30	Ebonyi	Ohaukwu	Ngbo Ward				Hospital	Other facility	National Obstetric Fistula Centre Abakaliki (NOFIC)			Other facility	Not a case				Investigation done		2023-07-30	No Outcome Yet
NIE	107867823	SLVHBH-CVKZIP-JN34GO-QL6UCCJE	NIE-EBS-HKW-23-018				Lassa				R2K3RC-IV2LV6-6AWZMX-BHAESMOA	Female	No		No	50	50--54		02/22/2022	2023-06-27	Ebonyi	Ohaukwu	Effium Ward 1				Hospital	Other facility	OB 2 AEFUTHA			Other facility	Not a case				Investigation done		2023-06-27	No Outcome Yet
NIE	107842635	WYHFLW-AX3XB3-2HJYNX-4NUHSNKA	NIE-EBS-EBJ-23-017				Lassa				WHXM3B-XUIFC2-2QQPPR-I4N32A6A	Female	No		No	17	15--19		02/18/2022	2023-06-25	Ebonyi	Ezza North	Umuoghara Ward				Hospital	Other facility	CHOP AEFUTHA			Other facility	Not a case				Investigation done		2023-06-25	No Outcome Yet
NIE	107842467	TI77EG-MCMMYS-POKTBR-3HUACGUM	NIE-EBS-AKL-23-124				Lassa				SNZE72-YEH57H-MXNZQP-LGIFCCVQ	Male	No		No	20	20--24		02/18/2022	2023-06-25	Ebonyi	Abakaliki	Azuiyiokwu Ward				Hospital	Other facility	OB 2 AEFUTHA			Other facility	Not a case				Investigation done		2023-06-25	No Outcome Yet
NIE	107842279	UOZQTV-6LGDFB-VLF7T4-AYO2SPKM	NIE-EBS-UGB-23-026				Lassa				SPGJFA-YHV2BA-KJIAVG-UT3NSOD4	Female	No		No	22	20--24		2022-06-04	2023-06-23	Ebonyi	Ebonyi	New Layout Ward				Hospital	Other facility	OB 2 AEFUTHA			Other facility	Not a case				Investigation done		2023-06-23	No Outcome Yet
NIE	107841413	WIPPLO-VL2WIT-LYX3AC-4RSB2HYU	NIE-EBS-AKL-23-122				Lassa				V22273-5Z7HOM-D4QI4U-ICH42DK4	Male	No		No	29	25--29		2022-01-02	2023-06-20	Ebonyi	Abakaliki	Azuiyiokwu Ward				Hospital	Other facility	OB 2 AEFUTHA			Other facility	Not a case				Investigation done		2023-06-20	No Outcome Yet
NIE	107841218	WA7KJJ-TMTUDO-PQVL5B-VKW32PQI	NIE-EBS-CHR-23-015				Lassa				V4SRVL-5XLQFH-7UL6T4-QH5HCIZU	Female	No		No	55	55--59		2022-07-02	2023-06-20	Ebonyi	Ikwo	Ndufu Alike Ward				Hospital	Other facility	OB 2 AEFUTHA			Other facility	Not a case				Investigation done		2023-06-20	No Outcome Yet
NIE	107842031	UWGDAP-ZZZU5Z-IW74YO-HCUTCPK4	NIE-EBS-AKL-23-123				Lassa				RBFCAN-3SLMXV-RDU5U5-TZCECFDY	Male	No		No	14	10--14		2022-06-03	2023-06-17	Ebonyi	Abakaliki	Azuiyiokwu Ward				Hospital	Other facility	CHOP AEFUTHA			Other facility	Not a case				Investigation done		2023-06-17	No Outcome Yet
NIE	107841724	VOWG6S-XWESKJ-IP43RF-XV4N2EU4	NIE-EBS-UGB-23-025				Lassa				WFADUK-2SW7EN-JF57MF-MT73SIFY	Female	No		No	40	40--44		2022-06-12	2023-06-15	Ebonyi	Ebonyi	Kpiri-Kpiri Ward				Hospital	Other facility	VIP Ward AEFUTHA			Other facility	Not a case				Investigation done		2023-06-15	No Outcome Yet
NIE	107832708	TVJFB6-IM5QMK-O3NJAB-ZT25KFPM	NIE-EBS-EBJ-23-015				Lassa				SVCKNZ-ABURPB-CZL4L2-DSZS2KMM	Male	No		No	20	20--24		01/20/2022	2023-06-14	Ebonyi	Ezza North	Oriuzor Ward				Hospital	Other facility	Sickle Cell Clinic AEFUTHA			Other facility	Not a case				Investigation done		2023-06-14	No Outcome Yet
NIE	107832657	T22TLI-IP7NAG-DFGKCW-F7CIKDGM	NIE-EBS-AKL-23-121				Lassa				SSJSVH-V3SHH3-YGVF56-F4C2CNRE	Female				27	25--29		02/24/2022	2023-06-10	Ebonyi	Abakaliki	Azuiyiokwu Ward				Hospital	Other facility	Accident and Emergency AEFUTHA			Other facility	Not a case				Investigation done		45205	No Outcome Yet
NIE	107832497	R67ZSM-7ZWUUA-A3HLSF-CTD5SNWU	NIE-EBS-AKL-23-119				Lassa				U5N4O7-DABNNB-N2S5EA-HVNUSGWA	Male	No		No	30	30--34		2022-07-03	2023-06-09	Ebonyi	Abakaliki	Azuiyiokwu Ward				Hospital	Other facility	OB 2 AEFUTHA			Other facility	Not a case				Investigation done		45175	No Outcome Yet
NIE	107832630	WTO7V2-ZZA7VD-MPL4B6-MJH7KETQ	NIE-EBS-HKW-23-017				Lassa				XPK33W-OY6S4S-ABEQZ6-7K7S2JK4	Female	No		No	8 Months	0--4		02/26/2022	2023-06-08	Ebonyi	Ohaukwu	Ishi Ngbo 1 Ward				Hospital	Other facility	CHER OB 1 AEFUTHA			Other facility	Not a case				Investigation done		45144	No Outcome Yet
NIE	107831031	SE3KHU-TGCJPD-BIA5SE-3N4E2DAE	NIE-EBS-HKW-23-016				Lassa				W4CAJS-352BYR-FPV5SO-NXHECEOI	Male	No		No	85	85--89		01/17/2022	2023-06-06	Ebonyi	Ohaukwu	Ngbo Ward				Hospital	Other facility	OB 2 AEFUTHA			Other facility	Not a case				Investigation done		45083	No Outcome Yet
NIE	107830244	SB33WD-5P7XST-SPUETK-CSB5SPXY	NIE-EBS-AKL-23-118				Lassa				UWVZF6-CNYYBV-4XDHWK-RSPI2FZE	Male	No		No	26	25--29		2022-07-01	2023-06-06	Ebonyi	Abakaliki	Azuiyiokwu Ward				Hospital	Other facility	OB 2 AEFUTHA			Other facility	Not a case				Investigation done		45083	No Outcome Yet
NIE	107830124	QBXB4B-RJLSY3-Y6E6CA-3YJLSDYE	NIE-EBS-AKL-23-117				Lassa				XWRJUR-Z4BRB7-JLYMCO-43DVKPLE	Male	No		No	40	40--44		02/27/2022	2023-06-02	Ebonyi	Abakaliki	Azuiyiokwu Ward				Hospital	Other facility	OB 2 AEFUTHA			Other facility	Not a case				Investigation done		44963	No Outcome Yet
NIE	107830173	VAEGGN-FKEQEE-SGXBI4-3554KNHM	NIE-EBS-HKW-23-015				Lassa				SQVG6R-WLFL3U-FDPPZY-IQXHSGCU	Female	No		No	18	15--19		2022-11-02	2023-06-01	Ebonyi	Ohaukwu	Ngbo Ward				Hospital	Other facility	OB 2 AEFUTHA			Other facility	Not a case				Investigation done		44932	No Outcome Yet
NIE	107551934	S3ZZ7U-6VNPXL-ELUKMG-DMU7SJSM	NIE-EBS-AKL-23-116				Lassa				SWNSA7-OCZTVE-KLFS7B-5M4C2NHM	Male	No		No	60	60--64		2023-08-03	2023-05-29	Ebonyi	Abakaliki	Azuiyiokwu Ward				Hospital	Other facility	Accident and Emergency AEFUTHA			Other facility	Not a case				Investigation done		2023-05-29	No Outcome Yet
NIE	107551899	VXKCS4-GDP2QB-AUJ7QR-P6TZCJAI	NIE-EBS-AFK-23-007				Lassa				VLLUNS-7WMCZA-2T6RUA-LAU3KA7A	Male	No		No	45	45--49		2023-01-02	2023-05-20	Ebonyi	Afikpo North	Ndukwe Amasiri Ward				Hospital	Other facility	OB 2 AEFUTHA			Other facility	Not a case				Investigation done		2023-05-20	No Outcome Yet
NIE	107292779	VKYEGT-IF3YYU-PI3AM2-WJ4D2FKE	NIE-EBS-UGB-23-024				Lassa				VH44SM-K4ZK4M-VRVRB4-T3KOCP34	Female	No		No	20	20--24		02/22/2023	2023-05-20	Ebonyi	Ebonyi	New Layout Ward				Hospital	Other facility	OB 2 AEFUTHA			Other facility	Not a case				Investigation done		2023-05-20	No Outcome Yet
NIE	107292121	QNRX2C-FM23XT-AN65G6-FJQ6KKZU	NIE-EBS-HKW-23-014				Lassa				UKPDL3-LQ7BJS-YKNM55-SHISCAFU	Male	No		No	20	20--24		2023-03-02	2023-05-18	Ebonyi	Ohaukwu	Ngbo Ward				Hospital	Other facility	OB 2 AEFUTHA			Other facility	Not a case				Investigation done		2023-05-18	No Outcome Yet
NIE	107290739	VSCTYS-W53H3U-EFTG74-MSRQ2GAY	NIE-EBS-AKL-23-115				Lassa				V4RTQI-F2VBE4-RO6IWF-DYSVKOT4	Male	No		No	26	25--29		2023-03-02	2023-05-18	Ebonyi	Abakaliki	Azuiyiokwu Ward				Hospital	Other facility	AMURT Ikwo			Other facility	Not a case				Investigation done		2023-05-18	No Outcome Yet
NIE	107290130	W2YH73-UVBWN3-B46C6W-TOBWCLJE	NIE-EBS-UGB-23-023				Lassa				VJPR7Q-3LRCGT-H5JYSK-2436KAX4	Female	No		No	31	30--34		2023-06-03	2023-05-16	Ebonyi	Ebonyi	Kpiri-Kpiri Ward				Hospital	Other facility	OB 2 AEFUTHA			Other facility	Not a case				Investigation done		2023-05-16	No Outcome Yet
NIE	107289539	TLPWZJ-7ONSTT-57EBR3-DE6YKDZ4	NIE-EBS-UGB-23-022				Lassa				ULG5M7-XWP2AU-5B3IVZ-O6Q3SJWI	Female	No		No	13	10--14		2023-03-02	2023-05-14	Ebonyi	Ebonyi	Kpiri-Kpiri Ward				Hospital	Other facility	CHER OB 1 AEFUTHA			Other facility	Not a case				Investigation done		2023-05-14	No Outcome Yet
NIE	107159087	QTPL7L-FEDUAO-H6PB3R-ULHUSGR4	NIE-EBS-AKL-23-114				Lassa				VOWJWK-5BVHGA-VRJKRQ-ZLIGSN4Y	Female	No		No	13	10--14		2023-04-03	2023-05-13	Ebonyi	Abakaliki	Azuiyiokwu Ward				Hospital	Other facility	CHER OB 1 AEFUTHA			Other facility	Not a case				Investigation done		2023-05-13	No Outcome Yet
NIE	107158417	S735Y4-5OHNVP-VQEQ3X-EB54SAPM	NIE-EBS-EBJ-23-014				Lassa				UMLVAS-LWWYZN-W57JLW-R53LCAXU	Female	No		No	60	60--64		2023-05-10	2023-05-10	Ebonyi	Ezza North	Umuoghara Ward				Hospital	Other facility	OB 2 AEFUTHA			Other facility	Not a case				Investigation done		45204	No Outcome Yet
NIE	107157791	R3RATH-4EN57X-YIUL64-ITDUKEDQ	NIE-EBS-UGB-23-021				Lassa				X3JKNK-BF55YQ-GX6LKP-6FZESDLA	Female	No		No	18	15--19		12/28/2022	2023-05-10	Ebonyi	Ebonyi	Kpiri-Kpiri Ward				Hospital	Other facility	OB 2 AEFUTHA			Other facility	Not a case				Investigation done		45204	No Outcome Yet
NIE	107156491	RDSGBP-XJJHKC-SVS3XR-URMPCPAQ	NIE-EBS-UGB-23-020				Lassa				W4CPH6-5H2X36-2CY2AJ-QBSKKKMU	Female	No		No	24	20--24		01/27/2023	2023-05-09	Ebonyi	Ebonyi	New Layout Ward				Hospital	Other facility	OB 2 AEFUTHA			Other facility	Not a case				Investigation done		45174	No Outcome Yet
NIE	107156457	R5FTBW-7CPG4Q-BUR7MC-BIUZSAO4	NIE-EBS-EBJ-23-013				Lassa				QDHUEK-QXZCOV-IJJOIP-ESZBKG5U	Male	No		No	65	65--69		01/30/2023	2023-05-08	Ebonyi	Ezza North	Umuoghara Ward				Hospital	Other facility	OB 2 AEFUTHA			Other facility	Not a case				Investigation done		45143	No Outcome Yet
NIE	107156318	UBYP6C-QWNKC6-VFGN32-VGH2SL6E	NIE-EBS-EBJ-23-012				Lassa				QN2QWI-3OHIJL-3SWNFE-7OMNSMD4	Male	No		No	27	25--29		02/17/2023	2023-05-08	Ebonyi	Ezza North	Umuoghara Ward				Hospital	Other facility	OB 2 AEFUTHA			Other facility	Not a case				Investigation done		45143	No Outcome Yet
NIE	107159025	R7LAQU-5TCJI7-N5DV3R-LAGK2I54	NIE-EBS-AKL-23-113				Lassa				QRDFPM-6FBIZR-RYWEWS-TYXWKD7Q	Female	No		No	26	25--29		03/28/2023	2023-05-07	Ebonyi	Abakaliki	Azuiyiokwu Ward				Hospital	Other facility	Bethel Mission Hospital, 21 Nsukka Street, Abakaliki			Other facility	Not a case				Investigation done		45112	No Outcome Yet
NIE	107103132	UDWODW-4YZI66-7C4W6A-7YOOCDZE	NIE-EBS-NCA-23-007				Lassa				XCE5XF-VEIPY5-UZ3XG5-GDWP2OAE	Female	No		No	18	15--19		2023-01-03	2023-05-07	Ebonyi	Onicha	Isi Onicha Ward				Hospital	Other facility	OB 2 AEFUTHA			Other facility	Not a case				Investigation done		45112	No Outcome Yet
NIE	107103088	SAD2IM-6R5P6T-M2Z7GU-XSTJCIWQ	NIE-EBS-CHR-23-014				Lassa				RC4UFC-Q42N3J-OZFADJ-K5LEKPJU	Male	No		No	20	20--24		2023-09-07	2023-05-07	Ebonyi	Ikwo	Ndufu Alike Ward				Hospital	Other facility	OB 2 AEFUTHA			Other facility	Not a case				Investigation done		45112	No Outcome Yet
NIE	107103027	SJFZF7-JWEZBY-X7WJCE-FHRASNLI	NIE-EBS-HKW-23-013				Lassa				S6BUKE-3IMYXK-PHBQ6F-KBGKSH7Y	Female	No		No	8	5--9		01/31/2023	2023-05-07	Ebonyi	Ohaukwu	Ngbo Ward				Hospital	Other facility	CHOP AEFUTHA			Other facility	Not a case				Investigation done		45112	No Outcome Yet
NIE	107102820	W37VZN-LTTVAO-QV3PEY-BBTUSBFM	NIE-EBS-HKW-23-012				Lassa				UYTOIF-IHIPKS-AVCFJ4-DKRFCOEA	Female	No		No	30	30--34		2023-11-01	2023-05-07	Ebonyi	Ohaukwu	Ngbo Ward				Hospital	Other facility	Accident and Emergency AEFUTHA			Other facility	Not a case				Investigation done		45112	No Outcome Yet
NIE	107102738	SP4254-SNBZBR-TEOB4P-KKYPCF7I	NIE-EBS-AKL-23-112				Lassa				VCQVJQ-LIXL3G-AD3ND3-EREQCB7U	Female	No		No	1	0--4		2023-07-03	2023-05-06	Ebonyi	Abakaliki	Azuiyiokwu Ward				Hospital	Other facility	CHER OB 1 AEFUTHA			Other facility	Not a case				Investigation done		45082	No Outcome Yet
NIE	107101329	TLTGDV-N7YH5D-NPUO4R-3XUDCAE4	NIE-EBS-AKL-23-111				Lassa				UK4LLS-N6E5X5-MRWCZX-DNP4CPJU	Male	No		No	2	0--4		2023-10-03	2023-05-06	Ebonyi	Abakaliki	Azuiyiokwu Ward				Hospital	Other facility	CHOP AEFUTHA			Other facility	Not a case				Investigation done		45082	No Outcome Yet
NIE	107101252	UHKXYZ-UCEI6Z-OPKQSY-6SLC2E6E	NIE-EBS-AKL-23-110				Lassa				T4DXNX-RUZTTO-FP3ID6-PUZ2KNII	Male	No		No	11	10--14		2023-11-02	2023-05-02	Ebonyi	Abakaliki	Izzi Unuhu Ward				Hospital	Other facility	military hospital			Other facility	Not a case				Investigation done		44962	No Outcome Yet
NIE	107100606	QQ2UDF-MRVKVJ-O6LLBJ-HOMXCD24	NIE-EBS-NKE-23-009				Lassa				Q4GZR6-OLGLRU-2N3RR5-MDM22CNA	Female	No		No	22	20--24		2023-11-03	2023-05-02	Ebonyi	Ezza South	Onueke Ward				Hospital	Other facility	OB 2 AEFUTHA			Other facility	Not a case				Investigation done		44962	No Outcome Yet
NIE	106944701	RV6GVS-EXSATY-W3QZR4-RUZLCFEI	NIE-EBS-NCA-23-006				Lassa				XFSTK2-VCJ7IM-56PAY5-ANPFKN7M	Female	No		No	45	45--49		03/15/2023	2023-05-01	Ebonyi	Onicha	Isi Onicha Ward				Hospital	Other facility	OB 2 AEFUTHA			Other facility	Not a case				Investigation done		44931	No Outcome Yet
NIE	106944682	W6XQPY-E2U4YG-LBM6KM-VDP2SM4Q	NIE-EBS-AKL-23-109				Lassa				TUD6NJ-3RDC7W-IMFEX2-GNFVCDTI	Female	No		No	1	0--4		01/13/2023	2023-04-30	Ebonyi	Abakaliki	Azuiyiokwu Ward				Hospital	Other facility	CHER OB 1 AEFUTHA			Other facility	Not a case				Investigation done		2023-04-30	No Outcome Yet
NIE	106944655	WPXFCP-SIFDBA-RN3P4I-WJBTSIOE	NIE-EBS-AKL-23-108				Lassa				WROA4F-DHO5DY-MZ3SZY-73ILKC4I	Male	No		No	1	0--4		01/13/2023	2023-04-30	Ebonyi	Abakaliki	Azuiyiokwu Ward				Hospital	Other facility	CHER OB 1 AEFUTHA			Other facility	Not a case				Investigation done		2023-04-30	No Outcome Yet
NIE	106944602	WNWGDE-F5THHN-H2G7ZI-L7NE2A6I	NIE-EBS-UGB-23-019				Lassa				VEXMDK-MI3AJ7-3UA6H6-UPLSCBEE	Male	No		No	21	20--24		01/19/2023	2023-04-30	Ebonyi	Ebonyi	New Layout Ward				Hospital	Other facility	OB 2 AEFUTHA			Other facility	Not a case				Investigation done		2023-04-30	No Outcome Yet
NIE	106944449	QOEYPS-PYV43O-ZRKO2G-DVJCCOFY	NIE-EBS-AKL-23-107				Lassa				WCP6S3-GWHFL3-DLTHYN-SJLFSGDQ	Female	No		No	36	35--39		01/13/2021	2023-04-26	Ebonyi	Abakaliki	Azuiyiokwu Ward				Hospital	Other facility	Accident and Emergency AEFUTHA			Other facility	Not a case				Investigation done		2023-04-26	No Outcome Yet
NIE	106944407	SSNWUB-BHQKHL-PE62RF-GTVKKIRU	NIE-EBS-UGB-23-018				Lassa				U7KEHL-AFCJ7Q-B2VHVX-I5ZACOAI	Female	No		No	38	35--39		01/18/2022	2023-04-26	Ebonyi	Ebonyi	Kpiri-Kpiri Ward				Hospital	Other facility	OB 2 AEFUTHA			Other facility	Not a case				Investigation done		2023-04-26	No Outcome Yet
NIE	106646806	TGWUGS-27HABH-GHKK2Q-HVO6SITA	NIE-EBS-AKL-23-106				Lassa				XQMTCV-RJPIGK-5AQ5LG-TSPICM3U	Female	No		No	19	15--19		2023-11-01	2023-04-24	Ebonyi	Abakaliki	Azuiyiokwu Ward				Hospital	Other facility	ICU AEFUTHA			Other facility	Not a case				Investigation done		2023-04-24	No Outcome Yet
NIE	106646004	VGAHXZ-UCDSGK-Y6XFKH-N6RPKHCY	NIE-EBS-AFK-23-006				Lassa				QN3TRX-OONNYZ-2IJZWL-SWPICC5I	Male	No		No	62	60--64		01/19/2023	2023-04-24	Ebonyi	Afikpo North	Uwana Afikpo 1 Ward				Hospital	Other facility	OB 2 AEFUTHA			Other facility	Not a case				Investigation done		2023-04-24	No Outcome Yet
NIE	106645684	VGKQVM-I2MULR-QTXEIV-YTKHSFCU	NIE-EBS-NCA-23-005				Lassa				TF3COF-YD2LCO-QF2EC7-CZGVSLVU	Female	No		No	20	20--24		2023-12-01	2023-04-21	Ebonyi	Onicha	Abaomege Ward				Hospital	Other facility	OB 1 OBST AND GYNE			Other facility	Not a case				Investigation done		2023-04-21	No Outcome Yet
NIE	106643929	X4ERBR-VUG35X-YRJAIW-GQUCSNIA	NIE-EBS-AKL-23-105				Lassa				TLVG2C-Q4E3DL-QMQ5F3-5K4YCIZA	Female	No		No	35	35--39		01/23/2023	2023-04-21	Ebonyi	Abakaliki	Izzi Unuhu Ward				Hospital	Other facility	OB 2 AEFUTHA			Other facility	Not a case				Investigation done		2023-04-21	No Outcome Yet
NIE	106643300	X4UFVW-AWIBPK-Z2RVJC-4B7TCOPY	NIE-EBS-UGB-23-017				Lassa				WBPEGS-UJ7E7U-HFKL5W-DH7XCMSY	Female	No		No	16	15--19		2021-11-01	2023-04-21	Ebonyi	Ebonyi	New Layout Ward				Hospital	Other facility	OB 1 OBST AND GYNE			Other facility	Not a case				Investigation done		2023-04-21	No Outcome Yet
NIE	106643884	RFZYF7-44RUYQ-LVWEYA-O34NSD6A	NIE-EBS-AKL-23-104				Lassa				TQ5ZI6-GNHBDZ-V57DFJ-N6AE2K5Y	Female	No		No	5	5--9		01/13/2023	2023-04-19	Ebonyi	Abakaliki	Azuiyiokwu Ward				Hospital	Other facility	CHER OB 1 AEFUTHA			Other facility	Not a case				Investigation done		2023-04-19	No Outcome Yet
NIE	106642645	XRWCKU-V46HYR-SGIALE-5G4SCIRQ	NIE-EBS-NCA-23-004				Lassa				VNY4YT-OVOJRW-CT3CD6-5BLHKH3Y	Male	No		No	24	20--24		01/24/2023	2023-04-19	Ebonyi	Onicha	Obeagu Isu Ward				Hospital	Other facility	OB 2 AEFUTHA			Other facility	Not a case				Investigation done		2023-04-19	No Outcome Yet
NIE	106944567	QW2TMU-Y2FN6R-AATQRS-P2ACSFNE	NIE-EBS-EDA-23-004				Lassa				QLTCYO-VMXIR2-OEO627-XT6TCKIU	Female	No		No	29	25--29		01/26/2023	2023-04-18	Ebonyi	Afikpo South	Nguzu Ward				Hospital	Other facility	OB 2 AEFUTHA			Other facility	Not a case				Investigation done		2023-04-18	No Outcome Yet
NIE	106459676	R3E4RA-ZQL44S-KZLPE7-PEA2CERU	NIE-EBS-AKL-23-103				Lassa				SFCS7P-PVIUYJ-BGYSBW-CN7V2EDI	Male	No		No	24	20--24		01/28/2023	2023-04-18	Ebonyi	Abakaliki	Izzi Unuhu Ward				Hospital	Other facility	OB 2 AEFUTHA			Other facility	Not a case				Investigation done		2023-04-18	No Outcome Yet
NIE	106459426	SYTVG5-E27PEB-MMD5T3-VJXXKBTU	NIE-EBS-ZLL-23-003				Lassa				U2VVFP-MVQVLK-UIQP66-2WQZKIFE	Male	No		No	66	65--69		01/28/2023	2023-04-14	Ebonyi	Ishielu	Nkalagu Ward				Hospital	Other facility	Accident and Emergency AEFUTHA			Other facility	Not a case				Investigation done		2023-04-14	No Outcome Yet
NIE	106458979	XOWHRC-RE4D7V-BGMJA2-JANMKDIU	NIE-EBS-HKW-23-011				Lassa				QO2VFP-MLGZDS-AGTLST-QN36KCUI	Female	No		No	53	50--54		01/21/2023	2023-04-13	Ebonyi	Ohaukwu	Ezzamgbo Ward				Hospital	Other facility	OB 2 AEFUTHA			Other facility	Not a case				Investigation done		2023-04-13	No Outcome Yet
NIE	106457540	QVOLT5-RZLH6Y-EXRRZM-M34W2ONI	NIE-EBS-CHR-23-013				Lassa				RF34PV-3UKSFC-I7RA4S-TGQ52AY4	Female	No		No	23	20--24		01/22/2023	2023-04-12	Ebonyi	Ikwo	Ndegu Echara Ward				Hospital	Other facility	OB 2 AEFUTHA			Other facility	Not a case				Investigation done		45264	No Outcome Yet
NIE	106454069	RY7JBZ-USRUE5-7ZNE6S-JVQ62MWI	NIE-EBS-AKL-23-102				Lassa				XBFWAB-DLUKUA-JBUYR6-H2M6KG4I	Female	No		No	25	25--29		2023-02-02	2023-04-12	Ebonyi	Abakaliki	Azuiyiokwu Ward				Hospital	Other facility	OB 1 OBST AND GYNE			Other facility	Not a case				Investigation done		45264	No Outcome Yet
NIE	106453403	QVUU5R-Z4D37D-Y4YHLH-JI3Z2EN4	NIE-EBS-AKL-23-101				Lassa				X5VOFP-7IY4EI-WR5ZNQ-KNRE2HSQ	Male	No		No	14	10--14		2023-12-02	2023-04-10	Ebonyi	Abakaliki	Azuiyiokwu Ward				Hospital	Other facility	CHER OB 1 AEFUTHA			Other facility	Not a case				Investigation done		45203	No Outcome Yet
NIE	106452784	SWFRTE-6J2XUA-DHJMOK-4NX5KPTQ	NIE-EBS-AKL-23-100				Lassa				TMMCDZ-2OZ6L6-FGJNKU-DCPQ2FEA	Female	No		No	12	10--14		01/28/2023	2023-04-09	Ebonyi	Abakaliki	Azuiyiokwu Ward				Hospital	Other facility	OB 1 OBST AND GYNE			Other facility	Not a case				Investigation done		45173	No Outcome Yet
NIE	106452740	S2ESIE-PF7B2V-7YM2DV-HHRYCGC4	NIE-EBS-CHR-23-012				Lassa				X7PM4F-K6R6E4-NADVP3-OGROSKJQ	Male	No		No	19	15--19		01/31/2023	2023-04-07	Ebonyi	Ikwo	Ndufu Alike Ward				Hospital	Other facility	OB 2 AEFUTHA			Other facility	Not a case				Investigation done		45111	No Outcome Yet
NIE	106452565	XFX77Y-UMBBX2-6H7NC2-D55XSBGM	NIE-EBS-CHR-23-011				Lassa				TT6SYG-6MI6KS-T2L4PG-KZZV2EXA	Female	No		No	20	20--24		2022-05-02	2023-04-07	Ebonyi	Ikwo	Ndufu Echara Ward				Hospital	Other facility	OB 2 AEFUTHA			Other facility	Not a case				Investigation done		45111	No Outcome Yet
NIE	106421473	TYYTUY-B64TKG-4BSD54-MTRAKHAI	NIE-EBS-AKL-23-099				Lassa				UV5Z53-LQ7R5X-HXUXQZ-O57CKEIE	Female	No		No	45	45--49		2022-07-02	2023-04-06	Ebonyi	Abakaliki	Azuiyiokwu Ward				Hospital	Other facility	OB 2 AEFUTHA			Other facility	Not a case				Investigation done		45081	No Outcome Yet
NIE	106419653	RKW663-DZADSY-QBSBKS-JV6RSFRI	NIE-EBS-AKL-23-098				Lassa				XUBCR3-G4T4IY-7D725F-3X7H2NGM	Male	No		No	40	40--44		2023-11-02	2023-04-06	Ebonyi	Abakaliki	Azuiyiokwu Ward				Hospital	Other facility	OB 2 AEFUTHA			Other facility	Not a case				Investigation done		45081	No Outcome Yet
NIE	106419109	WFBZGA-TUDZAV-GZQ7UP-PSMLCN2U	NIE-EBS-AKL-23-097				Lassa				WJZEAY-S4GO4A-E2ZAFL-4X57KPGI	Male	No		No	44	40--44		02/18/2022	2023-04-06	Ebonyi	Abakaliki	Azuiyiokwu Ward				Hospital	Other facility	OB 2 AEFUTHA			Other facility	Not a case				Investigation done		45081	No Outcome Yet
NIE	106383914	QBYR4Q-CI6QGV-LMKHY5-VFLRKB7I	NIE-EBS-AKL-23-095				Lassa				SKM7JD-34SR4Z-B4KX65-44KPSETE	Male	No		No	79	75--79		02/18/2022	2023-04-05	Ebonyi	Abakaliki	Azuiyiokwu Ward				Hospital	Other facility	OB 2 AEFUTHA			Other facility	Not a case				Investigation done		45020	No Outcome Yet
NIE	106383929	RK7IDC-KETLXT-ZAVVCN-S3VESJWA	NIE-EBS-AKL-23-096				Lassa				XZBULC-UOBWGM-OINCJX-DAGZ2GRE	Male	No		No	31	30--34		2022-08-02	2023-04-04	Ebonyi	Abakaliki	Azuiyiokwu Ward				Hospital	Other facility	OB 2 AEFUTHA			Other facility	Not a case				Investigation done		45020	No Outcome Yet
NIE	106382358	SLE4HK-CWMWXA-LGSSUI-BMDXKCFM	NIE-EBS-AKL-23-094				Lassa				RVOVCK-464Y7T-D5IXL2-AKEWCHGI	Female	No		No	27	25--29		01/17/2022	2023-04-04	Ebonyi	Abakaliki	Azuiyiokwu Ward				Hospital	Other facility	OB 2 AEFUTHA			Other facility	Not a case				Investigation done		45020	No Outcome Yet
NIE	106349523	SKQ6JE-S6NUIX-7G6MJT-AKTCKMIE	NIE-EBS-UGB-23-016				Lassa				QQXEYF-OH67XJ-6H27N7-UE7V2H4Y	Female	No		No	24	20--24		02/14/2023	2023-04-04	Ebonyi	Ebonyi	Kpiri-Kpiri Ward				Hospital	Other facility	TRINITY SPECIALIST HOSPITAL			Other facility	Not a case				Investigation done		45020	No Outcome Yet
NIE	106349486	WGI7MW-UE36DO-HXIUSR-3B3QCFA4	NIE-EBS-AKL-23-093				Lassa				WBXZFF-RYRV3S-ZEHEGE-E3LOSCI4	Female	No		No	28	25--29		02/14/2023	2023-04-04	Ebonyi	Abakaliki	Azuiyiokwu Ward				Hospital	Other facility	Accident and Emergency AEFUTHA			Other facility	Not a case				Investigation done		45020	No Outcome Yet
NIE	106259245	VV5OXX-XY26DW-Q5J6II-73PA2IIE	NIE-EBS-HKW-23-010				Lassa				V3EQXE-CKFNIO-A2E2TX-LCBO2BWU	Male	No		No	27	25--29		02/23/2021	2023-04-01	Ebonyi	Ohaukwu	Ngbo Ward				Hospital	Other facility	OB 2 AEFUTHA			Other facility	Not a case				Investigation done		44930	No Outcome Yet
NIE	106259139	UR6BDX-BERLGZ-FUG4LB-2G67SMYE	NIE-EBS-AKL-23-092				Lassa				W5RZV2-PRDKKD-MRECGY-DCU3KP6E	Female	No		No	40	40--44		02/20/2022	2023-04-01	Ebonyi	Abakaliki	Azuiyiokwu Ward				Hospital	Other facility	OB 2 AEFUTHA			Other facility	Not a case				Investigation done		44930	No Outcome Yet
NIE	106256074	UJS5XF-EINQ3Z-LBWI5C-3LCN2BDA	NIE-EBS-AKL-23-089				Lassa				QPMBLY-SN5OWG-H7QWZM-L3OECLCM	Female	No		No	38	35--39		02/22/2022	2023-03-31	Ebonyi	Abakaliki	Azuiyiokwu Ward				Hospital	Other facility	OB 2 AEFUTHA			Other facility	Not a case				Investigation done		2023-03-31	No Outcome Yet
NIE	106259050	X5P3Z7-4DULV3-ZL4MEA-P3LYKFVU	NIE-EBS-AKL-23-090				Lassa				VHK3OJ-O4TSX7-U52RX2-BTPCKFW4	Female	No		No	1	0--4		02/16/2021	2023-03-30	Ebonyi	Abakaliki	Azuiyiokwu Ward				Hospital	Other facility	CHER OB 1 AEFUTHA			Other facility	Not a case				Investigation done		2023-03-30	No Outcome Yet
NIE	106254972	SQDKHZ-NS3CMV-USECOF-PPJS2OTQ	NIE-EBS-CHR-23-010				Lassa				WHO4JJ-J65GNW-SUE4PS-2RJDCIJQ	Female	No		No	30	30--34		02/21/2022	2023-03-29	Ebonyi	Ikwo	Noyo Ward				Hospital	Other facility	Odeligbo Health Centre			Other facility	Not a case				Investigation done		2023-03-29	No Outcome Yet
NIE	106254958	RKDABG-XOHKLP-RNHUU2-IP3CKPK4	NIE-EBS-CHR-23-009				Lassa				VJYXFQ-ENIFJZ-FZOIH6-PANKSHAE	Female	No		No	28	25--29		02/13/2022	2023-03-29	Ebonyi	Ikwo	Noyo Ward				Hospital	Other facility	Odeligbo Health Centre			Other facility	Not a case				Investigation done		2023-03-29	No Outcome Yet
NIE	106254943	WOGECA-KBFPJ3-QECWYJ-3EAWCIEQ	NIE-EBS-UGB-23-015				Lassa				XTGEOB-65XYID-OZQ5QE-KP5WKAXA	Female	No		No	40	40--44		02/24/2023	2023-03-29	Ebonyi	Ebonyi	Echi Aba Ward				Hospital	Other facility	OB 2 AEFUTHA			Other facility	Not a case				Investigation done		2023-03-29	No Outcome Yet
NIE	106254386	VZH6G7-KSXJK3-OQPBZG-IGOQSDXU	NIE-EBS-AKL-23-088				Lassa				S3ZSSA-UBA6YD-477FK3-TIULSFCM	Male	No		No	41	40--44		2022-05-02	2023-03-29	Ebonyi	Abakaliki	Azuiyiokwu Ward				Hospital	Other facility	OB 2 AEFUTHA			Other facility	Not a case				Investigation done		2023-03-29	No Outcome Yet
NIE	106259088	QK3WDU-GNIET3-CVVTJD-AA6JSKMM	NIE-EBS-AKL-23-091				Lassa				QWBZ5T-BTX73A-6Y2ICF-ABHHSL5Y	Male	No		No	39	35--39		2023-06-02	2023-03-28	Ebonyi	Abakaliki	Izzi Unuhu Ward				Hospital	Other facility	OB 2 AEFUTHA			Other facility	Not a case				Investigation done		2023-03-28	No Outcome Yet
NIE	106253829	XRDZ6R-MF4CWI-66AAYG-MZFUKCIU	NIE-EBS-UGB-23-014				Lassa				T4XCND-IJXXCX-QTS3E3-YS5CSCAY	Female	No		No	21	20--24		02/22/2023	2023-03-28	Ebonyi	Ebonyi	Kpiri-Kpiri Ward				Hospital	Other facility	OB 2 AEFUTHA			Other facility	Not a case				Investigation done		2023-03-28	No Outcome Yet
NIE	106253814	RUOB23-YEU3PN-VTBT3K-P2SR2GIM	NIE-EBS-BZR-23-007				Lassa				SKOVR6-5NEOON-JLM6U6-SXSBSDN4	Male	No		No	14	10--14		2023-07-03	2023-03-28	Ebonyi	Ohaozara	Obioha Ward				Hospital	Other facility	CHER OB 1 AEFUTHA			Other facility	Not a case				Investigation done		2023-03-28	No Outcome Yet
NIE	154162	UZ4RW5-Q2TO5I-H2TDKT-BALXCDI4	NIE-EBS-AKL-18-010				Lassa				WRHXZO-6R6AK7-CRRGFY-UZEB2AV4	Male				39	35--39	1978-11-07		2018-01-24	Ebonyi	Abakaliki					Hospital	Other facility	FETHA			Other facility	Confirmed case				Investigation done		43376	Recovered
NIE	106253786	TYNOJP-OOYLFB-YLKOIR-R34C2A5U	NIE-EBS-UGB-23-013				Lassa				XHOQ6J-JUFMUC-UERDSN-4MJVCDBE	Female	No		No	12	10--14		2021-12-03	2023-03-27	Ebonyi	Ebonyi	New Layout Ward				Hospital	Other facility	TRINITY SPECIALIST HOSPITAL			Other facility	Not a case				Investigation done		2023-03-27	No Outcome Yet
NIE	105895525	VC5XV4-DATMIN-NQC6ZJ-NP2H2MUQ	NIE-EBS-HKW-23-009				Lassa				SJM5ML-UQMXCS-NBRNLU-J3S52BG4	Male				55	55--59		2022-03-03	2023-03-26	Ebonyi	Ohaukwu	Ezzamgbo Ward				Hospital	Other facility	OB 2 AEFUTHA			Other facility	Not a case				Investigation done		2023-03-26	No Outcome Yet
NIE	105896102	UR5IYY-WOIOF3-UKWLTY-ORWQCD6I	NIE-EBS-UGB-23-012				Lassa				X4D4XB-M6U74X-ZUKEBG-6LBM2NGU	Female	No		No	23	20--24		03/16/2023	2023-03-25	Ebonyi	Ebonyi	New Layout Ward				Hospital	Other facility	OB 1 OBST AND GYNE			Other facility	Not a case				Investigation done		2023-03-25	No Outcome Yet
NIE	105895309	XZVPLW-Y5MLUO-T6PZPC-BYBEKKMQ	NIE-EBS-AKL-23-087				Lassa				S6Y55X-6KF2V6-7JE2NN-EYT5SHVQ	Male	No		No	6	5--9		2022-02-03	2023-03-25	Ebonyi	Abakaliki	Amachi Ndiagu Ward				Hospital	Other facility	National Obstetric Fistula Centre Abakaliki (NOFIC)			Other facility	Not a case				Investigation done		2023-03-25	No Outcome Yet
NIE	105893053	XE7PBM-QRKBW7-KT6QJS-TOAD2BX4	NIE-EBS-AKL-23-086				Lassa				R6ZG2Y-FR2SFW-K2HLAD-UUL5SIQA	Male	No		No	37	35--39		03/15/2021	2023-03-25	Ebonyi	Abakaliki	Azuiyiokwu Ward				Hospital	Other facility	OB 2 AEFUTHA			Other facility	Not a case				Investigation done		2023-03-25	No Outcome Yet
NIE	105891880	R7F5M2-TVXMVO-7K2Q3P-QRG2KNE4	NIE-EBS-AKL-23-085				Lassa				V7GPK6-K7TA3T-VPNGFG-CFLHKKWI	Male	No		No	43	40--44		03/16/2021	2023-03-25	Ebonyi	Abakaliki	Azuiyiokwu Ward				Hospital	Other facility	OB 2 AEFUTHA			Other facility	Not a case				Investigation done		2023-03-25	No Outcome Yet
NIE	105891773	S4XSPY-L2A5RU-CC5VNU-IZ4KCJ5I	NIE-EBS-AKL-23-084				Lassa				WSSPQW-RTYYCF-6XGY5C-U4DGSPJU	Male	No		No	10 Months	0--4		03/13/2022	2023-03-22	Ebonyi	Abakaliki	Amachi Ndiagu Ward				Hospital	Other facility	CHER OB 1 AEFUTHA			Other facility	Not a case				Investigation done		2023-03-22	No Outcome Yet
NIE	105749466	RXSC6X-VW2D5B-FEMYEA-G7J5CL34	NIE-EBS-BKL-23-011				Lassa				R2OZXI-ABOPAZ-T5XATW-DNRVKOB4	Female	No		No	17	15--19		2023-10-03	2023-03-22	Ebonyi	Izzi	Igbeagu 3 Ward				Hospital	Other facility	CHER OB 1 AEFUTHA			Other facility	Not a case				Investigation done		2023-03-22	No Outcome Yet
NIE	105748647	TRGBSF-2H3PSK-X3JXPU-5JMZSK44	NIE-EBS-AKL-23-083				Lassa				RPHF6Y-YSE2VG-3O2UTH-HKWWKBXE	Female	No		No	2	0--4		2022-06-03	2023-03-22	Ebonyi	Abakaliki	Azuiyiokwu Ward				Hospital	Other facility	CHER OB 1 AEFUTHA			Other facility	Not a case				Investigation done		2023-03-22	No Outcome Yet
NIE	105748488	T2MZH6-CLKCGB-JW4A3R-ZYHJCHR4	NIE-EBS-AFK-23-005				Lassa				VUHHQ6-VIGUJQ-65LOOD-ELT32JZQ	Male	No		No	8	5--9		03/18/2022	2023-03-21	Ebonyi	Afikpo North	Ezeke Amasiri Ward				Hospital	Other facility	CHER OB 1 AEFUTHA			Other facility	Not a case				Investigation done		2023-03-21	No Outcome Yet
NIE	105747212	SDN3IL-YDPVKB-ROOEG4-BNBXSE4Q	NIE-EBS-AKL-23-082				Lassa				WXMQVE-G62D5K-Q6CFBF-VEREKIGM	Male	No		No	33	30--34		2022-02-03	2023-03-21	Ebonyi	Abakaliki	Azuiyiokwu Ward				Hospital	Other facility	Virology Centre AE FUTHA			Other facility	Not a case				Investigation done		2023-03-21	No Outcome Yet
NIE	105747110	VCHJ3A-XLQPXE-A4TSF3-4233CKZU	NIE-EBS-AFK-23-004				Lassa				Q7X2CD-SM2WPL-DIBSG2-SHD3SNNI	Male	No		No	53	50--54		2022-10-03	2023-03-21	Ebonyi	Afikpo North	Ndukwe Amasiri Ward				Hospital	Other facility	Virology Centre AE FUTHA			Other facility	Not a case				Investigation done		2023-03-21	No Outcome Yet
NIE	105747046	VHHBR7-CB6RCI-JZY23A-MVGIKJJQ	NIE-EBS-AKL-23-081				Lassa				VZH6MG-M57RYG-27UZRI-TCP4KL4E	Female	No		No	36	35--39		03/22/2022	2023-03-21	Ebonyi	Abakaliki	Azuiyiokwu Ward				Hospital	Other facility	OB 1 OBST AND GYNE			Other facility	Not a case				Investigation done		2023-03-21	No Outcome Yet
NIE	105374393	QP2PTO-Z3PJM3-ORXO62-NLJL2JIA	NIE-EBS-AKL-23-080				Lassa				RDPC3R-NMBZV4-SR3KTP-BC7ASFEU	Male	No		No	36	35--39		03/22/2022	2023-03-20	Ebonyi	Abakaliki	Azuiyiokwu Ward				Hospital	Other facility	National Obstetric Fistula Centre Abakaliki (NOFIC)			Other facility	Not a case				Investigation done		2023-03-29	No Outcome Yet
NIE	105373646	SQ6XJD-TUZBCN-O3Q75M-IWMRSFUA	NIE-EBS-NKE-23-008				Lassa				WLOQ6P-FJZNB3-T5MK3K-UGBT2KRQ	Female	No		No	25	25--29		03/13/2022	2023-03-19	Ebonyi	Ezza South	Onueke Ward				Hospital	Other facility	OB 2 AEFUTHA			Other facility	Not a case				Investigation done		2023-03-19	No Outcome Yet
NIE	105373465	UZP4I6-RRHICV-QPRNBL-GWBHKELU	NIE-EBS-AKL-23-079				Lassa				VHSCZF-DBSRJV-HR3SPX-YPS4KJ5E	Male	No		No	22	20--24		03/22/2022	2023-03-19	Ebonyi	Abakaliki	Azuiyiokwu Ward				Hospital	Other facility	Virology Centre AE FUTHA			Other facility	Not a case				Investigation done		2023-03-19	No Outcome Yet
NIE	154141	XMGHZ6-HDD4GP-U6VUJT-WINQKBTE	NIE-EBS-UGB-19-035				Lassa				XL3JQA-BXJNQH-53OUQO-SDVP2EOA	Female				28	25--29			2018-01-24	Ebonyi	Abakaliki					Hospital	Federal Teaching Hospital Abakilike (FETHA)				Other facility	Confirmed case				Investigation done		2018-04-15	Unknown		2021-08-23
NIE	105371678	TSYG4K-XCHWX7-QXCB3K-76ULKCBQ	NIE-EBS-BKL-23-010				Lassa				UE33IU-CM44GU-MRGSOG-HTXNKAIM	Male	No		No	32	30--34		03/19/2021	2023-03-17	Ebonyi	Izzi	Igbeagu 3 Ward				Hospital	Other facility	OB			Other facility	Not a case				Investigation done		2023-03-17	No Outcome Yet
NIE	105336373	UY76A3-7LER73-THMIXF-W35TKC3E	NIE-EBS-EDA-23-003				Lassa				QWPIVS-VUWVYE-B4F7SA-CSUKKBEA	Male	No		No	31	30--34		02/23/2021	2023-03-17	Ebonyi	Afikpo South	Nguzu Ward				Hospital	Other facility	OB 2 AEFUTHA			Other facility	Not a case				Investigation done		2023-03-28	No Outcome Yet
NIE	105371764	QLHJNE-JNJSUJ-D2MERK-QW2TSAJM	NIE-EBS-UGB-23-011				Lassa				RK6W4D-Y2NWYB-I65TFS-SX2RSG4I	Female	No		No	29	25--29		2022-02-03	2023-03-16	Ebonyi	Ebonyi	New Layout Ward				Hospital	Other facility	OB 2 AEFUTHA			Other facility	Not a case				Investigation done		2023-03-16	No Outcome Yet
NIE	105336186	RFN5HS-2OY357-GALHQB-4RS32N4Q	NIE-EBS-UGB-23-010				Lassa				UIHKG5-SXDA3Q-IC2K7F-URLRSIAM	Male	No		No	6	5--9		03/16/2023	2023-03-16	Ebonyi	Ebonyi	Kpiri-Kpiri Ward				Hospital	Other facility	Pead Surg Ward AE-FUTHA			Other facility	Not a case				Investigation done		2023-03-16	No Outcome Yet
NIE	154127	SPAXY7-T54NRF-3H2KJZ-UYYQKKAU	NIE-EBS-AKL-18-004				Lassa				QIJNPK-K746AO-QIV56E-6FXZCHO4	Male				38	35--39			2018-01-24	Ebonyi	Abakaliki						Home or other place	FETHA			Home or other place	Confirmed case				Investigation done		43376	Deceased
NIE	154120	TLYVRI-2OPMFW-VUYREE-VC2ASH44	NIE-EBS-AKL-18-003				Lassa				V7M3UE-I2DK3W-E4KJLO-4MRESCNI	Male				43	40--44			2018-01-24	Ebonyi	Abakaliki					Hospital	Federal Teaching Hospital Abakilike (FETHA)				Other facility	Confirmed case				Investigation done		2018-04-15	Unknown		2021-08-23
NIE	105336042	SGF44R-BUR2PS-5MU4V4-OTXDKFLE	NIE-EBS-AKL-23-078				Lassa				VFW54M-2GLCSK-AILFYZ-VQH2SEEE	Male	No		No	40	40--44		03/17/2022	2023-03-15	Ebonyi	Abakaliki	Azuiyiokwu Ward				Hospital	Other facility	OB 2 AEFUTHA			Other facility	Not a case				Investigation done		2023-03-28	No Outcome Yet
NIE	105335857	W3ZGRL-RZISWI-ONNDBB-3C2ESNNE	NIE-EBS-CHR-23-007				Lassa				VRVGTW-XVQZRX-LA3F26-Y37SKJQU	Female	No		No	23	20--24		04/26/2022	2023-03-15	Ebonyi	Ikwo	Ekpelu Ward				Hospital	Other facility	CHER OB 1 AEFUTHA			Other facility	Not a case				Investigation done		2023-03-15	No Outcome Yet
NIE	154113	SM3I5U-NXGESY-ZD25JZ-BT77SMVI	NIE-EBS-AKL-18-002				Lassa				XCJYFV-XWV33P-VXOGDY-ICFDKJTY	Male				38	35--39			2018-01-24	Ebonyi	Abakaliki					Hospital	Other facility	FETHA			Other facility	Confirmed case				Investigation done		2018-01-30	Deceased		2018-01-14
NIE	105335968	VBJALS-XJTEME-K6C3UK-HHDCKMTI	NIE-EBS-AKL-23-077				Lassa				VCBRKJ-VHRKPJ-TKC26Q-WCZ3SGII	Female	No		No	23	20--24		04/28/2021	2023-03-14	Ebonyi	Abakaliki	Azuiyiokwu Ward				Hospital	Other facility	OB 1 OBST AND GYNE			Other facility	Not a case				Investigation done		2023-03-14	No Outcome Yet
NIE	105335736	WKTX7M-CV5NK3-TAIAM2-BSBASLPM	NIE-EBS-BKL-23-009				Lassa				SYL5IX-E5GJWZ-GXQKAD-XB4FKDTQ	Male	No		No	5	5--9		07/17/2023	2023-03-14	Ebonyi	Izzi	Igbeagu 3 Ward				Hospital	Other facility	CHER OB 1 AEFUTHA			Other facility	Not a case				Investigation done		2023-03-28	No Outcome Yet
NIE	105334092	XN6STE-R6OIXA-TWNETC-KPDSCF6U	NIE-EBS-CHR-23-006				Lassa				WQDHGJ-GKYXWX-3ZZN4F-RUZ7KM34	Male	No		No	75	75--79		2022-07-08	2023-03-14	Ebonyi	Ikwo	Ndufu Echara Ward				Hospital	Other facility	OB 2 AEFUTHA			Other facility	Not a case				Investigation done		2023-03-14	No Outcome Yet
NIE	105332785	SRLV2G-P5BJJW-4N6UAH-VKB6SBVY	NIE-EBS-AKL-23-076				Lassa				W6YFYE-L7HNY2-BTDVAF-T7AASP7A	Female	No		No	28	25--29		10/23/2022	2023-03-14	Ebonyi	Abakaliki	Azuiyiokwu Ward				Hospital	Other facility	Virology Centre AE FUTHA			Other facility	Not a case				Investigation done		2023-03-14	No Outcome Yet
NIE	105332662	RCQUVF-L4KMP5-6LLRQ3-GOFDSH3Q	NIE-EBS-BZR-23-006				Lassa				X35O4S-OD7T3N-ZL5H7S-2Y3LKPMA	Male	No		No	49	45--49		2022-02-11	2023-03-14	Ebonyi	Ohaozara	Obioha Ward				Hospital	Other facility	OB 2 AEFUTHA			Other facility	Not a case				Investigation done		2023-03-14	No Outcome Yet
NIE	105102033	RKXEJU-KN2PUS-ZXZU3X-YZPUKI7E	NIE-EBS-UGB-23-009				Lassa				WGHZJD-WUDIFR-AFGT5N-2VVKKOZY	Male	No		No	24	20--24		11/13/2022	2023-03-13	Ebonyi	Ebonyi	Kpiri-Kpiri Ward				Hospital	Other facility	Virology Centre AE FUTHA			Other facility	Not a case				Investigation done		2023-03-13	No Outcome Yet
NIE	105101081	S2CSEL-VGHVBE-MW6PHP-PPCISDYA	NIE-EBS-AKL-23-075				Lassa				XCQ7ER-MR4PNM-GXU4XY-AIMCCFSM	Female	No		No	12	10--14		12/18/2021	2023-03-11	Ebonyi	Abakaliki	Azuiyiokwu Ward				Hospital	Other facility	CHER OB 1 AEFUTHA			Other facility	Not a case				Investigation done		45233	No Outcome Yet
NIE	105100758	QKNN44-6N6VPO-S4WQNL-X2DICBOY	NIE-EBS-AKL-23-074				Lassa				THUOCL-DIZK43-VNGEEX-FMTQKPGA	Female	No		No	25	25--29		2022-06-12	2023-03-11	Ebonyi	Abakaliki	Azuiyiokwu Ward				Hospital	Other facility	OB 1 OBST AND GYNE			Other facility	Not a case				Investigation done		45233	No Outcome Yet
NIE	154374	SUWH6A-VFZMUR-CPUO7L-JGYR2AAY	NIE-EBS-AKL-18-005				Lassa				SO5LWP-AUUFQL-LJYXGD-S5DMCLZE	Male				38	35--39			2018-01-25	Ebonyi	Ohaukwu	Effium Ward 1				Hospital	Other facility	Federal Teaching Hospital Abakaliki			Other facility	Confirmed case				Investigation done		43346	Deceased		43344
NIE	159713	XYD2ID-7R5YL6-SRWC6L-6WBX2MEI	NIE/EBS/BKL/18/016				Lassa				QSL7GY-TZDHOM-OK6G3B-W7DQKJAA	Male				7	5--9			2018-02-01	Ebonyi	Izzi					Hospital	Other facility	FETHA			Other facility	Confirmed case				Investigation done		43346	Recovered		2018-01-29
NIE	158987	R7AOW6-RFSOU5-52MGZ7-7D4XKPIY	NIE-EBS-UGB-18-014				Lassa				SN4AZL-BKUSJH-3CFDMV-OJHDSKUM	Female	No		No	53	50--54			2018-02-01	Ebonyi	Ebonyi					Hospital	Other facility	FETHA			Other facility	Confirmed case				Investigation done		2018-04-15	Recovered		2018-02-16	No
NIE	158826	SLBLLS-QQWUQU-KFJ2J2-YGAKCJGU	NIE/EBS/BKL/18/018				Lassa				XEN4US-PJD674-LW54ZY-I32P2DJE	Male				35	35--39			2018-02-01	Ebonyi	Abakaliki					Hospital	Other facility	FETHA			Other facility	Confirmed case				Investigation done		2018-03-21	Recovered		43133
NIE	166857	TVNWX6-3QQ3QT-D24P33-I2L42G7M	NIE-EBS-AKL-18-085				Lassa				VASJ4G-4ARVTN-QXBVMB-HTXT2OVA	Female	No		No	36	35--39			2018-02-21	Ebonyi	Abakaliki						Home or other place	not given			Home or other place	Confirmed case				Investigation done		2018-02-21	Recovered		2018-01-29	No
NIE	166837	QUJXFW-KKLSQS-7NST57-5MRACPUQ	NIE-EBS-NCA-18-027				Lassa				XTMJSL-3SHF37-67EFCV-HP6NKGUA	Female	No		No	34	30--34			2018-02-21	Ebonyi	Onicha	Umuoka Ward				Hospital	Other facility	Not Given			Other facility	Confirmed case				Investigation done		2018-02-21	Recovered		2018-03-13	No
NIE	105058496	TTNYK6-3OQUGM-BQIYGA-LBARSOZ4	NIE-EBS-EDA-23-002				Lassa				SAABF7-KTMYAZ-5MFB2A-JNKT2B4U	Female	No		No	25	25--29			2023-03-07	Ebonyi	Afikpo South	Owutu Ward				Hospital	Other facility	OB 2 AEFUTHA			Other facility	Not a case				Investigation done		45110	No Outcome Yet
NIE	105057840	RMFBEC-XBPYZ2-Y4XEPL-IVCHKC3M	NIE-EBS-BKL-23-008				Lassa				T4TMKF-WZ4BJJ-A43LG6-SBLRCCZY	Female	No		No	50	50--54			2023-03-07	Ebonyi	Izzi	Igbeagu Nduogbu Ward				Hospital	Other facility	OB 2 AEFUTHA			Other facility	Not a case				Investigation done		2023-03-21	No Outcome Yet
NIE	166821	QFHJFI-3HJMHX-CDVZP4-TJMZSDLE	NIE-EBS-EBJ-18-033				Lassa				XL4NTM-RPUTCF-GHL2HN-36S4CGTM	Male				19	15--19			2018-02-21	Ebonyi	Ezza North					Hospital	Other facility	Not Given			Other facility	Confirmed case				Investigation done		2018-02-21	Recovered		43134	No
NIE	169052	X7OWVT-HIALIJ-4E7D4P-Q2IRSFZE	NIE-EBS				Lassa				ROH6FC-HOJU7U-JMW3NT-2QGS2HUE	Female				41	40--44			2018-02-26	Ebonyi	Abakaliki					Hospital	Other facility	not given			Other facility	Confirmed case				Investigation done		43437	Recovered		43102
NIE	105057644	UOGUWL-VTPVDW-GKQWEK-Z6MXKIWQ	NIE-EBS-HKW-23-008				Lassa				U4D574-PA2IIM-L3HVGX-BD5Y2HJU	Female	No		No	42	40--44			2023-03-06	Ebonyi	Ohaukwu	Ezzamgbo Ward				Hospital	Other facility	OB 2 AEFUTHA			Other facility	Not a case				Investigation done		45080	No Outcome Yet
NIE	169040	V5ZESQ-VNEQBB-OGF7LM-X7DUSOVY	NIE-EBS-BZR-18-001				Lassa				RCGIMK-3OD2RC-2FIEYT-6AZXKFJU	Female	No		No	55	55--59			2018-02-26	Ebonyi	Ohaozara					Hospital	Other facility	not given			Other facility	Confirmed case				Investigation done		2018-02-26	Recovered		43376	No
NIE	105057074	RCAYSG-WPPNE7-DZOPFR-4OH4SFTA	NIE-EBS-AKL-23-073				Lassa				VQI4OG-FGLDGD-OQPHFA-5PW5SCTQ	Male	No		No	26	25--29			2023-03-05	Ebonyi	Abakaliki	Azuiyiokwu Ward				Hospital	Other facility	OB 2 AEFUTHA			Other facility	Not a case				Investigation done		45049	No Outcome Yet
NIE	105029981	WBTKO6-4H2WH4-QC2NUI-JJL7KKOQ	NIE-EBS-AKL-23-072				Lassa				XANUVZ-MMWRE4-6ALNQF-E7P5KCWM	Male	No		No	6	5--9			2023-03-04	Ebonyi	Abakaliki	Azuiyiokwu Ward				Hospital	Other facility	CHER OB 1 AEFUTHA			Other facility	Not a case				Investigation done		2023-03-21	No Outcome Yet
NIE	168829	W6WEX7-MISMMV-EXHYD3-L4YN2N3I	NIE-EBS-NCA-18-026				Lassa				T26RLM-GXPMDM-T2UWDK-A5G3KCIE	Male				53	50--54			2018-02-26	Ebonyi	Onicha					Hospital	Other facility	NOT GIVEN			Other facility	Confirmed case				Investigation done		2018-02-26	Recovered
NIE	105029920	RHPABS-TO32BU-5QOLHJ-PWGFCG2A	NIE-EBS-ZLL-23-002				Lassa				WD4LOM-VOBBMR-6QRMW5-KDAUKDXI	Male	No		No	19	15--19			2023-03-03	Ebonyi	Ishielu	Ezzilo Ward				Hospital	Other facility	OB 2 AEFUTHA			Other facility	Not a case				Investigation done		44988	No Outcome Yet
NIE	105029869	W5CKPA-WHBCIW-H3HRDW-SGOHKGJI	NIE-EBS-AKL-23-071				Lassa				RJN7TE-OW7KJV-JHNNFS-VLCYSIFQ	Female	No		No	30	30--34			2023-03-03	Ebonyi	Abakaliki	Azuiyiokwu Ward				Hospital	Other facility	Virology Centre AE FUTHA			Other facility	Not a case				Investigation done		44988	No Outcome Yet
NIE	105029783	QCEBJS-REMQPX-DKWJX4-ML5P2F3U	NIE-EBS-BKL-23-007				Lassa				UCUAMH-IT6CNI-VQ3T76-XGOPCNWY	Female	No		No	35	35--39			2023-03-03	Ebonyi	Izzi	Mgbalukwu Inyimagu Ward				Hospital	Other facility	OB 1 OBST AND GYNE			Other facility	Not a case				Investigation done		44988	No Outcome Yet
NIE	105029555	V3UIYA-CJYBGM-LTLVOQ-HIRTKGGI	NIE-EBS-AKL-23-070				Lassa				V6SHU3-OTH6KR-UVJ2ZS-5QA32E3E	Female	No		No	17	15--19			2023-03-02	Ebonyi	Abakaliki	Azuiyiokwu Ward				Hospital	Other facility	OB 2 AEFUTHA			Other facility	Not a case				Investigation done		44959	No Outcome Yet
NIE	168690	UCXUBE-RYNSHM-RDMDLK-GPPJCKJ4	NIE-EBS-EBJ-18-31				Lassa				TC7R3J-5CJZZ7-5A72MZ-2FDLCAGM	Male				19	15--19			2018-02-26	Ebonyi	Ezza South					Hospital	Other facility	NOT GIVEN			Other facility	Confirmed case				Investigation done		2018-02-26	Recovered		43134
NIE	105026898	VSIGEX-WKKXNT-KQ4SSA-QX5D2AGM	NIE-EBS-AKL-23-068				Lassa				RDVWZK-IZHRPF-SLOP4Z-WG22SMEU	Male	No		No	14	10--14			2023-02-28	Ebonyi	Abakaliki	Azuiyiokwu Ward				Hospital	Other facility	Virology Centre AE FUTHA			Other facility	Not a case				Investigation done		2023-02-28	No Outcome Yet
NIE	105026285	XIVZBH-HACPYY-BESZJX-UNJHSLUA	NIE-EBS-UGB-23-008				Lassa				TD6KGC-M4S3ZK-CSXBYQ-65I3SJKI	Male	No		No	15	15--19			2023-02-27	Ebonyi	Ebonyi	New Layout Ward				Hospital	Other facility	CHER OB 1 AEFUTHA			Other facility	Not a case				Investigation done		2023-02-27	No Outcome Yet
NIE	105026258	Q65VSV-NYYNYP-YA7NDV-45LYCBLI	NIE-EBS-EBJ-23-011				Lassa				UUDXMN-2GUQFZ-GBSGSQ-TTMPKEBI	Male	No		No	14	10--14			2023-02-27	Ebonyi	Ezza North	Umuoghara Ward				Hospital	Other facility	CHER OB 1 AEFUTHA			Other facility	Not a case				Investigation done		2023-02-27	No Outcome Yet
NIE	105026224	UYOWZ2-SSLHFN-TWJA73-TLBHKK3A	NIE-EBS-AKL-23-067				Lassa				TKDOTK-BRZV64-4JXDML-3Z3ZKENA	Male	No		No	45	45--49			2023-02-27	Ebonyi	Abakaliki	Azuiyiokwu Ward				Hospital	Other facility	OB 2 AEFUTHA			Other facility	Not a case				Investigation done		2023-02-27	No Outcome Yet
NIE	104749913	QZD6SZ-UE6QSX-VJ2KDR-LZDMSJNU	NIE-EBS-AKL-23-064				Lassa				WBH7VV-NZ6G2X-OVFIDA-46A5KLRU	Male	No		No	9	5--9			2023-02-24	Ebonyi	Abakaliki	Azuiyiokwu Ward				Hospital	Other facility	CHER OB 1 AEFUTHA			Other facility	Not a case				Investigation done		2023-02-24	No Outcome Yet
NIE	104616754	UUP2C7-6JXVJV-BDCL7Y-YVY6KBBE	NIE-EBS-BZR-23-004				Lassa				QEXRQ4-5BXGC7-KE4UPH-ZJCO2ISY	Female	No		No	75	75--79			2023-02-24	Ebonyi	Ohaozara	Okposi Okwu Ward				Hospital	Other facility	OB 2 AEFUTHA			Other facility	Not a case				Investigation done		2023-02-24	No Outcome Yet
NIE	168605	XYAKEA-Z2ENAQ-DKNC67-I3HBSAGM	NIE-EBS				Lassa				QQLI72-56WLSX-KFKTGM-RZWQCPM4	Male				3	0--4			2018-02-26	Ebonyi	Afikpo North					Hospital	Other facility	not given			Other facility	Confirmed case				Investigation done		2018-02-26	Recovered		43253
NIE	104616704	S4B7YG-CVL2TX-ZHSISL-EHJOCI3I	NIE-EBS-AKL-23-063				Lassa				TQZUMM-HROCKS-O4DCVU-PORVKMQI	Female	No		No	29	25--29			2023-02-23	Ebonyi	Abakaliki	Azuiyiokwu Ward				Hospital	Other facility	OB 2 AEFUTHA			Other facility	Not a case				Investigation done		2023-02-23	No Outcome Yet
NIE	104616588	XDCX5I-VQHGPH-OVTSFE-LXTGKPFM	NIE-EBS-AKL-23-062				Lassa				WC42L7-M26VG3-QMNJDP-WSW72L4U	Female	No		No	42	40--44			2023-02-22	Ebonyi	Abakaliki	Azuiyiokwu Ward				Hospital	Other facility	Virology Centre			Other facility	Not a case				Investigation done		2023-02-22	No Outcome Yet
NIE	104616449	RSVDFC-SAJFCI-SLOV6E-2YHW2JSU	NIE-EBS-BKL-23-005				Lassa				WJHWAQ-G47Y6K-HT2KMF-OQCCSNGE	Male	No		No	12	10--14			2023-02-22	Ebonyi	Izzi	Agbaja Ward				Hospital	Other facility	CHER OB 1 AEFUTHA			Other facility	Not a case				Investigation done		2023-02-22	No Outcome Yet
NIE	104616332	R5IOLA-AYM4XH-QZLETD-GHIHKCGI	NIE-EBS-AKL-23-061				Lassa				VJEH2Q-ZIHSAU-2ZWRIL-CPEUKK4I	Female	No		No	42	40--44			2023-02-22	Ebonyi	Abakaliki	Izzi Unuhu Ward				Hospital	Other facility	Virology Centre AE FUTHA			Other facility	Not a case				Investigation done		2023-02-22	No Outcome Yet
NIE	170278	TIRLC5-DRJ7JX-NYHTI6-JZ2WSJQA	NIE-EBS-HKW-18-003				Lassa				T7VHB4-EF4SK5-5XKHUC-WJK62FPU	Male				38	35--39			2018-02-27	Ebonyi	Ohaukwu					Hospital	Other facility	not given			Other facility	Confirmed case				Investigation done		2018-02-27	Recovered		2018-03-16	No
NIE	169944	SZFZT5-EH5NM5-J5PJ4O-ISJLSOEI	NIE-EBS				Lassa				RHNVSV-HZUDAF-HP3OJ6-FFSACANQ	Male				43	40--44			2018-02-27	Ebonyi	Abakaliki					Hospital	Other facility	NOT GIVEN			Other facility	Confirmed case				Investigation done		43437	Deceased		2018-02-16
NIE	104616262	RXLMSU-FPTQRF-Z7BRUM-TGJU2NPE	NIE-EBS-UGB-23-007				Lassa				W4LLYC-4PB22X-Q545K7-IMTISORE	Male	No		No	36	35--39		2022-11-02	2023-02-21	Ebonyi	Ebonyi	New Layout Ward				Hospital	Other facility	OB 2 AEFUTHA			Other facility	Not a case				Investigation done		2023-02-21	No Outcome Yet
NIE	104616380	VXQP3V-3VJ3ER-XFBEDD-NEE4SIWA	NIE-EBS-NCA-23-003				Lassa				TJLCMO-NTWOC4-L4SXUD-SOUDSDQ4	Male	No		No	50	50--54		2023-08-03	2023-02-20	Ebonyi	Onicha	Isi Onicha Ward				Hospital	Other facility	OB 2 AEFUTHA			Other facility	Not a case				Investigation done		2023-02-20	No Outcome Yet
NIE	104487274	WJPQ2B-4HACT6-7ZJBO7-LRG7SAMI	NIE-EBS-HKW-23-007				Lassa				QJVSEB-OFLOVI-BFQXJZ-AHQESD3Q	Female	No		No	4	0--4		2023-01-02	2023-02-20	Ebonyi	Ohaukwu	Umuogudu Akpu Ward				Hospital	Other facility	CHER OB 1 AEFUTHA			Other facility	Not a case				Investigation done		2023-02-20	No Outcome Yet
NIE	104486615	SYNTC4-Y3K6IQ-LRQBEY-3T3CCDP4	NIE-EBS-HKW-23-006				Lassa				UF63KZ-NP2ZSE-U4HJIR-IE77SEKA	Female	No		No	43	40--44		02/22/2023	2023-02-20	Ebonyi	Ohaukwu	Ezzamgbo Ward				Hospital	Other facility	OB 2 AEFUTHA			Other facility	Not a case				Investigation done		2023-02-20	No Outcome Yet
NIE	104486506	XRR2RF-5DUYYS-LV6EZM-QOB2SFZE	NIE-EBS-AKL-23-055				Lassa				QBGI47-FTCDYQ-TE4C44-4FBUCOJU	Male	No		No	24	20--24		2023-03-02	2023-02-20	Ebonyi	Abakaliki	Izzi Unuhu Ward				Hospital	Other facility	military hospital			Other facility	Not a case				Investigation done		2023-02-20	No Outcome Yet
NIE	104168568	XHKGOO-XPRCDK-CDRE6Z-JLMJCAGI	NIE-EBS-BKL-23-004				Lassa				WHNFNH-DMQBNR-HRE2M7-WYCM2I3Q	Male	No		No	3	0--4		2023-03-02	2023-02-19	Ebonyi	Izzi	Ogbagharu Ward				Hospital	Other facility	CHER OB 1 AEFUTHA			Other facility	Not a case				Investigation done		2023-02-19	No Outcome Yet
NIE	104168359	WMT6ML-4CP4EZ-ZPPCQS-HYZRKKFU	NIE-EBS-BZR-23-003				Lassa				T4GXJT-YNQUPF-GZR4VF-4AWF2FYQ	Female	No		No	32	30--34		2023-06-03	2023-02-18	Ebonyi	Ohaozara	Okposi Okwu Ward				Hospital	Other facility	OB 2 AEFUTHA			Other facility	Not a case				Investigation done		2023-02-18	No Outcome Yet
NIE	105026243	XRB4RE-JHHTCN-3LXCAY-CCIKKMXE	NIE-EBS-EBJ-23-010				Lassa				UOVQFR-4KY3A2-MNUB76-FOK22E5Y	Male	No		No	60	60--64		2023-03-02	2023-02-17	Ebonyi	Ezza North	Umuoghara Ward				Hospital	Other facility	MMW AE FUTHA			Other facility	Not a case				Investigation done		2023-02-27	No Outcome Yet
NIE	104168076	T5TO6X-5UU52K-5GVG74-DUDMKBWQ	NIE-EBS-AKL-23-053				Lassa				T2UPM7-JWGLO7-COFWTV-6AYVKN5I	Male	No		No	32	30--34		2023-04-03	2023-02-17	Ebonyi	Abakaliki	Azuiyiokwu Ward				Hospital	Other facility	OB 2 AEFUTHA			Other facility	Not a case				Investigation done		2023-02-17	No Outcome Yet
NIE	171951	UREZ3R-WXCKDT-Q3VFQJ-LEI2SIJM	NIE-EBS-AFK-18-001				Lassa				TY7IAO-5NVG2R-GSKKCC-XEDVKEVE	Female				40	40--44			2018-02-28	Ebonyi	Afikpo North					Hospital	Other facility	not given			Other facility	Confirmed case				Investigation done		2018-02-28	Unknown		2021-08-23
NIE	104167640	QZV3JT-YKGAVB-DIWM2N-PXRD2E3U	NIE-EBS-AFK-23-002				Lassa				UMQDWW-ZK2LTB-ILLV2Q-275VCDZY	Female	No		No	38	35--39		12/28/2022	2023-02-16	Ebonyi	Afikpo North	Ohaisu Afikpo A Ward				Hospital	Other facility	OB 2 AEFUTHA			Other facility	Not a case				Investigation done		2023-02-16	No Outcome Yet
NIE	104166938	X5ZNBA-RDL54G-4OEISD-2XIF2MDM	NIE-EBS-EBJ-23-008				Lassa				XG7673-DZZBZN-CREXA4-TWQ5CFTA	Male	No		No	40	40--44		01/27/2023	2023-02-16	Ebonyi	Ezza North	Ekka Ward				Hospital	Other facility	OB 2 AEFUTHA			Other facility	Not a case				Investigation done		2023-02-16	No Outcome Yet
NIE	104166221	SREXWP-BWWD3X-4CXG5L-HJRUCK3Y	NIE-EBS-HKW-23-005				Lassa				XKWIAB-P66YCM-DEZPD6-QRSHSABU	Female	No		No	6 Months	0--4		01/30/2023	2023-02-14	Ebonyi	Ohaukwu	Ngbo Ward				Hospital	Other facility	CHER OB 1 AEFUTHA			Other facility	Not a case				Investigation done		2023-02-14	No Outcome Yet
NIE	171942	VMU63Z-BPJFLW-WZVP6W-JKCRSFMM	NIE-EBS-AKL-18-065				Lassa				QUXJZL-WMYIGL-UWWC26-OPF2CCR4	Male				23	20--24			2018-02-28	Ebonyi	Abakaliki					Hospital	Other facility	not indicated			Other facility	Confirmed case				Investigation done		2018-02-28	Unknown		2021-08-23
NIE	171710	QE5VNM-OCKG4C-FXMTAS-YCZHSMV4	NIE-EBS-UGB-18-016				Lassa				TJW74R-G27TZP-AMXKC2-AMK4KPUA	Female				31	30--34			2018-02-28	Ebonyi	Ebonyi					Hospital	Other facility	Not given			Other facility	Confirmed case				Investigation done		2018-07-18	Unknown		2021-08-23
NIE	103725503	STSDMS-LUKQGQ-SGF7UK-AMNWKARQ	NIE-EBS-AKL-23-048				Lassa				RQITZV-BC7ER4-AURGIQ-HD34SH7A	Male	No		No	42	40--44		2023-01-03	2023-02-12	Ebonyi	Abakaliki	Azuiyiokwu Ward				Hospital	Other facility	Virology Centre AE FUTHA			Other facility	Not a case				Investigation done		45262	No Outcome Yet
NIE	171626	RPU7KQ-JXFETA-VUDPW7-KBTL2B4E	NIE-EBS-AKL-18-29				Lassa				UFGTIG-RVXLQK-SOFAFW-AKD22J4Y	Male				35	35--39			2018-02-28	Ebonyi	Abakaliki					Hospital	Other facility	not given			Other facility	Confirmed case				Investigation done		2018-02-28	Recovered		2018-02-21
NIE	103725404	W7T2QB-6WCJFF-IR4G7R-4JFV2G2Y	NIE-EBS-HKW-23-004				Lassa				Q5RNST-4JEVZL-ZFVB2G-YW3BSPFM	Female	No		No	40	40--44		01/31/2023	2023-02-11	Ebonyi	Ohaukwu	Ezzamgbo Ward				Hospital	Other facility	OB 2 AEFUTHA			Other facility	Not a case				Investigation done		45232	No Outcome Yet
NIE	171599	WZTGXR-2QGOP7-UH74XH-XWWESFOM	NIE-EBS-EBJ-18-034				Lassa				UDNJLC-QIRKMB-AH2HHI-P6OEKLNI	Female	No		No	30	30--34			2018-02-28	Ebonyi	Ezza North					Hospital	Other facility	not given			Other facility	Confirmed case				Investigation done		2018-02-28	Unknown		2021-08-23
NIE	171531	VYRFVO-Q3MBUR-LACRBW-YGXUCI3A	NIE-EBS-AFK-18_007				Lassa				RMKJTZ-KAXKEY-HFQCNE-7PLXKPYI	Female				69	65--69			2018-02-28	Ebonyi	Afikpo North					Hospital	Other facility	not given			Other facility	Confirmed case				Investigation done		2018-02-28	Unknown		2018-01-23
NIE	103725380	R7HFWU-NLTQJN-MKKROC-DZNSCD4I	NIE-EBS-AKL-23-047				Lassa				SUW7WO-QSZD4Z-NU3HZ2-MI56CBTM	Male	No		No	21	20--24		2023-10-03	2023-02-08	Ebonyi	Abakaliki	Azuiyiokwu Ward				Hospital	Other facility	OB 2 AEFUTHA			Other facility	Not a case				Investigation done		45140	No Outcome Yet
NIE	103725352	T7COKT-BDARPI-3WRP4C-T662CAL4	NIE-EBS-AKL-23-046				Lassa				UF4SEM-PQZFGC-S2FCNG-XBBTKJEM	Female	No		No	34	30--34		2023-11-02	2023-02-08	Ebonyi	Abakaliki	Azuiyiokwu Ward				Hospital	Other facility	OB 2 AEFUTHA			Other facility	Not a case				Investigation done		45140	No Outcome Yet
NIE	103725300	WSNFL7-HOPYLJ-77CVSG-KU3GCAZ4	NIE-EBS-NCA-23-002				Lassa				WTFP2N-NV32T3-ZJGQDO-3Q5MKGHM	Male	No		No	62	60--64		2023-11-03	2023-02-06	Ebonyi	Onicha	Isi Onicha Ward				Hospital	Other facility	OB 2 AEFUTHA			Other facility	Not a case				Investigation done		45079	No Outcome Yet
NIE	103725067	VJ5DSZ-TOYDYC-XF536T-DRBLKGM4	NIE-EBS-AKL-23-045				Lassa				WSHF5L-YOFFSN-27EQXG-7SC4SL64	Male	No		No	35	35--39		03/15/2023	2023-02-06	Ebonyi	Abakaliki	Azuiyiokwu Ward				Hospital	Other facility	OB 2 AEFUTHA			Other facility	Not a case				Investigation done		45079	No Outcome Yet
NIE	171415	VDB5L6-PLIW6T-7GNDWJ-EB2V2ISM	NIE-EBS-AFK-18-045				Lassa				VVRZOH-LRTCTF-JK6KMC-SNPUSFVU	Male				22	20--24			2018-02-28	Ebonyi	Afikpo North					Hospital	Other facility	not given			Other facility	Confirmed case				Investigation done		2018-02-28	Unknown		2021-08-23
NIE	103724756	QENOQT-BNKC7S-QYWI6H-UHGCCJLM	NIE-EBS-CHR-23-003				Lassa				XP5YO3-CRXTYD-QIONG5-L2B5SHQM	Female	No		No	1	0--4		01/13/2023	2023-02-05	Ebonyi	Ikwo	Ndiagu Amagu Ward 1				Hospital	Other facility	OB 1 OBST AND GYNE			Other facility	Not a case				Investigation done		45048	No Outcome Yet
NIE	103724510	WWO66I-BYYYUZ-LP5ZZA-YDFRCD4I	NIE-EBS-AKL-23-043				Lassa				WDRCWK-5EKUFV-7RSFMO-QVZOCJCE	Female	No		No	32	30--34		01/19/2023	2023-02-05	Ebonyi	Abakaliki	Amegu Unuhu Ward				Hospital	Other facility	OB 2 AEFUTHA			Other facility	Not a case				Investigation done		45048	No Outcome Yet
NIE	103724835	T4DVGM-HYXR64-CAOHG7-QMFC2EL4	NIE-EBS-AKL-23-044				Lassa				RAO6T6-37NFRL-7II4VW-AW6S2K7M	Female	No		No	20	20--24		01/13/2021	2023-02-03	Ebonyi	Abakaliki	Agbaja Ward (Abakaliki)				Hospital	Other facility	CHER OB 1 AEFUTHA			Other facility	Not a case				Investigation done		44987	No Outcome Yet
NIE	171367	WUQX3J-22A5JX-C5SPQD-6SJVKAK4	NIE-EBS				Lassa				QIUYR7-EIZMCW-TDFRCW-O34DCCPE	Female				48	45--49			2018-02-28	Ebonyi	Ezza North					Hospital	Other facility	not given			Other facility	Confirmed case				Investigation done		2018-02-28	Unknown
NIE	171338	U5BQYV-V4B7P4-TQYRVF-YK4J2OHI	NIE-EBS-HKW-18-005				Lassa				QOH7NW-4S56Z6-MVUA3E-KSPMKELM	Male				22	20--24			2018-02-28	Ebonyi	Ohaukwu					Hospital	Other facility	not given			Other facility	Confirmed case				Investigation done		2018-07-18	Unknown		2021-08-23
NIE	171113	UX626I-L7ZGEZ-MJ3AJN-VESLKM4Q	NIE-EBS-EBJ-18-035				Lassa				QLPJNA-TOZ4II-4BMUMZ-ICCBCBCM	Male				19	15--19			2018-02-28	Ebonyi	Ezza North					Hospital	Other facility	not given			Other facility	Confirmed case				Investigation done		2018-02-28	Unknown		2021-08-23
NIE	105027490	RZU3UZ-AUGPW2-G3XG3J-CFWE2AWI	NIE-EBS-AKL-23-069				Lassa				X6D4AU-DSZAUG-7Z7TQW-DQDVCCSY	Male	No		No	60	60--64		2023-12-01	2023-02-02	Ebonyi	Abakaliki	Azuiyiokwu Ward				Hospital	Other facility	OB 2 AEFUTHA			Other facility	Not a case				Investigation done		44960	No Outcome Yet
NIE	103317813	UQIHGV-COIFI5-AD2VHZ-D6MZKJHE	NIE-EBS-NKE-23-006				Lassa				S3CPBW-FOUATQ-XDEBIE-BQFS2HHA	Male	No		No	36	35--39		01/23/2023	2023-02-02	Ebonyi	Ezza South	Amuzu Ward				Hospital	Other facility	OB 2 AEFUTHA			Other facility	Not a case				Investigation done		44959	No Outcome Yet
NIE	103317661	X2VJS2-FMFD43-BV3AB3-GJDYKF6A	NIE-EBS-AKL-23-036				Lassa				S3GEOO-2H3HYP-KOHPBY-AMSTCABA	Male	No		No	27	25--29		2021-11-01	2023-02-02	Ebonyi	Abakaliki	Azuiyiokwu Ward				Hospital	Other facility	OB 2 AEFUTHA			Other facility	Not a case				Investigation done		44959	No Outcome Yet
NIE	172348	VFN3QH-YKWHMI-VGYEPR-RJQGKFRI	NIE-EBS_NCA_18_002				Lassa				QIWJAC-L7URHW-7DF5BR-PJIHSGPA	Male				51	50--54	1966-05-03		2018-03-01	Ebonyi	Onicha	Isi Onicha Ward				Hospital	Other facility	ISTH			Other facility	Confirmed case				Investigation done		2018-07-18	Deceased
NIE	103317456	SD3DXU-PELZMD-QBBSNO-IAM2KPKE	NIE-EBS-NKE-23-005				Lassa				QCEAGN-LJ6DE7-WYXDPU-QQUSCG74	Male	No		No	75	75--79		01/24/2023	2023-02-01	Ebonyi	Ezza South	Onueke Ward				Hospital	Other facility	OB 2 AEFUTHA			Other facility	Not a case				Investigation done		44928	No Outcome Yet
NIE	103317229	W3OYKO-KXZKTC-UZXRYV-D3HMKKWI	NIE-EBS-AKL-23-035				Lassa				QEHTNY-GA7YYM-SZ5RZX-T5PRKFJU	Female	No		No	18	15--19		01/26/2023	2023-02-01	Ebonyi	Abakaliki	Izzi Unuhu Ward				Hospital	Other facility	Virology Centre AE FUTHA			Other facility	Not a case				Investigation done		44928	No Outcome Yet
NIE	103317112	X7NKZR-RMWAYI-VHF7XE-FVO32KSA	NIE-EBS-AKL-23-034				Lassa				UNFFS7-G4PPHD-AMQSBC-5GXFCNT4	Female	No		No	31	30--34		01/28/2023	2023-02-01	Ebonyi	Abakaliki	Izzi Unuhu Ward				Hospital	Other facility	Virology Centre AE FUTHA			Other facility	Not a case				Investigation done		44928	No Outcome Yet
NIE	172313	Q7NB2L-Z6EO4Y-AV5MJB-XGAMCGU4	NIE/EBS/EBJ/18/31				Lassa				WXVG7S-SO5B6B-4DRNSB-LTPNCA2Y	Male				19	15--19			2018-03-01	Ebonyi	Ezza South					Hospital	Other facility	ISTH			Other facility	Confirmed case				Investigation done		43103	Unknown
NIE	172327	UARZTX-DE3ZS5-GHWVJO-W4MF2HLQ	NIE-EBS-BKL-18-034				Lassa				VDQC5O-KCOCO5-RCZRS3-W6W6KHZ4	Female	No		No	35	35--39			2018-03-01	Ebonyi	Izzi					Hospital	Other facility	UNIGWE			Other facility	Confirmed case				Investigation done		43103	Recovered		2018-01-24	No
NIE	172296	RYKBOH-OXKMMK-55C2O5-OGCUCP54	NIE-EBS-AFK-18-006				Lassa				XZHKAB-T4DOLH-WV2AFQ-TOQP2EXA	Male				20	20--24			2018-03-01	Ebonyi	Afikpo North					Hospital	Other facility	ISTH			Other facility	Confirmed case				Investigation done		43103	Recovered		43253
NIE	103316980	XYYUZU-C7ZMH2-7INZWG-D4KY2I2I	NIE-EBS-BKL-23-003				Lassa				UQ7LZG-LIYDRX-4V4BT2-VE7ZKNNQ	Female	No		No	33	30--34		2023-02-02	2023-01-30	Ebonyi	Izzi	Iboko Ward				Hospital	Other facility	OB 1 OBST AND GYNE			Other facility	Not a case				Investigation done		2023-01-30	No Outcome Yet
NIE	172289	VM6BXU-R7U5YQ-HTTSDO-T2SF2FQQ	NIE-EBS-AKL-18-014				Lassa				SZULZG-IIGVQN-JVZZXQ-VX7FCC4M	Female				50	50--54			2018-03-01	Ebonyi	Izzi					Hospital	Other facility	NOT GIVEN			Other facility	Confirmed case				Investigation done		43103	Unknown		2021-08-23
NIE	102793333	X2S4LN-A6GANS-4ODKMC-LBSYKBCE	NIE-EBS-AKL-23-027				Lassa				RULTYA-J4PUIP-RRB2IL-MLG32LZU	Male	No		No	63	60--64	1/13/1960	01/28/2023	2023-01-29	Ebonyi	Abakaliki	Azuiyiokwu Ward				Hospital	Other facility	OB2 AEFUTHA			Other facility	Not a case				Investigation done		44959	No Outcome Yet
NIE	103316924	U4MN4B-4JGASL-M3QB3A-VXTQ2MXQ	NIE-EBS-UGB-23-006				Lassa				Q6XUCL-4T7WTU-FX2DXX-5YTPCAQ4	Male	No		No	12	10--14		01/31/2023	2023-01-29	Ebonyi	Ebonyi	New Layout Ward				Hospital	Other facility	CHER OB 1 AEFUTHA			Other facility	Not a case				Investigation done		2023-01-29	No Outcome Yet
NIE	103316855	TXG762-FP7BXD-HG6764-WHATKH6U	NIE-EBS-AKL-23-033				Lassa				SC4LDL-BCGNRQ-SG7CZR-OORPKM5I	Male	No		No	29	25--29		2022-05-02	2023-01-29	Ebonyi	Ebonyi	New Layout Ward				Hospital	Other facility	OB 2 AEFUTHA			Other facility	Not a case				Investigation done		2023-01-29	No Outcome Yet
NIE	102693107	RMQP25-XCSUUE-PZK43G-CN56KJVY	NIE-EBS-SKA-23-001				Lassa				QWBBQG-M2JG3K-AJN7TI-5QHR2IKU	Male	No		No				2022-07-02	2023-01-28	Ebonyi	Ivo	Akaeze Ukwu Ward				Hospital	Other facility	OB2 AE-FUTHA			Other facility	Not a case				Investigation done		2023-01-28	No Outcome Yet
NIE	172236	RZ3OCV-OEOLDM-I3FAHC-YAMTSISU	NIE-EBS-AKL-18-062				Lassa				WYIS7W-JE76KW-MZUROA-BP7RKFPU	Female	No		No	28	25--29			2018-03-01	Ebonyi	Abakaliki	Abakpa Ward (Abakaliki)				Hospital	Other facility	NOT GIVEN			Other facility	Confirmed case				Investigation done		43103	Recovered		2018-01-23	No
NIE	172164	WUVZ3P-JSZAXG-R2XBEE-E6YC2I3U	NIE/EBS/AKL/18/006				Lassa				UBA2VI-GUJNXB-IYR6GQ-KJA5CNB4	Male				35	35--39			2018-03-01	Ebonyi	Ishielu	Ezzilo Ward				Hospital	Other facility	NOT GIVEN			Other facility	Confirmed case				Investigation done		43103	Deceased
NIE	172085	QDB2AC-7O4YCL-5JIIF3-P5GKCGQM	NIE/EBS/UGB/18/001				Lassa				UJLK54-VGDTJ2-4OQEMN-XSYKKNCA	Unknown				68	65--69			2018-03-01	Ebonyi	Abakaliki					Hospital	Other facility	NOT GIVEN			Other facility	Confirmed case				Investigation done		43103	Deceased
NIE	103316620	UQW7O4-3EWVN5-J3PX4M-5DRBKM4E	NIE-EBS-AKL-23-032				Lassa				T55FFG-WVNB3G-NB6B42-6T3H2NTU	Male	No		No	56	55--59		2022-08-02	2023-01-27	Ebonyi	Abakaliki	Amegu Unuhu Ward				Hospital	Other facility	OB 2 AEFUTHA			Other facility	Not a case				Investigation done		2023-01-27	No Outcome Yet
NIE	172684	SVNNU4-PEF6FA-TZS436-GNA3SIMY	NIE-EBS-BKL-18-035				Lassa				S3PQOT-TJLLUX-UQWML4-TNKEKDIU	Male				19	15--19			2018-03-02	Ebonyi	Izzi					Hospital	Other facility	ISTH Irrua			Other facility	Confirmed case				Investigation done		43134	Recovered		2018-02-15
NIE	103318199	SIAAVF-XZAWBM-YVX4ZF-Q5ABSNV4	NIE-EBS-AKL-23-037				Lassa				XYJIYR-AT6PM2-JMZFBD-NT32KGQQ	Female	No		No	29	25--29		02/14/2023	2023-01-26	Ebonyi	Abakaliki	Azuiyiokwu Ward				Hospital	Other facility	National Obstetric Fistula Centre Abakaliki (NOFIC)			Other facility	Not a case				Investigation done		2023-01-26	No Outcome Yet
NIE	103316222	T3RNUR-NELTGA-6FJ7X6-QXZMSJBI	NIE-EBS-AKL-23-031				Lassa				VN7RQU-TLPJ4O-P32F23-ARJE2OUU	Female	No		No	31	30--34		02/14/2023	2023-01-26	Ebonyi	Abakaliki	Azuiyiokwu Ward				Hospital	Other facility	OB 2 AEFUTHA			Other facility	Not a case				Investigation done		2023-01-26	No Outcome Yet
NIE	103316135	SUT2RZ-H5ZRR7-G7GMBX-SFXV2JHI	NIE-EBS-UGB-23-005				Lassa				RPZODJ-TX54G4-NECV3A-D4LDCJC4	Female	No		No	28	25--29		02/23/2021	2023-01-26	Ebonyi	Ebonyi	Kpiri-Kpiri Ward				Hospital	Other facility	THEATRE AE-FUTHA			Other facility	Not a case				Investigation done		2023-01-26	No Outcome Yet
NIE	103316087	UPXZT2-GMBYC7-4OWQWN-HXVHCLSI	NIE-EBS-NKE-23-004				Lassa				RFLBGV-PJMZKE-42VLLZ-LK4CSOZU	Male	No		No	4	0--4		02/20/2022	2023-01-26	Ebonyi	Ezza South	Echara Ward				Hospital	Other facility	CHER OB 1 AEFUTHA			Other facility	Not a case				Investigation done		2023-01-26	No Outcome Yet
NIE	174703	XL4CG7-TG44EB-6KY6UM-BSKT2DHY	NIE-EBS-AKL-18-017				Lassa				VLH4LY-ZPYF4K-IYORBK-VJY6CD24	Female				48	45--49			2018-03-07	Ebonyi	Ikwo					Hospital	Other facility	not given			Other facility	Confirmed case				Investigation done		43284	Recovered		43133
NIE	103259243	SU4VDC-S2VKXF-ZFYJRS-NSB5CGPY	NIE-EBS-EBJ-23-007				Lassa				VW7UCH-B243PK-COIQXR-65QRCGKM	Male	No		No	49	45--49		02/16/2021	2023-01-25	Ebonyi	Ezza North	Oriuzor Ward				Hospital	Other facility	OB 2 AEFUTHA			Other facility	Not a case				Investigation done		2023-01-25	No Outcome Yet
NIE	175571	VWGZZK-QCEBZU-VJXYGK-IQFIKOD4	NIE-EBS				Lassa				XQFKHZ-O6DDJN-NT4N37-2YRFSEQE	Male				19	15--19			2018-03-08	Ebonyi	Abakaliki					Hospital	Other facility	ISTH IRRUA			Other facility	Confirmed case				Investigation done		43315	Recovered		43134
NIE	175306	WEVAFE-LC7FAW-RYWAKW-4MU2KPYI	NIE-EBS				Lassa				QDOHNY-FCMX5G-QUGXZM-Q6NICBWI	Female				46	45--49			2018-03-08	Ebonyi	Abakaliki					Hospital	Other facility	ISTH			Other facility	Confirmed case				Investigation done		43315	Recovered
NIE	103258997	UBIMFT-6V4NVY-WJIMS7-B2A32HUQ	NIE-EBS-BZR-23-002				Lassa				U62IXN-TRUCUO-Q53JH4-5T3TSP4U	Female	No		No	14	10--14		02/24/2023	2023-01-22	Ebonyi	Ohaozara	Ugwulangwu Ward				Hospital	Other facility	CHER OB 1 AEFUTHA			Other facility	Not a case				Investigation done		2023-01-22	No Outcome Yet
NIE	176327	SHGKOV-CTOCOX-5FNXZ4-2SZWKGOY	NIE-EBS-BKL-18-005				Lassa				VFCAB7-MHF75K-ETMM6G-RKME2ORU	Female				35	35--39			2018-03-09	Ebonyi	Izzi					Hospital	Other facility	ISTH IRRUA			Other facility	Confirmed case				Investigation done		43346	Deceased		43468
NIE	103258909	SOPUEP-DD3DJR-N6WL6B-AIP6KI6A	NIE-EBS-EBJ-23-006				Lassa				U2B5SS-KJZ2KF-G2Z2VR-7ZDYCIWI	Female	No		No	14	10--14		2023-06-02	2023-01-21	Ebonyi	Ezza North	Umuezekoha Ward				Hospital	Other facility	CHER OB 1 AEFUTHA			Other facility	Not a case				Investigation done		2023-01-21	No Outcome Yet
NIE	103258774	XPB7FH-XISDWL-HMRFDQ-7EZNCFGY	NIE-EBS-HKW-23-003				Lassa				QH5Z3J-KRR2ML-XLBIWW-XEHJSL6Q	Female	No		No	11	10--14		02/22/2023	2023-01-21	Ebonyi	Ohaukwu	Ngbo Ward				Hospital	Other facility	CHER OB 1 AEFUTHA			Other facility	Not a case				Investigation done		2023-01-21	No Outcome Yet
NIE	176296	X5IDXD-PRXO7J-X6S66U-QRDNCI3A	NIE-EBS				Lassa				UXNSJF-FY7JF2-2CHZLI-EOIHCGRM	Female				35	35--39			2018-03-09	Ebonyi	Ezza South					Hospital	Other facility	ISTH IRRUA			Other facility	Confirmed case				Investigation done		43346	Recovered		2018-02-26
NIE	176274	S3SPNF-O5KTJC-PRCLBI-YYXKSLGA	NIE-EBS-CHR-18-001				Lassa				TGFLB5-7OERHF-UOX4K4-PALZSIZA	Male				29	25--29			2018-03-09	Ebonyi	Ikwo					Hospital	Other facility	ISTH IRRUA			Other facility	Confirmed case				Investigation done		2018-07-18	Recovered
NIE	176226	TRQCNJ-KH4L7C-B34NY2-BB7R2AMA	NIE-EBS-UGB-17-001				Lassa				VCCDBC-HJIEVI-6XQ6N7-DFTDCBUQ	Male				19	15--19			2018-03-09	Ebonyi	Ebonyi					Hospital	Other facility	ISTH IRRUA			Other facility	Confirmed case				Investigation done		43138	Deceased
NIE	103259156	VOYMYQ-37Q6L4-V3HJPN-EPBSSJME	NIE-EBS-AKL-23-029				Lassa				RQ66DO-SZ6NUK-YNWNJJ-KPZDSBDE	Male	No		No	60	60--64		2022-03-03	2023-01-18	Ebonyi	Abakaliki	Azuiyiokwu Ward				Hospital	Other facility	OB 2 AEFUTHA			Other facility	Not a case				Investigation done		2023-01-18	No Outcome Yet
NIE	102479177	RNZHZD-6R2RPO-B4MIY6-REUMSGKU	NIE-EBS-BZR-23-001				Lassa				VV6ZZ4-VL7EWL-BDRWBB-SGO2KJGE	Female	No		No	10	10--14		03/16/2023	2023-01-18	Ebonyi	Ohaozara	Okposi Okwu Ward				Hospital	Other facility	CHER OB 1 AEFUTHA			Other facility	Not a case				Investigation done		2023-01-18	No Outcome Yet
NIE	102477852	RISLMX-E5ZPFV-R7S4NU-NAWI2KR4	NIE-EBS-EDA-23-001				Lassa				RIOTJ4-YMY7DA-JBQRXK-I2ZMKD3I	Male	No		No	3	0--4		2022-02-03	2023-01-18	Ebonyi	Afikpo South	Nguzu Ward				Hospital	Other facility	Virology Centre AE FUTHA			Other facility	Not a case				Investigation done		2023-01-18	No Outcome Yet
NIE	102479474	UXCAYB-ZDW3LD-4QAHEE-HBVCCKAI	NIE-EBS-AKL-23-018				Lassa				UG34XK-ABD5AD-5XNGER-M5DTCBIY	Female	No		No	26	25--29		03/15/2021	2023-01-17	Ebonyi	Abakaliki	Azuiyiokwu Ward				Hospital	Other facility	OB 1 OBST AND GYNE			Other facility	Not a case				Investigation done		2023-01-17	No Outcome Yet
NIE	102476057	VSRAFI-E634MV-EU5BVM-HDWH2NHI	NIE-EBS-UGB-23-004				Lassa				S2MZEX-4W755C-DQVH4D-I57TSN2Y	Female	No		No	21	20--24		03/16/2021	2023-01-17	Ebonyi	Ebonyi	Kpiri-Kpiri Ward				Hospital	Other facility	OB 2 AEFUTHA			Other facility	Not a case				Investigation done		2023-01-17	No Outcome Yet
NIE	102475967	RK7EJ6-Z7ZV5H-VDM2WY-D6CPCG4M	NIE-EBS-ZLL-23-001				Lassa				RYPHQJ-O33KBS-Z5HZVF-XGEW2IHM	Male	No		No	15	15--19		03/13/2022	2023-01-17	Ebonyi	Ishielu	Onunweke Ward				Hospital	Other facility	CHER OB 1 AEFUTHA			Other facility	Not a case				Investigation done		2023-01-17	No Outcome Yet
NIE	102407414	XZ5PVV-GR7Q72-NATC2H-W4HWCMPI	NIE-EBS-BKL-23-001				Lassa				W4NLPV-WZBKI6-3KKLFV-Y3XDKLOY	Female	No		No	50	50--54		2023-10-03	2023-01-16	Ebonyi	Izzi	Nwophe Ward				Hospital	Other facility	OB 2 AEFUTHA			Other facility	Not a case				Investigation done		2023-01-16	No Outcome Yet
NIE	102407298	VCEQTJ-6YBCAN-JRT3JK-PEPK2FWY	NIE-EBS-NKE-23-002				Lassa				S55YAS-DDPOMV-IKXEOM-MFSNKFAM	Female	No		No	20	20--24		2022-06-03	2023-01-16	Ebonyi	Ezza South	Onueke Ward				Hospital	Other facility	OB 2 AEFUTHA			Other facility	Not a case				Investigation done		2023-01-16	No Outcome Yet
NIE	102355603	TUWB46-F5RZV2-LUQ3AF-IA27SFHA	NIE-EBS-AKL-23-016				Lassa				QKCNOY-ZK5QXC-CVP5WR-F3QKKIBI	Female	No		No	12	10--14		03/18/2022	2023-01-15	Ebonyi	Abakaliki	Azuiyiokwu Ward				Hospital	Other facility	CHER OB 1 AEFUTHA			Other facility	Not a case				Investigation done		2023-01-15	No Outcome Yet
NIE	102355431	WDSEQE-D5RZLB-VZU44D-GSASSNOI	NIE-EBS-AKL-23-015				Lassa				WZ5M77-KBUSBY-BE2DC6-OE2UCIYM	Female	No		No	7	5--9		2022-02-03	2023-01-15	Ebonyi	Abakaliki	Azuiyiokwu Ward				Hospital	Other facility	CHER OB 1 AEFUTHA			Other facility	Not a case				Investigation done		2023-01-15	No Outcome Yet
NIE	102355262	SU6BJE-5DTDFZ-IHR5AQ-D6ZZCHVU	NIE-EBS-AKL-23-014				Lassa				WZ6YWW-F5WNVL-IRASK4-Z44I2AHY	Female	No		No	20	20--24		2022-10-03	2023-01-13	Ebonyi	Abakaliki	Azuiyiokwu Ward				Hospital	Other facility	OB 2 AEFUTHA			Other facility	Not a case				Investigation done		2023-01-13	No Outcome Yet
NIE	102355005	Q7HKTG-G7E7OD-CUFCFE-7IBVCKPE	NIE-EBS-AKL-23-013				Lassa				TD33WO-LZSJZF-UOAH2B-LCWE2HMU	Male	No		No	40	40--44		03/22/2022	2023-01-13	Ebonyi	Abakaliki	Agbaja Ward (Abakaliki)				Hospital	Other facility	OB 2 AEFUTHA			Other facility	Not a case				Investigation done		2023-01-13	No Outcome Yet
NIE	176192	UJQMFQ-ESUJUW-27O36D-AWC7KAFM	NIE-EBS				Lassa				VPZJFY-3HNHLJ-KRP4C4-5HAE2PF4	Male				31	30--34			2018-03-09	Ebonyi	Abakaliki					Hospital	Other facility	ISTH IRRUA			Other facility	Confirmed case				Investigation done		43346	Recovered
NIE	177113	V7KVBM-MHTZDA-KUUCFU-BETCCDHQ	NIE-EBS-AKL-18-092				Lassa				TH4OBU-M3GEQJ-YUFEX6-7EW6CNLE	Male				72	70--74			2018-03-10	Ebonyi	Abakaliki					Hospital	Federal Teaching Hospital Abakilike (FETHA)				Federal Teaching Hospital Abakilike (FETHA)	Confirmed case				Investigation done		43376	Recovered
NIE	177076	VAI4TL-3WGPE3-VF2GHW-IRWYSOZI	NIE-EBS				Lassa				WD3F35-HQBXIV-5C4A42-56GPKH4U	Male								2018-03-10	Ebonyi	Abakaliki					Hospital	Federal Teaching Hospital Abakilike (FETHA)				Federal Teaching Hospital Abakilike (FETHA)	Confirmed case				Investigation done		43376	Recovered
NIE	177012	QZVM4U-PONHXT-CU52S6-6JYCSNTU	NIE-EBS				Lassa				RQSFZZ-YHR5MP-7YNMQS-I3LBCEDU	Female				29	25--29			2018-03-10	Ebonyi	Abakaliki					Hospital	Federal Teaching Hospital Abakilike (FETHA)				Federal Teaching Hospital Abakilike (FETHA)	Confirmed case				Investigation done		43376	Recovered
NIE	102353559	WF45BZ-EYJZNB-4FLQY6-6YFKKHWM	NIE-EBS-HKW-23-002				Lassa				TZ5DQB-2QMSP6-SLL4JR-56WESOZ4	Female	No		No	65	65--69		03/19/2021	2023-01-12	Ebonyi	Ohaukwu	Ngbo Ward				Hospital	Other facility	OB 2 AEFUTHA			Other facility	Not a case				Investigation done		45261	No Outcome Yet
NIE	102353003	VRBI6X-BLT27O-ZNJ2VR-U2KPSHX4	NIE-EBS-AKL-23-012				Lassa				TFRIMV-4CS5VH-4KYZI6-HWCDKGRU	Female	No		No	24	20--24		02/23/2021	2023-01-11	Ebonyi	Abakaliki	Azuiyiokwu Ward				Hospital	Other facility	Real Health Specialist Hospital			Other facility	Not a case				Investigation done		45231	No Outcome Yet
NIE	176978	RO25W2-F47Y6F-FDEFVV-RZIVSDMA	NIE-EBS				Lassa				RVBOHB-LCMRXR-YWRGOE-FC2DSONE	Female				5	5--9			2018-03-10	Ebonyi	Abakaliki					Hospital	Federal Teaching Hospital Abakilike (FETHA)				Federal Teaching Hospital Abakilike (FETHA)	Confirmed case				Investigation done		43376	Recovered
NIE	176935	RQXU2A-ODJSUT-MITOHZ-FH652MCM	NIE-EBS				Lassa				XQS5NQ-LPIME5-CAVUEL-TH5ZSA5Y	Unknown				67	65--69			2018-03-10	Ebonyi	Abakaliki					Hospital	Federal Teaching Hospital Abakilike (FETHA)				Federal Teaching Hospital Abakilike (FETHA)	Confirmed case				Investigation done		43376	Recovered
NIE	102352735	UB6TRZ-DM3U23-P2QLUT-5HAXCCBU	NIE-EBS-UGB-23-003				Lassa				TM6CW5-X5SQ4I-R3FK7S-NSUNKHKM	Female	No		No	21	20--24		03/18/2023	2023-01-10	Ebonyi	Ebonyi	Kpiri-Kpiri Ward				Hospital	Other facility	OB 1 OBST AND GYNE			Other facility	Not a case				Investigation done		45200	No Outcome Yet
NIE	102116535	URDGNZ-PF3Y75-JTVNWD-G23OKMNQ	NIE-EBS-AKL-23-010				Lassa				XFBBW5-5WPZAC-SWBOXK-NTPTCAFI	Female	No		No	17	15--19		03/17/2021	2023-01-10	Ebonyi	Abakaliki	Azuiyiokwu Ward				Hospital	Other facility	CHER OB 1 AEFUTHA			Other facility	Not a case				Investigation done		45200	No Outcome Yet
NIE	102115409	S53YFR-BMVJ47-SM6LWY-GMGHSL2A	NIE-EBS-NCA-23-001				Lassa				XROUNK-WQUTTX-DGJUHD-YPPNKCOU	Female	No		No	3	0--4		03/17/2022	2023-01-09	Ebonyi	Onicha	Ebia Oshiri Ward				Hospital	Other facility	CHER OB 1 AEFUTHA			Other facility	Not a case				Investigation done		45170	No Outcome Yet
NIE	102114896	QI32RF-OHDOCV-DAWBBK-VGKRSCP4	NIE-EBS-AKL-23-009				Lassa				U2U3WX-Q7YLKQ-XCUK3B-VK7F2OAA	Female	No		No	17	15--19		04/26/2022	2023-01-08	Ebonyi	Abakaliki	Azuiyiokwu Ward				Hospital	Other facility	CHER OB 1 AEFUTHA			Other facility	Not a case				Investigation done		45139	No Outcome Yet
NIE	102114343	UXVTG6-PGDGFL-SFHA7Y-OHU2CKVI	NIE-EBS-UGB-23-001				Lassa				SYIEK7-LDQOKF-5QDC5D-ROM32HXQ	Female	No		No	19	15--19		2022-09-04	2023-01-06	Ebonyi	Ebonyi	New Layout Ward				Hospital	Other facility	OB 2 AEFUTHA			Other facility	Not a case				Investigation done		45078	Recovered		2023-01-20	No
NIE	101885396	QQGRF6-X3DGO4-GXKRQ2-N7GYCPYI	NIE-EBS-AKL-23-005				Lassa				USS2UP-4L7MWH-2CSX7L-Q6V32PLI	Male	No		No	18	15--19		04/28/2021	2023-01-06	Ebonyi	Abakaliki	Azuiyiokwu Ward				Hospital	Other facility	OB 2 AEFUTHA			Other facility	Not a case				Investigation done		45078	No Outcome Yet
NIE	101885146	X7H6NJ-G3ZFQR-LQQOKW-ZHVTKOMY	NIE-EBS-NKE-23-001				Lassa				U34L42-KWVW7E-5KZKJL-3T7GKMJU	Male				10	10--14		07/17/2023	2023-01-05	Ebonyi	Ezza South	Onueke Ward				Hospital	Other facility	CHER OB 1 AEFUTHA			Other facility	Not a case				Investigation done		45047	No Outcome Yet
NIE	101884982	SUNZK6-5QAJFI-OQGCXD-7NJUKNIA	NIE-EBS-AKL-23-004				Lassa				X3TB4R-45DDWI-2XBV4E-2MZT2NLY	Male	No		No	18	15--19		2022-07-08	2023-01-05	Ebonyi	Abakaliki	Azuiyiokwu Ward				Hospital	Other facility	OB 2 AEFUTHA			Other facility	Not a case				Investigation done		45047	No Outcome Yet
NIE	101884868	QP3XPM-2N4OB7-LG3Z7F-EBCTKO6I	NIE-EBS-AKL-23-003				Lassa				SKOKH7-XHAPKO-J35D6S-3STN2OSQ	Female	No		No	19	15--19		10/23/2022	2023-01-04	Ebonyi	Abakaliki	Agbaja Ward (Abakaliki)				Hospital	Other facility	OB 2 AEFUTHA			Other facility	Not a case				Investigation done		45017	No Outcome Yet
NIE	101884601	XAPESD-OU24LT-MWWXJM-DGTD2NYM	NIE-EBS-CHR-23-002				Lassa				SKDKAH-22PIVP-Q54NVR-RNSWCAUY	Female	No		No	2 Days	0--4		2022-02-11	2023-01-04	Ebonyi	Ikwo	Echialike Ward				Hospital	Other facility	OB 1 OBST AND GYNE			Other facility	Not a case				Investigation done		45017	No Outcome Yet
NIE	101884464	XSVARK-APNXP5-XPTCEJ-LBZLKFYQ	NIE-EBS-CHR-23-001				Lassa				S4IT35-BBPDNT-WNDIAE-JFTXCMFA	Female	No		No	21	20--24		11/13/2022	2023-01-04	Ebonyi	Ikwo	Echialike Ward				Hospital	Other facility	OB 1 OBST AND GYNE			Other facility	Not a case				Investigation done		45017	No Outcome Yet
NIE	101881931	S3VLKZ-EGYYIO-NWYGWS-GLTMCKM4	NIE-EBS-EBJ-22-020				Lassa				WLTSXZ-ZBGLYM-2MDRRO-OX5N2AU4	Female				1	0--4		12/18/2021	2022-12-31	Ebonyi	Ezza North	Ogboji Ward				Hospital	Other facility	CHER OB 1 AEFUTHA			Other facility	Not a case				Investigation done		2022-12-31	No Outcome Yet
NIE	101881881	UFQMRI-5AW3AF-HV2WLO-RVNZ2HLI	NIE-EBS-AKL-22-199				Lassa				UCGBP7-3M44SG-UFOFFH-WWJSKPMM	Male	No		No	25	25--29		2022-06-12	2022-12-31	Ebonyi	Abakaliki	Abakpa Ward (Abakaliki)				Hospital	Other facility	OB 2 AEFUTHA			Other facility	Not a case				Investigation done		2022-12-31	No Outcome Yet
NIE	101881843	WVQK56-KK6OJK-UFQHGD-Z67MKHFM	NIE-EBS-AKL-22-198				Lassa				WOYWYG-CYQT5W-UCZQGO-CKSCSCWQ	Female	No		No	20	20--24		12/23/2022	2022-12-31	Ebonyi	Abakaliki	Agbaja Ward (Abakaliki)				Hospital	Other facility	OB 2 AEFUTHA			Other facility	Not a case				Investigation done		2022-12-31	No Outcome Yet
NIE	176848	UU7WZO-7DTG2D-YVYU7H-K2WOCGLI	NIE-EBS				Lassa				RFQT3T-YSRCXD-EE6QYF-Z2W6KBLI	Male				32	30--34			2018-03-10	Ebonyi	Abakaliki					Hospital	Federal Teaching Hospital Abakilike (FETHA)				Federal Teaching Hospital Abakilike (FETHA)	Confirmed case				Investigation done		43376	Recovered
NIE	101839122	Q3QAQY-2R2BNV-G2GZQA-7QIJ2KRI	NIE-EBS-AFK-22-011				Lassa				WZKQPO-G7SWZ7-PG6WDN-HJWLKNOQ	Female	No		No	26	25--29		2022-07-01	2022-12-30	Ebonyi	Afikpo North	Ohaisu Afikpo A Ward				Hospital	Other facility	OB 2 AEFUTHA			Other facility	Not a case				Investigation done		2022-12-30	No Outcome Yet
NIE	101811484	T2WF42-7LFOD3-CLM7GM-GVKUSEYI	NIE-EBS-AKL-22-197				Lassa				TDXP65-X6FJO6-JUKJXV-KZMWKAU4	Female	No		No	27	25--29		02/23/2021	2022-12-30	Ebonyi	Abakaliki	Azuiyiokwu Ward				Hospital	Other facility	OB 1 OBST AND GYNE			Other facility	Not a case				Investigation done		2022-12-30	No Outcome Yet
NIE	101811311	U5ZHBY-ZOYQNQ-DJL4MJ-WX45SFCQ	NIE-EBS-AKL-22-196				Lassa				V3AUIT-NS3WSV-SQIMSD-4XWYSPI4	Female	No		No	38	35--39		11/28/2023	2022-12-28	Ebonyi	Abakaliki	Azuiyiokwu Ward				Hospital	Other facility	CHER OB 1 AEFUTHA			Other facility	Not a case				Investigation done		2022-12-28	No Outcome Yet
NIE	176552	TO5RLY-DHLFBW-3WVK3K-HNBL2AOU	NIE-EBS				Lassa				UAM4DC-YKKEUB-AUWKT6-Z4E3CE4I	Female				36	35--39	1981-03-12		2018-03-10	Ebonyi	Abakaliki					Hospital	Federal Teaching Hospital Abakilike (FETHA)				Federal Teaching Hospital Abakilike (FETHA)	Confirmed case				Investigation done		43376	Recovered
NIE	101811201	VTRFDF-G2ZFIG-EHPBRP-BBRCKLH4	NIE-EBS-AKL-22-195				Lassa				W6V75A-WTA46Z-KFSYR2-MRIW2DQA	Female	No		No	46	45--49			2022-12-26	Ebonyi	Abakaliki	Azuiyiokwu Ward				Hospital	Other facility	VIP Ward AEFUTHA			Other facility	Not a case				Investigation done		2022-12-26	No Outcome Yet
NIE	101811134	V4XJDE-TT75RY-NJGOAL-TN6XSKZY	NIE-EBS-BKL-22-029				Lassa				VM6DCO-LQB3OL-7DNBNF-45CYCF2A	Male	No		No	28	25--29			2022-12-26	Ebonyi	Izzi	Ndieze /Inyimagu Ward				Hospital	Other facility	OB 2 AEFUTHA			Other facility	Not a case				Investigation done		2022-12-26	No Outcome Yet
NIE	101810733	TBTCF6-LJQ7WT-DO54FJ-26F4KEZU	NIE-EBS-UGB-22-017				Lassa				TQQEVL-RFC4R3-CSYPEY-QYSNKD54	Male	No		No	36	35--39			2022-12-23	Ebonyi	Ebonyi	New Layout Ward				Hospital	Other facility	OB 2 AEFUTHA			Other facility	Not a case				Investigation done		2022-12-23	No Outcome Yet
NIE	177359	RXVVG5-3BCMRM-IJLPCX-LT4Y2HIM	NIE-EBS				Lassa				SEW2SB-JFGXNI-W3OUYW-B5O6KOOE	Male				29	25--29			2018-03-11	Ebonyi	Abakaliki					Hospital	Federal Teaching Hospital Abakilike (FETHA)				Federal Teaching Hospital Abakilike (FETHA)	Confirmed case				Investigation done		43407	Recovered		43253
NIE	101809372	TCAZ5D-X623SI-7AILWE-JHMTCN7Q	NIE-EBS-AKL-22-194				Lassa				TTQYMP-MWMOUO-FBAKIX-IJO3KGLQ	Male	No		No	20	20--24			2022-12-22	Ebonyi	Abakaliki	Agbaja Ward (Abakaliki)				Hospital	Other facility	OB 2 AEFUTHA			Other facility	Not a case				Investigation done		2022-12-22	No Outcome Yet
NIE	101809341	UEETOE-CEZBA6-3V6MPP-MTY2KHKI	NIE-EBS-CHR-22-025				Lassa				QYGD3J-5V62O4-I35TQ6-AXB6SGSQ	Male	No		No	24	20--24			2022-12-21	Ebonyi	Abakaliki	Azuiyiokwu Ward				Hospital	Other facility	OB 2 AEFUTHA			Other facility	Not a case				Investigation done		2022-12-21	No Outcome Yet
NIE	101810929	TXZTM6-XOBDSC-CVGPJ2-GS6RSCDU	NIE-EBS-CHR-22-026				Lassa				UVGF2W-5BHKRZ-UB65U7-6CPVSHKU	Female	No		No	16	15--19			2022-12-20	Ebonyi	Ikwo	Enyibichiri Ward				Hospital	Other facility	CHER OB 1 AEFUTHA			Other facility	Not a case				Investigation done		2022-12-20	No Outcome Yet
NIE	101808071	TOKFUQ-TJTVDL-QEZAPZ-LLCM2FMM	NIE-EBS-AKL-22-193				Lassa				QT54F3-HSV4IY-OHAJMH-POQGKBGE	Female	No		No	3	0--4			2022-12-19	Ebonyi	Abakaliki	Azuiyiokwu Ward				Hospital	Other facility	CHER OB 1 AEFUTHA			Other facility	Not a case				Investigation done		2022-12-19	No Outcome Yet
NIE	101811443	QWSXT6-MCCOW6-VLZTVL-3VDBSACE	NIE-EBS-UGB-22-018				Lassa				QZW3VY-BS43WJ-2TD5OQ-LSS62IVA	Male	No		No	33	30--34			2022-12-15	Ebonyi	Ebonyi	New Layout Ward				Hospital	Other facility	Virology Centre AE FUTHA			Other facility	Not a case				Investigation done		2022-12-15	No Outcome Yet
NIE	101676835	TAXWXP-NFLVLL-LOCLXN-3WLLCJU4	NIE-EBS-NKE-22-007				Lassa				TART5B-PVHBRV-HMDQNP-5IIMKPOM	Male	No		No	2	0--4			2022-12-15	Ebonyi	Ezza South	Amaezekwe Ward				Hospital	Other facility	CHER OB 1 AEFUTHA			Other facility	Not a case				Investigation done		2022-12-15	No Outcome Yet
NIE	101675625	S4WS52-JIK4B5-7UWMEB-QB2UKFTA	NIE-EBS-UGB-22-016				Lassa				VWBONU-CSIQ6J-2QDEW3-D66A2EBY	Female	No		No	35	35--39			2022-12-14	Ebonyi	Ebonyi	Kpiri-Kpiri Ward				Hospital	Other facility	OB 2 AEFUTHA			Other facility	Not a case				Investigation done		2022-12-14	No Outcome Yet
NIE	101110110	VH4UPS-7G5Y27-FGDAL2-LLCS2JXE	NIE-EBS-ZLL-22-013				Lassa				UQY7DU-JTELZY-CWC7JW-URPNCBOY	Female	No		No	68	65--69			2022-12-12	Ebonyi	Ishielu	Nkalagu Ward				Hospital	Other facility	OB 2 AEFUTHA			Other facility	Not a case				Investigation done		44907	No Outcome Yet
NIE	101110079	SSEQ75-MN23BE-HWXJPU-5LEWCDL4	NIE-EBS-AKL-22-190				Lassa				RXHMIQ-TAETOK-2J7W6O-ESOAKGY4	Male	No		No	63	60--64			2022-12-12	Ebonyi	Abakaliki	Azuiyiokwu Ward				Hospital	Other facility	OB 2 AEFUTHA			Other facility	Not a case				Investigation done		44907	No Outcome Yet
NIE	101675610	R7OVSM-5JTYMZ-JA3GKV-HS57SD2Y	NIE-EBS-AKL-22-191				Lassa				XVZXV5-ARKCI2-QV4CVR-XQIM2HOA	Female	No		No	2	0--4			2022-12-11	Ebonyi	Abakaliki	Azuiyiokwu Ward				Hospital	Other facility	CHER OB 1 AEFUTHA			Other facility	Not a case				Investigation done		44877	No Outcome Yet
NIE	101109701	XSKQRJ-KSH7VZ-HLHGFD-J2OYSCMU	NIE-EBS-CHR-22-023				Lassa				VKDAN4-7B3QCG-WCX6EN-FMFLCG2Q	Female	No		No	33	30--34			2022-12-11	Ebonyi	Ikwo	Ndegu Echara Ward				Hospital	Other facility	OB 2 AEFUTHA			Other facility	Not a case				Investigation done		44877	No Outcome Yet
NIE	101109819	RVZ2OM-GPQYMZ-TUPYTL-JXFJKJEY	NIE-EBS-AKL-22-189				Lassa				VPZIYO-HOZVXE-PPHIIQ-BUGVCB7I	Male	No		No	40	40--44			2022-12-10	Ebonyi	Abakaliki	Azuiyiokwu Ward				Hospital	Other facility	OB 2 AEFUTHA			Other facility	Not a case				Investigation done		44846	No Outcome Yet
NIE	101109673	SAHCY3-52HMU4-URBHRX-I6JO2LUE	NIE-EBS-AKL-22-188				Lassa				QZNS34-EH5XLV-IXIPYX-6K6F2ATY	Male	No		No	22	20--24			2022-12-10	Ebonyi	Abakaliki	Azuiyiokwu Ward				Hospital	Other facility	Sickle Cell Clinic AEFUTHA			Other facility	Not a case				Investigation done		44846	No Outcome Yet
NIE	101676182	TAPO3A-TZKPWU-YXTY2T-5PD2KDLE	NIE-EBS-AKL-22-192				Lassa				SWIYYZ-CWW6OE-T4IZUH-OZE22LSU	Female	No		No	64	60--64			2022-12-08	Ebonyi	Abakaliki	Azuiyiokwu Ward				Hospital	Other facility	Female Medical Ward AEFUTHA			Other facility	Not a case				Investigation done		44785	No Outcome Yet
NIE	101108413	XS65JG-MM2NIS-5SR3OA-3VNNSHQI	NIE-EBS-BKL-22-028				Lassa				UVIPPC-ZTHRQH-IRNMZN-XITACMS4	Female	No		No	20	20--24			2022-12-08	Ebonyi	Izzi	Anyanwigwe Ward				Hospital	Other facility	OB 2 AEFUTHA			Other facility	Not a case				Investigation done		44785	No Outcome Yet
NIE	101107768	WM7S3S-4QKYAF-7M7GXO-NJQAKNCM	NIE-EBS-NCA-22-009				Lassa				VTMJNA-CVJ7F3-PIWOXF-GZCX2GOU	Female	No		No	25	25--29			2022-12-07	Ebonyi	Onicha	Agbabor Isu Ward				Hospital	Other facility	OB 2 AEFUTHA			Other facility	Not a case				Investigation done		44754	No Outcome Yet
NIE	101107211	QOX7UX-UUS7SD-OICMV6-GL63KDPA	NIE-EBS-EBJ-22-019				Lassa				QA4JTB-A6F56U-JKZWMW-AJTK2HX4	Female	No		No	72	70--74			2022-12-06	Ebonyi	Ishielu	Nkalagu Ward				Hospital	Other facility	OB 2 AEFUTHA			Other facility	Not a case				Investigation done		44724	No Outcome Yet
NIE	177564	XEFXIF-IYK2GX-WI3JET-XIOMCBRA	NIE-EBS				Lassa				VHEC43-AJZWLL-HJM4VZ-MAU22HIE	Female				22	20--24			2018-03-12	Ebonyi	Abakaliki					Hospital	Other facility	Not given			Other facility	Confirmed case				Investigation done		43437	Recovered		43192
NIE	177541	STMQSL-SBOOC7-OOCBAM-SVVPKLKA	NIE-EBS				Lassa				WW2COQ-GCNKBR-5YPTB2-X7QMSFMM	Female				27	25--29			2018-03-12	Ebonyi	Abakaliki					Hospital	Other facility	Not given			Other facility	Confirmed case				Investigation done		43437	Recovered
NIE	101107176	TQN3V2-TSKUTS-YCTFXT-VIFGCCPI	NIE-EBS-AKL-22-187				Lassa				Q7QEZX-FG6ZL6-KC33X5-XJPWCHJ4	Female	No		No	9	5--9			2022-12-05	Ebonyi	Abakaliki	Azuiyiokwu Ward				Hospital	Other facility	CHER OB 1 AEFUTHA			Other facility	Suspect case				Investigation done		44693	No Outcome Yet
NIE	100902504	RMBGHX-EP7EWF-TANUJH-R4TSCDU4	NIE-EBS-AKL-22-186				Lassa				U7NYJZ-HWJIX7-SR5ZJP-332TSIZU	Male	No		No	27	25--29			2022-12-03	Ebonyi	Abakaliki	Azuiyiokwu Ward				Hospital	Other facility	OB 2 AEFUTHA			Other facility	Not a case				Investigation done		44632	No Outcome Yet
NIE	100902464	V2P4Q3-J625M5-WY5FEV-LLSOSFGY	NIE-EBS-CHR-22-022				Lassa				T5SZAW-VYI5G3-7GFWZ4-X6UTKDZY	Male	No		No	56	55--59			2022-12-01	Ebonyi	Ikwo	Ndufu Alike Ward				Hospital	Other facility	OB 2 AEFUTHA			Other facility	Not a case				Investigation done		44573	No Outcome Yet
NIE	100901881	UP4YKP-PEG6O7-42R3XC-ZVWBSALM	NIE-EBS-AKL-22-185				Lassa				UEYOVE-STBSNP-I73NBB-FEVDKM6E	Female	No		No	42	40--44			2022-11-30	Ebonyi	Abakaliki	Azuiyiokwu Ward				Hospital	Other facility	OB 2 AEFUTHA			Other facility	Not a case				Investigation done		2022-11-30	No Outcome Yet
NIE	100901262	S5VFHD-QFRHOX-TLS55B-JCH6KPXA	NIE-EBS-AFK-22-010				Lassa				U5TO2F-P6YMVD-4DMVRH-XG2MCENE	Female	No		No	35	35--39			2022-11-30	Ebonyi	Afikpo North	Ihie Ward				Hospital	Other facility	OB 2 AEFUTHA			Other facility	Not a case				Investigation done		2022-11-30	No Outcome Yet
NIE	100901243	XVAHWH-FON46M-CFRQ2O-5FIF2JWQ	NIE-EBS-ZLL-22-012				Lassa				XCZLOX-KX556G-5J6SMX-M7FHSDZI	Male	No		No	44	40--44			2022-11-29	Ebonyi	Ishielu	Nkalagu Ward				Hospital	Other facility	OB 2 AEFUTHA			Other facility	Not a case				Investigation done		2022-11-29	No Outcome Yet
NIE	100901151	WKTDMZ-EGKL5D-QSQNO3-LENISKV4	NIE-EBS-AKL-22-184				Lassa				XMFJFH-EIQEXN-DRYLWG-KZGYCEQY	Male	No		No	62	60--64			2022-11-24	Ebonyi	Abakaliki	Abakpa Ward (Abakaliki)				Hospital	Other facility	OB 2 AEFUTHA			Other facility	Not a case				Investigation done		2022-11-24	No Outcome Yet
NIE	100901103	VEQORA-XSNZXP-AYBX6O-CHCRCAOQ	NIE-EBS-AKL-22-183				Lassa				UXNNJ2-3SOXNJ-QPFTNA-TKWESPQA	Female	No		No	50	50--54			2022-11-24	Ebonyi	Abakaliki	Azuiyiokwu Ward				Hospital	Other facility	OB 2 AEFUTHA			Other facility	Not a case				Investigation done		2022-11-24	No Outcome Yet
NIE	100900544	V5QJ45-JXVUGX-GWEBWW-JO7K2JVU	NIE-EBS-HKW-22-017				Lassa				XJCNTK-ORJECJ-M26WLI-WURKCLA4	Female	No		No	21	20--24			2022-11-24	Ebonyi	Ohaukwu	Ngbo Ward				Hospital	Other facility	OB 2 AEFUTHA			Other facility	Not a case				Investigation done		2022-11-24	No Outcome Yet
NIE	100899974	XOATB6-WJUKDG-ZBNP2T-6NOTCBAE	NIE-EBS-UGB-22-014				Lassa				WZOU6R-XKF3B3-FY2OF4-REBDCHHU	Female	No		No	52	50--54			2022-11-23	Ebonyi	Ebonyi	Oguzoronweya Ward				Hospital	Other facility	OB 2 AEFUTHA			Other facility	Not a case				Investigation done		2022-11-23	No Outcome Yet
NIE	100899959	SRS7N5-JNT5S2-2GBZSS-3FYA2IFQ	NIE-EBS-AKL-22-182				Lassa				SIFW2E-EQKHPA-FY6DCI-D3ZLKIHA	Female	No		No	19	15--19			2022-11-23	Ebonyi	Abakaliki	Azuiyiokwu Ward				Hospital	Other facility	Sickle Cell Clinic AEFUTHA			Other facility	Not a case				Investigation done		2022-11-23	No Outcome Yet
NIE	100901208	TJTLRZ-T5GD6E-U35MX7-4PEQ2GWU	NIE-EBS-EBJ-22-018				Lassa				UDQAEU-P37VDE-LUKWBX-YCOMKODU	Female	No		No	36	35--39			2022-11-22	Ebonyi	Ezza North	Umuezeoka Ward				Hospital	Other facility	OB 2 AEFUTHA			Other facility	Not a case				Investigation done		2022-11-22	No Outcome Yet
NIE	100899889	T6IEZY-XHIUAL-AUWKC7-DBKX2PLM	NIE-EBS-AKL-22-181				Lassa				UYHHG6-47KZTV-C6TNLK-3R4JCEMQ	Female	No		No	4	0--4			2022-11-20	Ebonyi	Abakaliki	Azuiyiokwu Ward				Hospital	Other facility	CHER OB 1 AEFUTHA			Other facility	Not a case				Investigation done		2022-11-20	No Outcome Yet
NIE	99725364	UTMD6O-UVM3GC-IX4AJ2-65R6CF3A	NIE-EBS-NCA-22-008				Lassa				VTEJM5-6DC3QS-HEHR25-NI52CC7A	Male	No		No	55	55--59			2022-11-17	Ebonyi	Onicha	Obeagu Isu Ward				Hospital	Other facility	OB 2 AEFUTHA			Other facility	Not a case				Investigation done		2022-11-17	No Outcome Yet
NIE	99506456	SJWJ72-AJZQRB-OVYF4J-MRQT2MMM	NIE-EBS-AKL-22-180				Lassa				QCP556-677G32-FYHDHC-QPOASMSE	Female	No		No	9	5--9			2022-11-15	Ebonyi	Abakaliki	Azuiyiokwu Ward				Hospital	Other facility	CHER OB 1 AEFUTHA			Other facility	Not a case				Investigation done		2022-11-15	No Outcome Yet
NIE	99506441	RMUU6I-YESCLR-TBS43L-IZLISD5U	NIE-EBS-AKL-22-179				Lassa				VVWIW4-GFYKND-UER5MJ-JSDLSJUU	Male	No		No	15	15--19			2022-11-15	Ebonyi	Abakaliki	Azuiyiokwu Ward				Hospital	Other facility	CHER OB 1 AEFUTHA			Other facility	Not a case				Investigation done		2022-11-15	No Outcome Yet
NIE	99506351	VT5FQ7-LILC7P-MG2K3Y-RI5ZSISQ	NIE-EBS-AKL-22-178				Lassa				TQPBLF-ERM55Y-NQURHV-5X5SCKPA	Female	No		No	2	0--4			2022-11-15	Ebonyi	Abakaliki	Azuiyiokwu Ward				Hospital	Other facility	Virology Centre AE FUTHA			Other facility	Not a case				Investigation done		2022-11-15	No Outcome Yet
NIE	99506218	UMOQC3-SAM3BP-UO5CWO-2DCY2NMQ	NIE-EBS-AKL-22-177				Lassa				SPSMZA-QSRVDH-ICUQWW-IGXVSB3U	Female	No		No	7	5--9			2022-11-15	Ebonyi	Abakaliki	Azuiyiokwu Ward				Hospital	Other facility	Virology Centre AE FUTHA			Other facility	Not a case				Investigation done		2022-11-15	No Outcome Yet
NIE	99198826	VGZIYT-ZNS3RX-R2JWLJ-BREW2CGU	NIE-EBS-CHR-22-021				Lassa				RRFLPB-BTTEJ2-N4AANK-TFEQKDUM	Male	No		No	38	35--39			2022-11-14	Ebonyi	Ikwo	Ndiagu Inyimagu Ward				Hospital	Other facility	OB 2 AEFUTHA			Other facility	Not a case				Investigation done		2022-11-14	No Outcome Yet
NIE	99198199	X3TFUI-U2PLHZ-XGF2VR-XZGFCBIQ	NIE-EBS-BZR-22-010				Lassa				REJP2P-PUM26Q-67KFHW-SWQXSG5Q	Female	No		No	55	55--59			2022-11-14	Ebonyi	Ohaozara	Ugwulangwu Ward				Hospital	Other facility	OB 2 AEFUTHA			Other facility	Not a case				Investigation done		2022-11-14	No Outcome Yet
NIE	99197508	TPCJHX-P4YXZG-OT7BVP-5OJV2CXU	NIE-EBS-BKL-22-027				Lassa				WPLCX6-BMD4U7-FNHK7I-DYJ32OJE	Male	No		No	8	5--9			2022-11-14	Ebonyi	Izzi	Igbeagu 3 Ward				Hospital	Other facility	CHER OB 1 AEFUTHA			Other facility	Not a case				Investigation done		2022-11-14	No Outcome Yet
NIE	99196334	RBIZT3-57Q3XQ-NMFPHU-5KTPCKNA	NIE-EBS-AKL-22-173				Lassa				TSDKZZ-6K3QP3-DYUSZF-Q7CGCKUM	Male	No		No	26	25--29			2022-11-14	Ebonyi	Abakaliki	Azuiyiokwu Ward				Hospital	Other facility	OB 2 AEFUTHA			Other facility	Not a case				Investigation done		2022-11-14	No Outcome Yet
NIE	177492	VV6URX-SBEIK4-J5AX6Q-N24IKG3Q	NIE-EBS				Lassa				VCD2OC-CNVG5V-MLCX3K-VQA2SK6A	Male				50	50--54			2018-03-12	Ebonyi	Abakaliki					Hospital	Federal Teaching Hospital Abakilike (FETHA)				Federal Teaching Hospital Abakilike (FETHA)	Confirmed case				Investigation done		43437	Deceased
NIE	99506175	TP52DQ-2WRBM5-OTC4Y7-ZFD3SNQE	NIE-EBS-HKW-22-016				Lassa				TY334N-4F5XX6-VGVP7P-WE6ICLTI	Male	No		No	39	35--39			2022-11-12	Ebonyi	Ohaukwu	Umuogudu Oshia Ward				Hospital	Other facility	OB 2 AEFUTHA			Other facility	Not a case				Investigation done		44906	No Outcome Yet
NIE	99438910	VK3CJ2-X35CBR-GZ2F5T-GXGS2MM4	NIE-EBS-HKW-22-015				Lassa				VU2VJB-563BCI-NPDHXY-N4OLCCPA	Male	No		No	37	35--39			2022-11-12	Ebonyi	Ohaukwu	Ngbo Ward				Hospital	Other facility	OB 2 AEFUTHA			Other facility	Not a case				Investigation done		44906	No Outcome Yet
NIE	99280452	RA33MH-6NEH2R-M6ZXEF-XGP72LGQ	NIE-EBS-AKL-22-176				Lassa				WEUTJV-TYSXVO-EEPYYH-5UMUCE4I	Female	No		No	42	40--44			2022-11-11	Ebonyi	Abakaliki	Azuiyiokwu Ward				Hospital	Other facility	Virology Centre AE FUTHA			Other facility	Not a case				Investigation done		44876	No Outcome Yet
NIE	99280435	QCLJSW-ND3A4B-WSTOSR-J2FBSCRA	NIE-EBS-AKL-22-175				Lassa				TW5CGS-NAUI6P-T4NVDD-OV57KKIY	Male	No		No	20	20--24			2022-11-07	Ebonyi	Abakaliki	Azuiyiokwu Ward				Hospital	Other facility	Virology Centre AE FUTHA			Other facility	Not a case				Investigation done		44753	No Outcome Yet
NIE	99236205	SRUDE7-AEGVIB-SNC5BB-IWA6KIOE	NIE-EBS-AKL-22-174				Lassa				VOUSID-PZT5ZW-KSXYGG-3LOU2EAA	Male	No		No	75	75--79			2022-11-07	Ebonyi	Abakaliki	Azuiyiokwu Ward				Hospital	Other facility	Virology Centre AE FUTHA			Other facility	Not a case				Investigation done		44753	No Outcome Yet
NIE	193951	UV5QVL-APIPIE-ZO54KA-LVB4SCNM	NIE-EBS-BZR-18-003				Lassa				Q5IHL6-XOMDME-XBYT2T-OTIZ2JUY	Female				18	15--19	2//2000		2018-04-26	Ebonyi	Ohaozara	Umunaga Ward				Hospital	Egugwu Health Centre				Egugwu Health Centre	Confirmed case				Investigation done		2018-07-18	Unknown		2021-08-23
NIE	99236157	SQZOW4-S2GKXR-NE2OST-QQCEKLWI	NIE-EBS-HKW-22-014				Lassa				THYXS2-QNYHBS-THMYG7-YXEPSAWM	Male	No		No	26	25--29			2022-11-01	Ebonyi	Ohaukwu	Ezzamgbo Ward				Hospital	Other facility	OB 2 AEFUTHA			Other facility	Not a case				Investigation done		44572	No Outcome Yet
NIE	97778266	QL53KZ-KOYZQT-VQRYNC-5MTTCOHY	NIE-EBS-UGB-22-013				Lassa				S7IXPH-7SQLHS-KV4B6F-R2OQCLXY	Male	No		No	4	0--4			2022-10-27	Ebonyi	Ebonyi	New Layout Ward				Hospital	Other facility	CHER OB 1 AEFUTHA			Other facility	Not a case				Investigation done		2022-10-27	No Outcome Yet
NIE	97777052	T5NL26-PL4H3J-DNRVFN-IBMWSCAM	NIE-EBS-NKE-22-006				Lassa				TYGUOP-GL33J6-CC5PZZ-FJTZ2P64	Male	No		No	40	40--44			2022-10-24	Ebonyi	Ezza South	Amudo Okoffia Ward				Hospital	Other facility	OB 2 AEFUTHA			Other facility	Not a case				Investigation done		2022-10-24	No Outcome Yet
NIE	97685604	XKO2KB-QCUEP4-PBKG5A-T3RTCJQY	NIE-EBS-BKL-22-026				Lassa				WI3AKE-TZ3R54-4HGI7P-FZXF2DDM	Male	No		No	75	75--79			2022-10-24	Ebonyi	Izzi	Ndinkwuda Igbeagu Ward				Hospital	Other facility	OB 2 AEFUTHA			Other facility	Not a case				Investigation done		2022-10-24	No Outcome Yet
NIE	97685562	VVRUEX-GP7PS7-DNOBGG-UMVLCP54	NIE-EBS-AKL-22-170				Lassa				X4ZIBV-VMBV4E-ABLKII-4RTWSA6U	Male	No		No	10	10--14			2022-10-24	Ebonyi	Abakaliki	Azuiyiokwu Ward				Hospital	Other facility	CHER OB 1 AEFUTHA			Other facility	Not a case				Investigation done		2022-10-24	No Outcome Yet
NIE	97685230	WWJMX2-HNFBA2-3ZLKGM-PZW4KI4E	NIE-EBS-AKL-22-169				Lassa				SBCXBD-PGG73L-7BR3SU-SRBECEW4	Male	No		No	10	10--14			2022-10-24	Ebonyi	Abakaliki	Azuiyiokwu Ward				Hospital	Other facility	CHER OB 1 AEFUTHA			Other facility	Not a case				Investigation done		2022-10-24	No Outcome Yet
NIE	97685200	VJ5ZXH-YPFJKD-DQI5D7-VR5DCIPE	NIE-EBS-EBJ-22-015				Lassa				UPO4HS-IQMHU3-PJNK3F-IWNRCHQM	Male	No		No	45	45--49			2022-10-24	Ebonyi	Ezza North	Umuoghara Ward				Hospital	Other facility	OB 2 AEFUTHA			Other facility	Not a case				Investigation done		2022-10-24	No Outcome Yet
NIE	97685107	QVQETQ-LFBDTI-OC6CCU-JPDLCJF4	NIE-EBS-AKL-22-168				Lassa				S3V4KQ-KH3KI3-QTML2L-RAHXCDRY	Male	No		No	56	55--59			2022-10-24	Ebonyi	Abakaliki	Azuiyiokwu Ward				Hospital	Other facility	OB 2 AEFUTHA			Other facility	Not a case				Investigation done		2022-10-24	No Outcome Yet
NIE	97684656	SGJKS3-BCQYZO-EVZSTT-HUYRKG4Q	NIE-EBS-AKL-22-167				Lassa				RGMTYW-YX4UCU-PXWZCH-WWP7CNYI	Male	No		No	19	15--19			2022-10-24	Ebonyi	Abakaliki	Azuiyiokwu Ward				Hospital	Other facility	OB 2 AEFUTHA			Other facility	Not a case				Investigation done		2022-10-24	No Outcome Yet
NIE	97683468	WZ3EKH-XRRZL3-BZI3M3-K734KMWQ	NIE-EBS-AFK-22-009				Lassa				VXGIFZ-ZG25PL-IZETA5-TI5VCAUU	Male	No		No	3 Months	0--4			2022-10-24	Ebonyi	Afikpo North	Ohaisu Afikpo A Ward				Hospital	Other facility	CHER OB 1 AEFUTHA			Other facility	Not a case				Investigation done		2022-10-24	No Outcome Yet
NIE	97682811	U3KVY6-3MCY3W-KIGQJU-72CMCF2M	NIE-EBS-EBJ-22-014				Lassa				XEJ37C-VEZJKU-4QJJEG-2T3ZKKDM	Female	No		No	32	30--34			2022-10-24	Ebonyi	Ezza North	Oriuzor Ward				Hospital	Other facility	OB 2 AEFUTHA			Other facility	Not a case				Investigation done		2022-10-24	No Outcome Yet
NIE	97682342	WJTINT-ULQGVO-VYXSIY-HHV3KE6U	NIE-EBS-HKW-22-013				Lassa				UOX5NS-KCRSMW-JRO7SW-AXJ72GGQ	Male	No		No	20	20--24			2022-10-24	Ebonyi	Ohaukwu	Ngbo Ward				Hospital	Other facility	OB 2 AEFUTHA			Other facility	Not a case				Investigation done		2022-10-24	No Outcome Yet
NIE	97553429	WFWRSL-CNUMW4-CPS63D-6XXO2O7M	NIE-EBS-AKL-22-166				Lassa				T36UET-2SQTXQ-7RYH7G-ANPV2DJE	Female	No		No	33	30--34			2022-10-24	Ebonyi	Abakaliki	Azuiyiokwu Ward				Hospital	Other facility	OB 2 AEFUTHA			Other facility	Not a case				Investigation done		2022-10-24	No Outcome Yet
NIE	97506686	WZ7X6P-JPT6LY-R7UAGS-VSQF2MD4	NIE-EBS-AKL-22-164				Lassa				X4SNJB-ZHCCRY-PFHIZN-TOW62BDE	Female	No		No	29	25--29			2022-10-24	Ebonyi	Abakaliki	Azuiyiokwu Ward				Hospital	Other facility	OB 1 OBST AND GYNE			Other facility	Not a case				Investigation done		2022-10-24	No Outcome Yet
NIE	97506096	W42JS2-V7VLGJ-FOOQCU-H3RTKCLA	NIE-EBS-BZR-22-009				Lassa				XOUEJO-SNOC3I-K6G2XY-7REESDOE	Male	No		No	22	20--24			2022-10-24	Ebonyi	Ohaozara	Obioha Ward				Hospital	Other facility	OB 2 AEFUTHA			Other facility	Not a case				Investigation done		2022-10-24	No Outcome Yet
NIE	97754683	WUPAQC-SFLOEY-JF2O5U-VHMQ2MMU	NIE-EBS-EDA-22-002				Lassa				VTCCWK-3GHXDB-PWCWSR-EB5VCEYQ	Male	No		No	47	45--49			2022-10-23	Ebonyi	Afikpo South	Amairi Ward				Hospital	Other facility	OB 2 AEFUTHA			Other facility	Not a case				Investigation done		2022-10-23	No Outcome Yet
NIE	97754668	UUSLEV-MSUVUH-XUQCRL-IW6H2LWQ	NIE-EBS-AKL-22-171				Lassa				S5HKM4-I7TMO5-NQPP7Y-T3IDCHMI	Male	No		No	36	35--39			2022-10-23	Ebonyi	Abakaliki	Amachi Ndiagu Ward				Hospital	Other facility	OB 2 AEFUTHA			Other facility	Not a case				Investigation done		2022-10-23	No Outcome Yet
NIE	193937	RXSMJZ-XBBSQO-GBYDWZ-FBS7KD6Y	NIE-EBS-EBJ-18-005				Lassa				Q7JNX3-OKDL6N-KRESQ7-QTVC2L4U	Female				57	55--59			2018-04-26	Ebonyi	Ezza North	Oriuzor Ward				Hospital	Ngamgbo Azu Health Post				Ngamgbo Azu Health Post	Confirmed case				Investigation done		2018-07-18	Unknown		2021-08-23
NIE	96108184	VQGNFK-BYBERT-G244GT-TZJL2BCQ	NIE-EBS-AKL-22-163				Lassa				XEHAI7-PUQEKR-3VBFQH-TZVVCEYQ	Female	No		No	22	20--24			2022-08-25	Ebonyi	Abakaliki	Azuiyiokwu Ward				Hospital	Other facility	OB 2 AEFUTHA			Other facility	Not a case				Investigation done		2022-08-25	No Outcome Yet
NIE	96108935	TUNBEP-Y6PQPQ-YVS7R5-JTUBSJ7U	NIE-EBS-HKW-22-012				Lassa				W5MKQF-24G5MP-BGQUOH-IVS72NTI	Female	No		No	30	30--34			2022-08-24	Ebonyi	Ohaukwu	Ezzamgbo Ward				Hospital	Other facility	OB 2 AEFUTHA			Other facility	Not a case				Investigation done		2022-08-24	No Outcome Yet
NIE	96108988	WLKSMP-44NN6O-ILATWO-EMJCCLUQ	NIE-EBS-NCA-22-007				Lassa				VTB2YD-2C4K5H-VT6HTX-SBRVKLSI	Female	No		No	9	5--9			2022-08-22	Ebonyi	Onicha	Enyibichiri Ward				Hospital	Other facility	CHER OB 1 AEFUTHA			Other facility	Not a case				Investigation done		2022-08-22	No Outcome Yet
NIE	96106662	W5N4JZ-6X36FT-IIP6AC-MR77KADY	NIE-EBS-AKL-22-161				Lassa				QFAEPK-ND5MG6-PVHGFA-UVOOKD6Q	Male	No		No	33	30--34			2022-08-19	Ebonyi	Abakaliki	Azuiyiokwu Ward				Hospital	Other facility	OB 2 AEFUTHA			Other facility	Not a case				Investigation done		2022-08-19	No Outcome Yet
NIE	96107849	VPTVV4-QLZ5YT-R5HI32-GNSASKQU	NIE-EBS-AKL-22-162				Lassa				XHKVAH-MAQDUP-GNUY5U-MDJZ2GYM	Female	No		No	47	45--49			2022-08-18	Ebonyi	Abakaliki	Azuiyiokwu Ward				Hospital	Other facility	OB 2 AEFUTHA			Other facility	Not a case				Investigation done		2022-08-18	No Outcome Yet
NIE	96026538	WJSLFN-XLIB7R-MLSFOR-I2FECCKY	NIE-EBS-AFK-22-007				Lassa				X33FPP-N34P5B-U3RD5G-CSKWKBLM	Female	No		No	55	55--59			2022-08-11	Ebonyi	Afikpo North	Ohaisu Afikpo A Ward				Hospital	Other facility	OB 2 AEFUTHA			Other facility	Not a case				Investigation done		44873	No Outcome Yet
NIE	96026358	XPCFIW-WO5USY-EV7JKH-L75MSJWA	NIE-EBS-EBJ-22-013				Lassa				TXLM5B-P53GUC-AHTC2V-PCYJ2LEU	Female	No		No	48	45--49			2022-08-10	Ebonyi	Ezza North	Ekka Ward				Hospital	Other facility	OB 2 AEFUTHA			Other facility	Not a case				Investigation done		44842	No Outcome Yet
NIE	194077	R7XPS5-UYAKZ4-7B2CEB-KMM5SCD4	NIE-EBS-NCA-18-030				Lassa				W4X37P-4BH4NR-5445IE-Z7NUSH5E	Male				53	50--54	1965-06-04		2018-04-27	Ebonyi	Onicha	Enuegu Ward				Hospital	Other facility	FETHA			Other facility	Confirmed case				Investigation done		2018-07-18	Unknown		2021-08-23
NIE	95867263	QPZTID-OOKKGV-CCQ5X5-KAS3SF6I	NIE-EBS-AKL-22-160				Lassa				XTM5QY-S4VNNQ-7JCWP3-A2EISLX4	Male	No		No	52	50--54			2022-07-31	Ebonyi	Abakaliki	Azuiyiokwu Ward				Hospital	Other facility	OB 2 AEFUTHA			Other facility	Not a case				Investigation done		2022-07-31	No Outcome Yet
NIE	95867232	QVQ5UO-IN2UMS-AXEPOS-MPZMCNSM	NIE-EBS-AKL-22-159				Lassa				SS235Q-OVNGS5-3PGLOW-DABPKKVI	Female	No		No	21	20--24			2022-07-31	Ebonyi	Abakaliki	Azuiyiokwu Ward				Hospital	Other facility	VIP AEFUTHA			Other facility	Not a case				Investigation done		2022-07-31	No Outcome Yet
NIE	95866604	TOUSYP-ORULHD-KHJJO3-HK23KOQY	NIE-EBS-AKL-22-158				Lassa				RSJY4X-OONYNN-5NCBWV-6RUAKJ4Q	Female	No		No	29	25--29			2022-07-27	Ebonyi	Abakaliki	Azuiyiokwu Ward				Hospital	Other facility	OB 1 OBST AND GYNE			Other facility	Not a case				Investigation done		2022-07-27	No Outcome Yet
NIE	94014442	QKOLQR-3B7L3M-U3YS6Y-NW6FSNQQ	NIE-EBS-AFK-22-006				Lassa				VHY52Z-HWEPDN-7VA5IT-CEFMCMCY	Female	No		No	48	45--49			2022-07-25	Ebonyi	Afikpo North	Nkagbogo Ward				Hospital	Other facility	OB 2 AEFUTHA			Other facility	Not a case				Investigation done		2022-07-25	No Outcome Yet
NIE	94014268	VHBJMJ-FMZ7FH-YZULXP-2GQSSODU	NIE-EBS-AKL-22-157				Lassa				WQV74A-KOVRYS-FJSBHS-CNZF2J5U	Female	No		No	16	15--19			2022-07-25	Ebonyi	Abakaliki	Azuiyiokwu Ward				Hospital	Other facility	CHER OB 1 AEFUTHA			Other facility	Not a case				Investigation done		2022-07-25	No Outcome Yet
NIE	94014742	W5TI2U-X7UZ3Q-KI2JWQ-WH7CSGTQ	NIE-EBS-UGB-22-012				Lassa				SNTSA6-BUIROK-4F5V4G-Z6SLKI6Y	Female	No		No	60	60--64			2022-07-21	Ebonyi	Ebonyi	New Layout Ward				Hospital	Other facility	OB 2 AEFUTHA			Other facility	Not a case				Investigation done		2022-07-21	No Outcome Yet
NIE	94012997	WI5KQ2-MIROUE-E5NNQH-PJFYKP4U	NIE-EBS-AKL-22-156				Lassa				VZNG2C-VICDHR-4ZYVTN-V2QXSCBM	Male	No		No	42	40--44			2022-07-21	Ebonyi	Abakaliki	Azuiyiokwu Ward				Hospital	Other facility	MOPC FETHA 1			Other facility	Not a case				Investigation done		2022-07-21	No Outcome Yet
NIE	94006026	TPYADN-A5VXQV-CTFHCV-NF2PSON4	NIE-EBS-AKL-22-155				Lassa				TKJBZN-RSE6BX-MWH53S-RPCDKBJM	Female	No		No	54	50--54			2022-07-20	Ebonyi	Abakaliki	Azuiyiokwu Ward				Hospital	Other facility	OB 2 AEFUTHA			Other facility	Not a case				Investigation done		2022-07-20	No Outcome Yet
NIE	94004841	QJ5NBV-75JUZQ-BNGYVW-V6P6CAPY	NIE-EBS-UGB-22-011				Lassa				TVLBU4-SCUCQX-KQ3HY6-63MKCC34	Male	No		No	8	5--9			2022-07-20	Ebonyi	Ebonyi	Ugbodo Ward				Hospital	Other facility	CHER OB 1 AEFUTHA			Other facility	Not a case				Investigation done		2022-07-20	No Outcome Yet
NIE	94003700	RNMJSZ-7IDYSU-EJAVV2-WCXXKIYI	NIE-EBS-HKW-22-011				Lassa				TURR5B-GZDQGJ-O36OXB-PJBG2AOA	Female	No		No	3 Months	0--4			2022-07-19	Ebonyi	Ohaukwu	Ngbo Ward				Hospital	Other facility	CHER OB 1 AEFUTHA			Other facility	Not a case				Investigation done		2022-07-19	No Outcome Yet
NIE	93723037	WBLAI4-B6NOYB-W4APNZ-QTAL2P7A	NIE-EBS-HKW-22-010				Lassa				XFC6ES-YVMIWB-RHL57V-EKWTKB2M	Male	Unknown		Unknown	5	5--9			2022-07-16	Ebonyi	Ohaukwu	Ezzamgbo Ward				Hospital	Other facility	CHER OB 1 AEFUTHA			Other facility	Not a case				Investigation done		2022-07-16	No Outcome Yet
NIE	93722959	W6WWVY-W6DO3U-LMQKO3-VIZLSMDE	NIE-EBS-AKL-22-154				Lassa				SYZOOW-4HG6IE-RQX2HA-CJU6SOZU	Female	No		No	38	35--39			2022-07-15	Ebonyi	Abakaliki	Azuiyiokwu Ward				Hospital	Other facility	OB 2 AEFUTHA			Other facility	Not a case				Investigation done		2022-07-15	No Outcome Yet
NIE	93722813	XJGYEW-2WDDS3-AZQMQC-MB75CJY4	NIE-EBS-ZLL-22-011				Lassa				S7RCRI-DIUNL4-SGBHOK-D2RUKJII	Female	No		No	31	30--34			2022-07-11	Ebonyi	Ishielu	Nkalaha Ward				Hospital	Other facility	OB 2 AEFUTHA			Other facility	Not a case				Investigation done		44872	No Outcome Yet
NIE	91255504	TC6V64-WWWHOQ-RCHOPP-VB3KSE5U	NIE-EBS-CHR-22-019				Lassa				VSJ7NJ-FZAVPG-Y6YPS5-WHNYCDDM	Male	No		No	78	75--79			2022-06-25	Ebonyi	Ikwo	Ndiagu Amagu Ward 1				Hospital	Other facility	OB 2 AEFUTHA			Other facility	Not a case				Investigation done		2022-06-25	No Outcome Yet
NIE	91255194	TQ5TQQ-JHEFK7-BC62UY-EDLASECI	NIE-EBS-AKL-22-151				Lassa				TCUMZT-ICAVYW-RROPL6-6XPHCCHQ	Female	No		No	26	25--29			2022-06-25	Ebonyi	Abakaliki	Azuiyiokwu Ward				Hospital	Other facility	OB 1 OBST AND GYNE			Other facility	Not a case				Investigation done		2022-06-25	No Outcome Yet
NIE	91254790	XSHP5C-YEEXOD-3BKAKX-7DMRCATE	NIE-EBS-AKL-22-150				Lassa				XYMFGL-24A4U6-3IW4DF-E6TTCANQ	Female	No		No	13	10--14			2022-06-25	Ebonyi	Abakaliki	Azuiyiokwu Ward				Hospital	Other facility	CHER OB 1 AEFUTHA			Other facility	Not a case				Investigation done		2022-06-25	No Outcome Yet
NIE	91255257	SKF45F-5DXQGB-GPKXCE-4RWW2CVE	NIE-EBS-AKL-22-152				Lassa				VDGHJ5-RUZWAU-EZFADL-XXREKKPI	Female	No		No	15	15--19			2022-06-24	Ebonyi	Abakaliki	Azuiyiokwu Ward				Hospital	Other facility	CHER OB 1 AEFUTHA			Other facility	Not a case				Investigation done		2022-06-24	No Outcome Yet
NIE	91253038	R6H4H4-5DIAYT-RGZHDJ-XWJJ2PRI	NIE-EBS-BKL-22-025				Lassa				TYILW7-5WFYTL-OGTO7U-TKJC2LWM	Male	No		No	23	20--24			2022-06-24	Ebonyi	Izzi	Agbaja Offia Onwe Ward				Hospital	Other facility	CHER OB 1 AEFUTHA			Other facility	Not a case				Investigation done		2022-06-24	No Outcome Yet
NIE	91026045	XMNLEB-L373XE-EETTKJ-PQYQCL6A	NIE-EBS-AKL-22-149				Lassa				XJ663Q-GUZLGX-4P7OOD-T7AXKA6Y	Female	No		No	17	15--19			2022-06-22	Ebonyi	Abakaliki	Azuiyiokwu Ward				Hospital	Other facility	CHER OB 1 AEFUTHA			Other facility	Not a case				Investigation done		2022-06-22	No Outcome Yet
NIE	91025863	TJUJNU-LRYEQP-55I6WB-XX63CMPI	NIE-EBS-AKL-22-148				Lassa				WI3IYP-I25SOX-PGR6E2-HGS32IIE	Male	No		No	36	35--39			2022-06-21	Ebonyi	Abakaliki	Azuiyiokwu Ward				Hospital	Other facility	OB 2 AEFUTHA			Other facility	Not a case				Investigation done		2022-06-21	No Outcome Yet
NIE	90035502	U6EX63-QNK7RD-HPXOS3-D35ESJKY	NIE-EBS-AKL-22-147				Lassa				XL3FE3-MCR3AF-SVIMF3-4FAICNCA	Male	No		No	52	50--54			2022-06-17	Ebonyi	Abakaliki	Azuiyiokwu Ward				Hospital	Other facility	AZUIYIOKWU COMMUNITY			Other facility	Not a case				Investigation done		2022-06-17	No Outcome Yet
NIE	90034840	RMBC2G-EFE7U3-6GYDBG-TOM5CLBA	NIE-EBS-UGB-22-010				Lassa				QEKCS2-IE2AIJ-6RL5QL-G5OPKMUM	Male	No		No	6	5--9			2022-06-17	Ebonyi	Ebonyi	New Layout Ward				Hospital	Other facility	OB 2 AEFUTHA			Other facility	Not a case				Investigation done		2022-06-17	No Outcome Yet
NIE	90031292	WZRVKL-EJ452L-ANUASU-Y5FEKLIA	NIE-EBS-CHR-22-018				Lassa				QKHHBC-4DR7GA-NAZ5H3-KKBD2CGI	Male	No		No	18	15--19			2022-06-16	Ebonyi	Ikwo	Ndiagu Inyimagu Ward				Hospital	Other facility	OB 2 AEFUTHA			Other facility	Not a case				Investigation done		2022-06-16	No Outcome Yet
NIE	89895147	UMICUB-ZZAEYY-NMMMA6-BTURCASM	NIE-EBS-AKL-22-146				Lassa				WUDBSE-SG3R4N-WUUBCR-GH5ASJ3I	Male	No		No	17	15--19			2022-06-15	Ebonyi	Abakaliki	Azuiyiokwu Ward				Hospital	Other facility	CHER OB 1 AEFUTHA			Other facility	Not a case				Investigation done		2022-06-15	No Outcome Yet
NIE	89894273	VVPYXN-AIIIC3-MZWNSW-HNAKSONU	NIE-EBS-AKL-22-145				Lassa				RU5MON-VNZ2TT-QP2B6J-O2GD2PQM	Female	No		No	17	15--19			2022-06-10	Ebonyi	Abakaliki	Azuiyiokwu Ward				Hospital	Other facility	CHER OB 1 AEFUTHA			Other facility	Not a case				Investigation done		44840	No Outcome Yet
NIE	89894202	XPYTUJ-2CB7QR-W2RIJF-CUPKCF5M	NIE-EBS-AKL-22-144				Lassa				U7DM4W-KOPL2V-CX5AJ5-Z3K4SMQA	Male	No		No	17	15--19			2022-06-08	Ebonyi	Abakaliki	Azuiyiokwu Ward				Hospital	Other facility	OB 2 AEFUTHA			Other facility	Not a case				Investigation done		44779	No Outcome Yet
NIE	89686923	SE6HAC-ZXXNY6-ZDKC2R-GGPGKJRQ	NIE-EBS-BKL-22-024				Lassa				RXXNPJ-XJUDSY-PQ5QAP-OMDQ2P3I	Male	No		No	26	25--29			2022-06-07	Ebonyi	Izzi	Igbeagu Nduogbu Ward				Hospital	Other facility	OB 2 AEFUTHA			Other facility	Not a case				Investigation done		44748	No Outcome Yet
NIE	89685177	SG4M36-H4BVUS-D23GQT-ZQKGKFCQ	NIE-EBS-AKL-22-143				Lassa				RI2SFZ-ZDFCUN-H7H5NN-VPLXCBN4	Male	No		No	33	30--34			2022-06-06	Ebonyi	Abakaliki	Azuiyiokwu Ward				Hospital	Other facility	OB 2 AEFUTHA			Other facility	Not a case				Investigation done		44718	No Outcome Yet
NIE	89684995	QJE36W-6FEPDL-RMOSQF-MCSPSHTA	NIE-EBS-AKL-22-142				Lassa				VT5JUW-TEFH7L-3WDB5L-5NCKKM5A	Female	No		No	35	35--39			2022-06-03	Ebonyi	Abakaliki	Azuiyiokwu Ward				Hospital	Other facility	OB 2 AEFUTHA			Other facility	Not a case				Investigation done		44626	No Outcome Yet
NIE	88664818	TNZ334-QSZC4G-QRNE7J-SUJT2LVA	NIE-EBS-AKL-22-141				Lassa				SFKGKR-2VO2LX-KP4WYO-WSSSCPDU	Male	No		No	42	40--44			2022-05-31	Ebonyi	Abakaliki	Azuiyiokwu Ward				Hospital	Other facility	OB 2 AEFUTHA			Other facility	Not a case				Investigation done		2022-05-31	No Outcome Yet
NIE	88656242	SL4IHX-245ZDE-GGJZ7E-ATHO2AAY	NIE-EBS-HKW-22-009				Lassa				SJ4JOL-VFBIQ6-XVDS6L-I2PJ2DZA	Male	No		No	32	30--34			2022-05-31	Ebonyi	Ohaukwu	Ishi-Izhia Amaogetewu Ward				Hospital	Other facility	OB 2 AEFUTHA			Other facility	Not a case				Investigation done		2022-05-31	No Outcome Yet
NIE	88655635	XOR5QG-E3ZQPQ-TXVSA6-VAO5SJIU	NIE-EBS-ZLL-22-010				Lassa				UBVOUG-TMHBHM-T2IIQ6-H4ZHSPF4	Female	No		No	45	45--49			2022-05-30	Ebonyi	Ishielu	Umuezoke Ward				Hospital	Other facility	OB 2 AEFUTHA			Other facility	Not a case				Investigation done		2022-05-30	No Outcome Yet
NIE	88655265	RWQJCM-L4UB2B-HT3QHG-2GXD2KL4	NIE-EBS-NCA-22-006				Lassa				TJMGQN-5JAZH4-SLSL7Q-FX72CGUI	Male	No		No	45	45--49			2022-05-29	Ebonyi	Onicha	Ebia Oshiri Ward				Hospital	Other facility	OB 2 AEFUTHA			Other facility	Not a case				Investigation done		2022-05-30	No Outcome Yet
NIE	87582376	RWQORO-SXNUWG-LUZIGB-Q7APSD6A	NIE-EBS-AKL-22-140				Lassa				VXN3UH-K4VTNO-JTNTOM-C6IPCNIM	Female	No		No	36	35--39			2022-05-27	Ebonyi	Abakaliki	Azuiyiokwu Ward				Hospital	Other facility	National Obstetric Fistula Centre Abakaliki			Other facility	Not a case				Investigation done		2022-05-27	No Outcome Yet
NIE	87394303	WDOMCP-YPC673-MV5644-SG6ECEJA	NIE-EBS-BKL-22-022				Lassa				TCMRML-QLXBYB-L3GWEH-FRB4SABI	Female	No		No	14	10--14			2022-05-23	Ebonyi	Izzi	Igbeagu Nduogbu Ward				Hospital	Other facility	St Vincent De Poor Hospital			Other facility	Not a case				Investigation done		2022-05-23	No Outcome Yet
NIE	87394623	U6OSGS-ITASMQ-62GPM7-FASBCEHE	NIE-EBS-BKL-22-023				Lassa				QMX7E7-NTKQGN-33TTNC-7IR7KDEA	Male				28	25--29			2022-05-22	Ebonyi	Izzi	Iboko Ward				Hospital	Other facility	OB 2 AEFUTHA			Other facility	Not a case				Investigation done		2022-05-22	No Outcome Yet
NIE	87393751	RUQT6S-M2D55D-AKOCTA-3SVHSFDM	NIE-EBS-AKL-22-139				Lassa				XRIAIF-GYF4ZD-ISY4JW-M7AYSHRI	Male				23	20--24			2022-05-14	Ebonyi	Abakaliki	Azuiyiokwu Ward				Hospital	Other facility	OB 2 AEFUTHA			Other facility	Not a case				Investigation done		2022-05-14	No Outcome Yet
NIE	87392184	QJWC54-GHGQI4-OE7RWV-H5CZSHIQ	NIE-EBS-BKL-22-021				Lassa				SBOMFM-GI7Q2T-4T7CGJ-HO7HCNAY	Female	No		No	67	65--69			2022-05-10	Ebonyi	Izzi	Ete Ward				Hospital	Other facility	OB 2 AEFUTHA			Other facility	Not a case				Investigation done		44839	No Outcome Yet
NIE	87393266	T2VZTR-N56AQK-PGNSJI-AN4V2DRQ	NIE-EBS-AKL-22-138				Lassa				QGBY4P-EXABOD-GC5PIF-CWZT2K74	Female	No		No	20	20--24			2022-05-09	Ebonyi	Abakaliki	Azuiyiokwu Ward				Hospital	Other facility	OB 2 AEFUTHA			Other facility	Not a case				Investigation done		44809	No Outcome Yet
NIE	86600704	SAYN5N-YD7MOO-NLUNDY-WNCDKK3Y	NIE-EBS-BZR-22-008				Lassa				VLGEP5-X7PPZV-KOPDLL-J4LN2DAA	Female	No		No	24	20--24			2022-05-06	Ebonyi	Ohaozara	Ugwulangwu Ward				Hospital	Other facility	OB 2 AEFUTHA			Other facility	Not a case				Investigation done		44717	No Outcome Yet
NIE	86410996	TU65LE-PUDXJW-PWQULK-XRBYCL6U	NIE-EBS-AKL-22-137				Lassa				TN6PJU-W3GMD4-NZBOPM-BRGSKP64	Female	No		No	28	25--29			2022-04-29	Ebonyi	Abakaliki	Azuiyiokwu Ward				Hospital	Other facility	OB 2 AEFUTHA			Other facility	Not a case				Investigation done		2022-04-29	No Outcome Yet
NIE	86409991	RE6I4K-TILOS6-VXMBVK-S4XX2EAE	NIE-EBS-ZLL-22-008				Lassa				QKB7UR-YVQ4ZN-4YNIVJ-HSVC2AK4	Male				50	50--54			2022-04-29	Ebonyi	Ishielu	Nkalaha Ward				Hospital	Other facility	OB 2 AEFUTHA			Other facility	Not a case				Investigation done		2022-04-29	No Outcome Yet
NIE	86408377	Q3CAQF-KEG2EJ-AA3ILR-Q5IJKBIQ	NIE-EBS-AFK-22-005				Lassa				QNXYKF-SZA6GE-RQRYVG-M2Q6CEZ4	Female	No		No	58	55--59			2022-04-28	Ebonyi	Afikpo North	Ohaisu Afikpo A Ward				Hospital	Other facility	OB 2 AEFUTHA			Other facility	Not a case				Investigation done		2022-04-28	No Outcome Yet
NIE	86408339	TLN5SL-QTAS5U-EDUARF-WKZX2GYY	NIE-EBS-AKL-22-136				Lassa				RXUHDZ-SV2CYL-RJMFT6-EV3OCBPM	Male				35	35--39			2022-04-27	Ebonyi	Abakaliki	Azuiyiokwu Ward				Hospital	Other facility	OB 1 OBST AND GYNE			Other facility	Not a case				Investigation done		2022-04-27	No Outcome Yet
NIE	86343020	VBSL3U-WDUVYW-M2IZUF-JK3SSHDI	NIE-EBS-CHR-22-017				Lassa				UET7BT-GF4YXM-IM74KM-HTXBSLPY	Male				13	10--14			2022-04-27	Ebonyi	Ikwo	Ndiagu Amagu Ward 1				Hospital	Other facility	CHER OB 1 AEFUTHA			Other facility	Not a case				Investigation done		2022-04-27	No Outcome Yet
NIE	86342050	TKTFHC-7D7LZR-VKPK3X-S252KANA	NIE-EBS-CHR-22-016				Lassa				WJRKYE-AU73EA-57HSMP-6Z2XCIIM	Male				11	10--14			2022-04-27	Ebonyi	Ikwo	Ndiagu Amagu Ward 1				Hospital	Other facility	CHER OB 1 AEFUTHA			Other facility	Not a case				Investigation done		2022-04-27	No Outcome Yet
NIE	86337101	U5QJLU-2ESJKC-PHY7Y3-QS2V2BZY	NIE-EBS-CHR-22-015				Lassa				XWGFA5-FNWOJ4-T6DYEA-LL7PKO6Y	Female	No		No	14	10--14			2022-04-27	Ebonyi	Ikwo	Ndiagu Amagu Ward 1				Hospital	Other facility	CHER OB 1 AEFUTHA			Other facility	Not a case				Investigation done		2022-04-27	No Outcome Yet
NIE	86269769	QH2QMY-DZDB3H-VWPKBA-2MNVKKXA	NIE-EBS-EBJ-22-012				Lassa				RPXNLN-7UJLKX-XXZXS6-KRZIKIUM	Female	No		No	28	25--29			2022-04-27	Ebonyi	Ezza North	Ekka Ward				Hospital	Other facility	CHER OB 1 AEFUTHA			Other facility	Not a case				Investigation done		2022-04-27	No Outcome Yet
NIE	86269644	WRIDD5-SBF6AO-OO7LDN-7DUACP4U	NIE-EBS-CHR-22-014				Lassa				VWON2F-TG6QLS-7XFAIH-SCPVKKZE	Female	No		No	20	20--24			2022-04-27	Ebonyi	Ikwo	Noyo Ward				Hospital	Other facility	OB 2 AEFUTHA			Other facility	Not a case				Investigation done		2022-04-27	No Outcome Yet
NIE	86268869	VGADHI-4XUBPN-2PYP4S-LTJMCFLA	NIE-EBS-BKL-22-020				Lassa				R6V4F3-KWDIPE-YLDF3H-JJUD2IVE	Female	No		No	21	20--24			2022-04-26	Ebonyi	Izzi	Ezza Inyimagu Igbuhu Ward				Hospital	Other facility	OB 2 AEFUTHA			Other facility	Not a case				Investigation done		2022-04-26	No Outcome Yet
NIE	86259226	UBLUEB-U3EPXD-PSBSSD-V5WAKII4	NIE-EBS-AKL-22-135				Lassa				SZ35NE-ES3ZND-NCKUPZ-C44W2D6A	Female	No		No	17	15--19			2022-04-26	Ebonyi	Abakaliki	Azuiyiokwu Ward				Hospital	Other facility	Virology Centre AE FUTHA			Other facility	Not a case				Investigation done		2022-04-26	No Outcome Yet
NIE	86258850	TDGU2H-LEL4MT-S7GYZX-2PJUCHGU	NIE-EBS-UGB-22-009				Lassa				SSFKER-MGX3BD-5QN6WG-UZGNKC6I	Male				21	20--24			2022-04-26	Ebonyi	Ebonyi	Kpiri-Kpiri Ward				Hospital	Other facility	OB 2 AEFUTHA			Other facility	Not a case				Investigation done		2022-04-26	No Outcome Yet
NIE	194250	RNHLCA-M3QUUI-PIXXLH-FDWASBBM	NIE-EBS-AKL-18-048				Lassa				QVH6AH-447PSH-VZREGC-G5LMKJEE	Female	No			50	50--54			2018-04-29	Ebonyi	Abakaliki					Hospital	Federal Teaching Hospital Abakilike (FETHA)				Federal Teaching Hospital Abakilike (FETHA)	Confirmed case				Investigation done		43195	Unknown		2021-08-23
NIE	85620704	SROY42-VHOBA4-UU4QGR-YUF22C6U	NIE-EBS-NKE-22-004				Lassa				TFWRS3-3TIND3-UQWMKK-IEH5KPSE	Male				25	25--29			2022-04-24	Ebonyi	Ezza South	Echara Ward				Hospital	Other facility	OB 2 AEFUTHA			Other facility	Not a case				Investigation done		2022-04-24	No Outcome Yet
NIE	85613033	RUMYUV-7N5BLA-M6Y3K7-NKQUSAMI	NIE-EBS-BKL-22-019				Lassa				WZWYZO-KY7TA7-4DATIN-XDKPKBSQ	Female	No		No	68	65--69			2022-04-24	Ebonyi	Izzi	Ete Ward				Hospital	Other facility	OB 2 AEFUTHA			Other facility	Not a case				Investigation done		2022-04-24	No Outcome Yet
NIE	85611392	UVHK2P-WJCWMS-LV6V4H-23QMCFVA	NIE-EBS-UGB-22-008				Lassa				VQHVJS-J6LUQW-Q67A4Y-3RXO2BFU	Male				17	15--19			2022-04-23	Ebonyi	Ebonyi	New Layout Ward				Hospital	Other facility	Paediatric Ward (AE FUTHA)			Other facility	Not a case				Investigation done		2022-04-23	No Outcome Yet
NIE	85610484	R3NREH-DULHFD-K6FLJK-NSCSSPYA	NIE-EBS-EBJ-22-011				Lassa				S6S6PM-ND74TZ-P42GSN-QA332PG4	Female	No		No	28	25--29			2022-04-22	Ebonyi	Ezza North	Ekka Ward				Hospital	Other facility	OB 2 AEFUTHA			Other facility	Not a case				Investigation done		2022-04-22	No Outcome Yet
NIE	85609406	UKWMZC-LZA7VA-WFE6H7-AQIUKE7E	NIE-EBS-AKL-22-134				Lassa				QO7EXT-FTGPZS-U3XTD4-43XXKHNA	Male				26	25--29			2022-04-19	Ebonyi	Abakaliki	Azuiyiokwu Ward				Hospital	Other facility	OB 2 AEFUTHA			Other facility	Not a case				Investigation done		2022-04-19	No Outcome Yet
NIE	85607745	T6WMQU-C66DC2-CUILJS-SOVI2IKE	NIE-EBS-AFK-22-004				Lassa				X3JZLX-53NZLP-5ABVBH-QPUMSPEA	Female	No		No	35	35--39			2022-04-19	Ebonyi	Afikpo North	Uwana Afikpo 1 Ward				Hospital	Other facility	OB 2 AEFUTHA			Other facility	Not a case				Investigation done		2022-04-19	No Outcome Yet
NIE	85484736	WHCJ54-OZKROA-3D5YUO-DD7GSCHY	NIE-EBS-EBJ-22-010				Lassa				RHX2VK-MUNERF-E4WMVB-QEBACI7I	Male				23	20--24			2022-04-13	Ebonyi	Ezza North	Umuezekoha Ward				Hospital	Other facility	OB 2 AEFUTHA			Other facility	Not a case				Investigation done		2022-04-13	No Outcome Yet
NIE	84994757	XDJ7AI-O2OVUL-ECL2XD-CAUWKLP4	NIE-EBS-CHR-22-012				Lassa				RLMCXG-APM6JF-BNAJ5D-EBZK2KU4	Female	No		No	35	35--39			2022-04-11	Ebonyi	Ikwo	Ndufu Inyimagu Ward				Hospital	Other facility	OB 2 AEFUTHA			Other facility	Not a case				Investigation done		44869	No Outcome Yet
NIE	84987345	QQ2QFV-CGBDYN-G3UGH6-WKLXKIO4	NIE-EBS-CHR-22-011				Lassa				RUHGAK-6LA3L6-FRMR66-3WXQ2BVM	Male				20	20--24			2022-04-11	Ebonyi	Ikwo	Ndufu Echara Ward				Hospital	Other facility	OB 2 AEFUTHA			Other facility	Not a case				Investigation done		44869	No Outcome Yet
NIE	84765236	UDTZN6-EJM6CE-MLCFPQ-J3RRSOGU	NIE-EBS-AKL-22-133				Lassa				U2GERL-NI5LMQ-3GHT4C-JQPPSLPY	Male				63	60--64			2022-04-11	Ebonyi	Abakaliki	Azuiyiokwu Ward				Hospital	Other facility	OB 2 AEFUTHA			Other facility	Not a case				Investigation done		44869	No Outcome Yet
NIE	84764520	W64WU7-XP4PSB-XB4B4W-OZXLSNA4	NIE-EBS-EBJ-22-009				Lassa				WIYSUF-BS4YD2-2AUXK2-LJMISI3Q	Female	No		Yes	27	25--29			2022-04-10	Ebonyi	Ezza North	Umuoghara Ward				Hospital	Other facility	OB 1 OBST AND GYNE			Other facility	Not a case				Investigation done		44838	No Outcome Yet
NIE	84764416	U3SJLK-CVGLAC-OEQBHO-5HII2NLE	NIE-EBS-BKL-22-018				Lassa				U26YA3-4GB7AA-7AEWAX-N5KNKNPY	Male				37	35--39			2022-04-09	Ebonyi	Izzi	Ndinkwuda Igbeagu Ward				Hospital	Other facility	OB 2 AEFUTHA			Other facility	Not a case				Investigation done		44808	No Outcome Yet
NIE	194886	SRZUCV-XFCTLG-5DZFI5-RBSDKOYU	NIE-EBS-CHR-18-003				Lassa				S43FKS-DQASKI-I77PJT-HQXLCHIU	Male				67	65--69			2018-05-01	Ebonyi	Ikwo	Amainyima Ward				Hospital	Odeligbo Health Centre				Odeligbo Health Centre	Confirmed case				Investigation done		43105	Recovered
NIE	201820	RP567Q-QCJ6O5-SM3EXI-WKK4SF24	NIE-EBS-AKL-18-				Lassa				SCOP3A-T4RDCE-LWQ2TW-TLJO2OK4	Male				28	25--29			2018-05-29	Ebonyi	Abakaliki	Abakpa Ward (Abakaliki)					Home or other place	FETHA			Home or other place	Confirmed case				Investigation done		2018-07-18	Deceased		2018-07-30
NIE	86599951	SKHSGM-LENCMN-GH4UIC-6NEIKOHA	NIE-EBS-ZLL-22-009				Lassa				XH3XKM-PMAMWA-JYWVFO-O5CECOOU	Female				15	15--19			2022-04-05	Ebonyi	Abakaliki	Azuiyiokwu Ward				Hospital	Other facility	CHER OB 1 AEFUTHA			Other facility	Not a case				Investigation done		44686	No Outcome Yet
NIE	83768132	QJ6RIL-RDD4QC-AJTWXJ-JDMTKCTY	NIE-EBS-AKL-22-132				Lassa				SLR7P4-TJC7N6-4LC3D5-PH3XKKGU	Female	No		No	28	25--29			2022-04-05	Ebonyi	Abakaliki	Azuiyiokwu Ward				Hospital	Other facility	ICU/OG AEFUTHA			Other facility	Not a case				Investigation done		44685	No Outcome Yet
NIE	83013916	T2W3IR-BZC3VA-BRA6JC-EZHIKI2I	NIE-EBS-EBJ-22-008				Lassa				TAC4OB-K6H2S2-YP7WGI-DRNHKMJI	Male				12 Months	0--4			2022-04-03	Ebonyi	Ezza North	Ekka Ward				Hospital	Other facility	CHER OB 1 AEFUTHA			Other facility	Not a case				Investigation done		44624	No Outcome Yet
NIE	83004922	WIPWYK-N2TIL5-QDKIKX-JKWHSIWA	NIE-EBS-HKW-22-008				Lassa				RWIJEC-7GMLYE-GJVSRU-5RLNSP4Q	Female	No		No	21	20--24			2022-04-01	Ebonyi	Ohaukwu	Ngbo Ward				Hospital	Other facility	OB 2 AEFUTHA			Other facility	Not a case				Investigation done		44565	No Outcome Yet
NIE	83003395	U42TJJ-UDK3J3-X4UPNO-AXFKSKQU	NIE-EBS-ZLL-22-007				Lassa				WQMFFR-6GKFUK-WZKPOT-A4MYSOSI	Female	No		No	55	55--59			2022-04-01	Ebonyi	Ishielu	Ezekuna/Nkomoro/ Eguhuo Ward				Hospital	Other facility	OB 2 AEFUTHA			Other facility	Not a case				Investigation done		44565	No Outcome Yet
NIE	82999648	UUEDQM-6XBQ3B-733WCJ-5T54CIMY	NIE-EBS-BKL-22-017				Lassa				RAZLY7-AYXWCO-RYGVHK-FSMWKDNQ	Female	No		No	6 Months	0--4			2022-03-30	Ebonyi	Izzi	Agbaja Offia Onwe Ward				Hospital	Other facility	FETHA			Other facility	Not a case				Investigation done		2022-03-30	No Outcome Yet
NIE	82998939	XAQ536-Z4GP7H-KN24GY-T5LM2IZI	NIE-EBS-BKL-22-016				Lassa				TW64ZM-6NCFH2-Q6SVZL-A45LSNYQ	Female	No		No	9	5--9			2022-03-30	Ebonyi	Izzi	Oferekpe Ward				Hospital	Other facility	CHER OB 1 AEFUTHA			Other facility	Not a case				Investigation done		2022-03-30	No Outcome Yet
NIE	82997086	SWQBX6-XC2AO7-6WFC2R-ZWRQSKZU	NIE-EBS-AKL-22-129				Lassa				WGLPOT-HA7IMQ-6EDI5J-OVGUSDUE	Female	No		No	65	65--69			2022-03-29	Ebonyi	Abakaliki	Azuiyiokwu Ward				Hospital	Other facility	OB 2 AEFUTHA			Other facility	Not a case				Investigation done		2022-03-29	No Outcome Yet
NIE	82841452	TWHZTM-BMLH7K-RURZ5M-C3V4KKC4	NIE-EBS-CHR-22-009				Lassa				Q4NJMW-P4P4K7-BOIPWR-UJZECHKE	Female	No		No	47	45--49			2022-03-27	Ebonyi	Ikwo	Echialike Ward				Hospital	Other facility	OB 2 AEFUTHA			Other facility	Not a case				Investigation done		2022-03-27	No Outcome Yet
NIE	82829978	WK7W7V-QZSE5B-BQECD5-L5LXCBF4	NIE-EBS-AKL-22-127				Lassa				WYYY7T-C5TCVB-VQ2DTO-LGJS2BOM	Female	No		No	21	20--24			2022-03-27	Ebonyi	Abakaliki	Azuiyiokwu Ward				Hospital	Other facility	OB 2 AEFUTHA			Other facility	Not a case				Investigation done		2022-03-27	No Outcome Yet
NIE	82831087	W5G4AE-XLQCHH-KD7G2W-NCGGCKHQ	NIE-EBS-AKL-22-128				Lassa				VVUOTY-NW6DUD-HD5ED7-XERB2MGM	Female	No		No	20	20--24			2022-03-26	Ebonyi	Abakaliki	Azuiyiokwu Ward				Hospital	Other facility	OB 2 AEFUTHA			Other facility	Not a case				Investigation done		2022-03-26	No Outcome Yet
NIE	82830958	RPJYWA-7WL5YO-MGFF46-J57J2GJY	NIE-EBS-HKW-22-007				Lassa				XALQOH-SY3XWP-NBZDFM-SUXCKBJA	Male				27	25--29			2022-03-26	Ebonyi	Ohaukwu	Okposhi 1 Ward				Hospital	Other facility	OB 2 AEFUTHA			Other facility	Not a case				Investigation done		2022-03-26	No Outcome Yet
NIE	81589699	SLMYFN-YRD73C-YFJNCZ-AZWNKH4Y	NIE-EBS-EBJ-22-007				Lassa				T4I6XK-OWXCRB-REKCTC-FXRVKOAI	Male				28	25--29			2022-03-25	Ebonyi	Ezza North	Ekka Ward				Hospital	Other facility	OB 2 AEFUTHA			Other facility	Not a case				Investigation done		2022-03-25	No Outcome Yet
NIE	81912539	VVSQSO-VZXBRW-UDQWMF-4J64KJQI	NIE-EBS-BKL-22-015				Lassa				TRSN7B-KDAREP-NV3ZPH-TJYNKGEE	Male				2	0--4			2022-03-24	Ebonyi	Izzi	Ezza Inyimagu Izzi-Ogo Ward				Hospital	Other facility	che			Other facility	Not a case				Investigation done		2022-03-24	No Outcome Yet
NIE	81702507	TV2PJL-MQJGUO-L6NE65-IWIYSCUA	NIE-EBS-BKL-22-014				Lassa				SSDQG4-XHN4PG-D4R3TR-IFD4CBL4	Female	No		No	44	40--44			2022-03-24	Ebonyi	Izzi	Ezza Inyimagu Igbuhu Ward				Hospital	Other facility	OB 1 OBST AND GYNE			Other facility	Not a case				Investigation done		2022-03-24	No Outcome Yet
NIE	81700742	SJG7ZU-IE6FDL-FXYL4J-Q5V5CF4A	NIE-EBS-HKW-22-006				Lassa				QOR3WK-UHHWLB-EHWIOH-PF5WKDTQ	Male				97	95--99			2022-03-23	Ebonyi	Ohaukwu	Umuogudu Oshia (Ndaburu Ebenyi) Ward				Hospital	Other facility	OB 2 AEFUTHA			Other facility	Not a case				Investigation done		2022-03-23	No Outcome Yet
NIE	81594333	WL6463-RXY655-KGNC4E-HAA4CFEI	NIE-EBS-CHR-22-008				Lassa				U25QEE-22CJ47-44TYUD-CVHGSFOA	Female	No		No	4	0--4			2022-03-22	Ebonyi	Ikwo	Ndiagu Inyimagu Ward				Hospital	Other facility	CHER OB 1 AEFUTHA			Other facility	Not a case				Investigation done		2022-03-22	No Outcome Yet
NIE	203016	RB4FOK-O3GCIO-3COHAJ-WEE5KKJ4	NIE-EBS-AKL-18-091				Lassa				V3JNXG-TS4EWE-ULS6DN-2HZYCCTE	Male				64	60--64			2018-06-03	Ebonyi	Abakaliki					Hospital	Federal Teaching Hospital Abakilike (FETHA)				Federal Teaching Hospital Abakilike (FETHA)	Confirmed case				Investigation done		2018-07-18	Unknown		2021-08-23
NIE	203009	QKK44E-L4S5AE-OUIZUM-TQF22FTU	NIE-EBS-AKL-19-041				Lassa				X3SGB2-QYCLTX-WURZG5-L2A22L4U	Male								2018-06-03	Ebonyi	Abakaliki					Hospital	Federal Teaching Hospital Abakilike (FETHA)				Federal Teaching Hospital Abakilike (FETHA)	Confirmed case				Investigation done		2018-07-18	Unknown		2021-08-23
NIE	203764	TABUAJ-I42FUE-2UU4IT-T4D42C7Q	NIE-EBS-UGB-17-010				Lassa				WAQ4OJ-MM6SMM-6AGAY3-CHZICIPQ	Male				5	5--9			2018-06-05	Ebonyi	Ebonyi	Echi Aba Ward					Home or other place	Ebonyi			Home or other place	Confirmed case				Investigation done		2018-07-18	Unknown		2021-08-23
NIE	81599774	U55XNT-TVJONL-3G4FSU-VC7VKJO4	NIE-EBS-BKL-22-013				Lassa				QRWOMN-AAIDKU-D726F5-UVVMCGDA	Male				30	30--34			2022-03-21	Ebonyi	Izzi	Ete Ward				Hospital	Other facility	OB 2 AEFUTHA			Other facility	Not a case				Investigation done		2022-03-21	No Outcome Yet
NIE	81592566	QRVGB2-276FZV-BNXP3O-RVIFSFDM	NIE-EBS-AKL-22-126				Lassa				VHFQ65-DLUQX2-Q7UW3J-FYZ5SK5A	Female	No		No	41	40--44			2022-03-21	Ebonyi	Abakaliki	Azuiyiokwu Ward				Hospital	Other facility	National Obstetric Fistula Centre Abakaliki (NOFIC)			Other facility	Not a case				Investigation done		2022-03-21	No Outcome Yet
NIE	81592288	QSXDUQ-JH5KMR-JTAERA-ZZIKSKAU	NIE-EBS-AKL-22-125				Lassa				THXBA5-FWWA7L-MJP244-VD44KAGA	Male				21	20--24			2022-03-21	Ebonyi	Abakaliki	Azuiyiokwu Ward				Hospital	Other facility	OB 2 AEFUTHA			Other facility	Not a case				Investigation done		2022-03-21	No Outcome Yet
NIE	81591808	UGDJSQ-VEX7UP-T5KKVO-EN5KKMCQ	NIE-EBS-BKL-22-012				Lassa				SMJDUD-GCOP5J-3YFZUS-5XIY2AYY	Male				27	25--29			2022-03-21	Ebonyi	Izzi	Iboko Ward				Hospital	Other facility	OB 2 AEFUTHA			Other facility	Not a case				Investigation done		2022-03-21	No Outcome Yet
NIE	81590172	RP3VH2-PXDVUK-AMMYE3-XHQIKE54	NIE-EBS-BZR-22-007				Lassa				SNXDGQ-EY76G4-2O26CV-B3RGSEH4	Male				40	40--44			2022-03-20	Ebonyi	Ohaozara	Umuobuna Ward				Hospital	Other facility	OB 2 AEFUTHA			Other facility	Not a case				Investigation done		2022-03-20	No Outcome Yet
NIE	80428907	VMHXDC-QVYETV-YGW56N-2POKCABQ	NIE-EBS-AKL-22-123				Lassa				TAE4BG-7XR4GB-2CKRE4-HN6PSKRM	Male				19	15--19			2022-03-19	Ebonyi	Abakaliki	Azuiyiokwu Ward				Hospital	Other facility	OB 2 AEFUTHA			Other facility	Not a case				Investigation done		2022-03-19	No Outcome Yet
NIE	80428652	Q6PTOT-ZVZKZV-VLV56D-2DGOCP7Y	NIE-EBS-HKW-22-005				Lassa				TJ464Q-UQ7TPG-FTBZIG-EIXCSLKI	Male				20	20--24			2022-03-18	Ebonyi	Ohaukwu	Umuebe Ward				Hospital	Other facility	OB 2 AEFUTHA			Other facility	Not a case				Investigation done		2022-03-18	No Outcome Yet
NIE	203749	TV45P5-7EPOZM-OFM7C5-E55YKAGQ	NIE-EBS-NKE-18-035				Lassa				VQN7JZ-ND2LT4-AE24YZ-JY4JSFUM	Unknown								2018-06-05	Ebonyi	Ebonyi	New Layout Ward					Home or other place	Fetha 2			Home or other place	Confirmed case				Investigation done		2018-07-18	Unknown		2021-08-23
NIE	203735	VUOC7E-SDKH2Y-XL6U2L-ES4G2AJE	NIE-EBS-UGB-17-003				Lassa				SXUPAW-GNEWWW-X6KQBN-7YTJSBVY	Female				22	20--24			2018-06-05	Ebonyi	Ebonyi	Agalegu Ward					Home or other place	EBONYI			Home or other place	Confirmed case				Investigation done		43138	Unknown		2021-08-23
NIE	80424285	X5MX4S-5M2W26-LB5YYC-ZWAEKFYA	NIE-EBS-AKL-22-122				Lassa				TJACHD-EO7V4Y-D6KYBZ-24HICBGQ	Male				2	0--4			2022-03-16	Ebonyi	Abakaliki	Azuiyiokwu Ward				Hospital	Other facility	CHER OB 1 AEFUTHA			Other facility	Not a case				Investigation done		2022-03-16	No Outcome Yet
NIE	80423618	XTT3YS-EXFOEM-FXO6MQ-LZGGSKZI	NIE-EBS-AFK-22-003				Lassa				WI3LGJ-LTXUQY-TZDGSP-UJFSCL7Y	Female	No		No	38	35--39			2022-03-16	Ebonyi	Afikpo North	Uwana Afikpo 1 Ward				Hospital	Other facility	OB 2 AEFUTHA			Other facility	Not a case				Investigation done		2022-03-16	No Outcome Yet
NIE	80420421	ST6NQN-KIBAQY-AU5QLB-RYMXSEIU	NIE-EBS-AKL-22-121				Lassa				R6ZUMP-IFYZJL-DSX4GR-5RSW2NKQ	Male				35	35--39			2022-03-15	Ebonyi	Abakaliki	Azuiyiokwu Ward				Hospital	Other facility	OB 2 AEFUTHA			Other facility	Not a case				Investigation done		2022-03-15	No Outcome Yet
NIE	80415230	W3FQYX-F2MCSH-6TJJSO-OCJZSBLY	NIE-EBS-AKL-22-120				Lassa				RBIFQY-BOVEYR-O5RW5D-REWN2PVY	Male				54	50--54			2022-03-14	Ebonyi	Abakaliki	Azuiyiokwu Ward				Hospital	Other facility	OB 2 AEFUTHA			Other facility	Not a case				Investigation done		2022-03-14	No Outcome Yet
NIE	80411564	XEO5X2-Y3YCVE-WUIGGV-6N2JKLUA	NIE-EBS-AKL-22-119				Lassa				V7YVFP-OZGYLS-YLENBM-XNGMSBKE	Female	No		No	2	0--4			2022-03-14	Ebonyi	Abakaliki	Azuiyiokwu Ward				Hospital	Other facility	CHER OB 1 AEFUTHA			Other facility	Not a case				Investigation done		2022-03-14	No Outcome Yet
NIE	204035	WFBUQY-6E3XAN-TEZB55-7EOR2PCI	NIE-EBS-UGB-18-017				Lassa				SPKBAB-G6ENMG-DSFKI2-BMZQCFCI	Male				24	20--24			2018-06-06	Ebonyi	Ebonyi					Hospital	Ogbaga Health Post (Ebonyi)				Ogbaga Health Post (Ebonyi)	Confirmed case				Investigation done		2018-07-18	Unknown		2021-08-23
NIE	204021	RVHJZA-2P7KTP-J4IR2P-6X4YSJZY	NIE-EBS-AKL-18-041				Lassa				WIBT4B-3BWCPQ-6UIM2K-MYB7CKCU	Unknown								2018-06-06	Ebonyi	Ebonyi					Hospital	Other facility	Echaba			Other facility	Confirmed case				Investigation done		2018-07-18	Recovered		2018-07-19
NIE	78489972	RLTHQW-MEVS5E-DUNIFD-6RQ2CBJI	NIE-EBS-AKL-22-116				Lassa				WOKASR-OVAW4R-CQHB52-ZIYS2E3M	Male				18	15--19			2022-03-12	Ebonyi	Abakaliki	Azuiyiokwu Ward				Hospital	Other facility	OB 2 AEFUTHA			Other facility	Not a case				Investigation done		44898	No Outcome Yet
NIE	78488989	UEMLGD-KQO6AA-5QXQM7-WVGWKJWQ	NIE-EBS-UGB-22-007				Lassa				VSNP2V-6UHNFX-5EXQWZ-A7ZO2CIM	Male				37	35--39			2022-03-11	Ebonyi	Ebonyi	Abaofia Ward				Hospital	Other facility	OB 2 AEFUTHA			Other facility	Not a case				Investigation done		44868	No Outcome Yet
NIE	78486615	UUBD5J-EQIHAX-UHT2HF-WWAXCO4Y	NIE-EBS-HKW-22-004				Lassa				Q3E3YO-IFXLW7-7PZAZS-LIACCLM4	Female	No		No	3 Days	0--4			2022-03-11	Ebonyi	Ohaukwu	Ngbo Ward				Hospital	Other facility	CHER OB 1 AEFUTHA			Other facility	Not a case				Investigation done		44868	No Outcome Yet
NIE	78486157	QN3MNV-A7TI2B-W52A7B-Z5L22PUQ	NIE-EBS-UGB-22-006				Lassa				SQRL53-DTCRFQ-XI3AON-3RR2CADA	Female	No		No	22	20--24			2022-03-10	Ebonyi	Ebonyi	Kpiri-Kpiri Ward				Hospital	Other facility	virolo			Other facility	Not a case				Investigation done		44837	No Outcome Yet
NIE	78486046	U5MLX2-CJ6K7T-7ODAKC-4Y5LKMVM	NIE-EBS-AKL-22-115				Lassa				WL6HKG-HHXJH7-LCJCWL-R52IKAEQ	Female	No		No	27	25--29			2022-03-10	Ebonyi	Abakaliki	Azuiyiokwu Ward				Hospital	Other facility	OB 1 OBST AND GYNE			Other facility	Not a case				Investigation done		44837	No Outcome Yet
NIE	78485799	QC2ZG3-OF6BYG-BXHUDC-ADQIKGVM	NIE-EBS-UGB-22-005				Lassa				RDHGQV-PD6OZW-CXKQMI-XWCD2ACU	Female	No		No	35	35--39			2022-03-10	Ebonyi	Ebonyi	Kpiri-Kpiri Ward				Hospital	Other facility	OB 1 OBST AND GYNE			Other facility	Not a case				Investigation done		44837	No Outcome Yet
NIE	78483259	VYQ5R4-YQWVOS-HEVQNM-Y2VOSBSE	NIE-EBS-AKL-22-114				Lassa				QGR5QN-K4FWGD-ZASUVI-FE3CSNQM	Male				42	40--44			2022-03-10	Ebonyi	Abakaliki	Azuiyiokwu Ward				Hospital	Other facility	OB 2 AEFUTHA			Other facility	Not a case				Investigation done		44837	No Outcome Yet
NIE	204002	Q7BIZJ-G6JX4L-NRSHMS-2NNU2O4I	NIE-EBS-UGB-18-008				Lassa				TFUTSW-5FT7ZD-FMYTPT-FMU72PPQ	Unknown								2018-06-06	Ebonyi	Ebonyi	Abaofia Ward					Home or other place	Ebonyi			Home or other place	Confirmed case				Investigation done		2018-07-18	Unknown		2021-08-23
NIE	78474710	QWZCV3-DR56WI-RK4DJZ-DEB2KIQM	NIE-EBS-BZR-22-006				Lassa				V3QDJL-NII3FI-EPAKVP-SK3GSDDA	Female	No		No	47	45--49			2022-03-08	Ebonyi	Ohaozara	Umuobuna Ward				Hospital	Other facility	OB 2 AEFUTHA			Other facility	Not a case				Investigation done		44776	No Outcome Yet
NIE	78474287	QUCTC2-CSXXXU-25MDZN-DB2FSILI	NIE-EBS-BZR-22-005				Lassa				VOLKUF-PERSQD-2BTI76-37M62CZA	Female	No		No	48	45--49			2022-03-08	Ebonyi	Ohaozara	Umunaga Ward				Hospital	Other facility	OB 2 AEFUTHA			Other facility	Not a case				Investigation done		44776	No Outcome Yet
NIE	78474043	VJVVIY-RACSNA-HQSU6C-GTQ2KFOU	NIE-EBS-AKL-22-113				Lassa				WY5UI2-ZVLOAU-VFPLVX-BN2GSPOU	Female	No		No	33	30--34			2022-03-08	Ebonyi	Abakaliki	Azuiyiokwu Ward				Hospital	Other facility	OB 2 AEFUTHA			Other facility	Not a case				Investigation done		44776	No Outcome Yet
NIE	78472554	U3ADYD-BTXAWD-WOENA4-NQWASPME	NIE-EBS-BZR-22-004				Lassa				VLBKJB-RKALJL-IYBBAJ-N3Y6CPNY	Female	No		No	8 Months	0--4			2022-03-08	Ebonyi	Ohaozara	Okposi Okwu Ward				Hospital	Other facility	CHER OB 1 AEFUTHA			Other facility	Not a case				Investigation done		44776	No Outcome Yet
NIE	203910	SBOV5V-QDPRMI-PQQQ3A-64A2KMPY	NIE-EBS-UGB-18-				Lassa				WM54CT-6KNDLG-7LO5QF-FBQDSO7I	Unknown				48	45--49			2018-06-06	Ebonyi	Ebonyi	Echi Aba Ward					Home or other place	Ebonyi			Home or other place	Confirmed case				Investigation done		2018-07-18	Unknown		2018-07-19
NIE	78349815	XFBDWO-YQOSBU-UH5DL4-BR3QSOX4	NIE-EBS-BZR-22-003				Lassa				UZQ2OC-ULMHMI-GKATNZ-6V3CKK7I	Female	No		No	29	25--29			2022-03-06	Ebonyi	Ohaozara	Umuobuna Ward				Hospital	Other facility	OB 2 AEFUTHA			Other facility	Not a case				Investigation done		44715	No Outcome Yet
NIE	203896	XOFT3J-Q5YY4H-SXHM4C-ETWBKHCY	NIE-EBS-UGB-18-				Lassa				V7U7PQ-6WLPMJ-H6QCZU-SFCPCGJM	Female				20	20--24			2018-06-06	Ebonyi	Ebonyi	New Layout Ward					Home or other place	Ebonyi			Home or other place	Confirmed case				Investigation done		43440	Deceased		43257
NIE	217501	VU4KZP-WRQF7R-56FUEE-PB4W2DKU	NIE-EBS-AKL-18-				Lassa				SZQDVG-IUOTBN-UPKNFK-GRZ3SOWE	Male				11	10--14			2018-08-23	Ebonyi	Abakaliki					Hospital	Federal Teaching Hospital Abakilike (FETHA)				Other facility - St Vincent Hospital, Ndubia.	Confirmed case				Investigation done		2018-08-24	Deceased		2018-08-23
NIE	77587257	XR3HC6-HJH4W2-SBJ2KQ-BMCD2OIM	NIE-EBS-AFK-22-002				Lassa				ULDSBR-SNH3VB-KSYZCX-YVNS2F2U	Female	No		No	27	25--29			2022-03-03	Ebonyi	Afikpo North	Uwana Afikpo 1 Ward				Hospital	Other facility	OB 2 AEFUTHA			Other facility	Not a case				Investigation done		44623	No Outcome Yet
NIE	77586871	URHIA3-PFGDEN-I5ULXZ-ZQ6DSDIA	NIE-EBS-CHR-22-007				Lassa				TEDPN5-4POEYM-QIMJEW-42QLKJBY	Female	No		No	37	35--39			2022-03-03	Ebonyi	Ikwo	Ettam Ward				Hospital	Other facility	OB 2 AEFUTHA			Other facility	Not a case				Investigation done		44623	No Outcome Yet
NIE	77483568	USUWZ6-BFY66Q-UWG6HE-W3RNKN3U	NIE-EBS-AKL-22-107				Lassa				VO3RNC-3AK3HG-PMHOOG-COOIKCK4	Male				25	25--29			2022-03-03	Ebonyi	Abakaliki	Azuiyiokwu Ward				Hospital	Other facility	ob			Other facility	Not a case				Investigation done		44623	No Outcome Yet
NIE	77483491	UVOBYO-TBY2OC-WB2JIC-B4U5SI3E	NIE-EBS-AKL-22-106				Lassa				XFQCNK-L67LYM-ZM33LE-XHZNSPDA	Female	No		No	20	20--24			2022-03-03	Ebonyi	Abakaliki	Azuiyiokwu Ward				Hospital	Other facility	ob			Other facility	Not a case				Investigation done		44623	No Outcome Yet
NIE	77483351	S4FAB5-6OE2Z3-56DAYH-JQ3HSFRU	NIE-EBS-UGB-22-004				Lassa				SCPNHW-ZRH65L-5HSDCP-UXTVSFWI	Male				3	0--4			2022-03-03	Ebonyi	Ebonyi	Kpiri-Kpiri Ward				Hospital	Other facility	CHER OB 1 AEFUTHA			Other facility	Not a case				Investigation done		44623	No Outcome Yet
NIE	77061796	Q6YJ2L-VRXUM2-EJQRLF-7WENCNXE	NIE-EBS-EBJ-22-005				Lassa				VZMNXX-JKPG4U-YMSZ4T-JGFGKO5E	Female				42	40--44			2022-03-03	Ebonyi	Ezza North	Oriuzor Ward				Hospital	Other facility	Virology Unit			Other facility	Not a case				Investigation done		44654	Deceased		44595
NIE	77061377	RTDHDY-4DRPGV-XG6ZKI-HJGGCNCU	NIE-EBS-AKL-22-066				Lassa				R2CZXE-536JMU-VSZ5RN-TVVR2FXE	Male				25	25--29			2022-03-03	Ebonyi	Abakaliki	Azuiyiokwu Ward				Hospital	Other facility	Virology Unit			Other facility	Not a case				Investigation done		44654	Deceased		44623
NIE	217664	WBIXVF-XQ2BQL-3YOGE7-Q47VSONI	NIE-EBS-BKL-18-004				Lassa				QRUWDA-EPJMQD-5MD7GE-DKJM2JZ4	Male				10	10--14	1905-06-30		2018-08-25	Ebonyi	Izzi	Ndietta Ward				Hospital	Other facility	FETHA			Other facility - St Vincent Hospital	Confirmed case				Investigation done		43414	Deceased		2018-08-25
NIE	77481622	QQJEUF-LHQQH4-N7TX2E-AE7ZKPPQ	NIE-EBS-AKL-22-104				Lassa				SEGLSN-UWSFQK-DSXVIC-VPJQKJ3E	Male				15	15--19			2022-03-02	Ebonyi	Abakaliki	Azuiyiokwu Ward				Hospital	Other facility	CHER OB 1 AEFUTHA			Other facility	Not a case				Investigation done		44595	No Outcome Yet
NIE	77481493	XMHJHN-JH37KV-6FBBYD-VX5B2IJE	NIE-EBS-AKL-22-103				Lassa				SMH5OW-UQONK2-EL7ZKX-Y6KAKIDI	Female	No		No	36	35--39			2022-03-02	Ebonyi	Abakaliki	Azuiyiokwu Ward				Hospital	Other facility	viro			Other facility	Not a case				Investigation done		44595	No Outcome Yet
NIE	77481203	U746LB-KUK7QZ-BBNPZ6-7AZ5CEFU	NIE-EBS-AKL-22-102				Lassa				RHDBZS-PWTKWZ-W6CSFH-XH43CICM	Male				28	25--29			2022-03-02	Ebonyi	Abakaliki	Azuiyiokwu Ward				Hospital	Other facility	ob			Other facility	Not a case				Investigation done		44595	No Outcome Yet
NIE	77480822	TMAQGS-EO5L2X-M2P5PI-RFATSGDU	NIE-EBS-AKL-22-101				Lassa				WLNI3W-PKLMVA-43LPBM-BHG62CMY	Female	No		No	13	10--14			2022-03-02	Ebonyi	Abakaliki	Azuiyiokwu Ward				Hospital	Other facility	virolo			Other facility	Not a case				Investigation done		44595	No Outcome Yet
NIE	77061225	X3POVO-LJYNJ3-EA235M-U5CGSHZU	NIE-EBS-AKL-22-065				Lassa				URASLQ-GMIDM5-MINUAV-7GNOKDSY	Male				82	80--84			2022-03-02	Ebonyi	Abakaliki	Izzi Unuhu Ward				Hospital	Other facility	OB 2 AE-FUTHA			Other facility	Not a case				Investigation done		44654	Deceased		44595
NIE	218846	TSOVZ7-CSWMPC-6SIJBP-OVROKLLM	NIE-EBS-AFK-18-044				Lassa				TBZ5TL-M3B7TV-3HCBB3-ZMA42POM	Female				43	40--44			2018-09-14	Ebonyi	Afikpo North	Ngodo Amachi Ward				Hospital	Other facility	Fetha			Other facility	Confirmed case				Investigation done		2018-09-15	Unknown		2021-08-23
NIE	222961	SIHULG-2JPCHQ-OATMC2-GVMFSPRU	NIE-EBS-BKL-18-012				Lassa				ROD4WP-W4U5TG-P6IVPI-62DC2PWY	Male				20	20--24	1905-06-20		2018-10-10	Ebonyi	Izzi	Agbaja Ward				Hospital	Other facility	Sudan United mission Hospital Onuenyim			Other facility	Confirmed case				Investigation done		43414	Unknown		2021-08-23
NIE	222985	UZEC2P-UCSDBN-77OC54-VQPXKIPY	NIE-EBS-BKL-18-037				Lassa				XVRJCT-XVCJCE-REVIXM-VWCJKFKM	Female				16	15--19			2018-10-11	Ebonyi	Izzi	Agbaja Ward				Hospital	Other facility	Federal TEaching Hospital Abakaliki			Other facility	Confirmed case				Investigation done		43414	Unknown		2021-08-23
NIE	77479316	SWIQ7H-35CVKU-X6CYKS-HEZISNTA	NIE-EBS-NCA-22-004				Lassa				XQXAVZ-IPI5PU-FBHEPV-JOK5SKBE	Female	No		No	24	20--24			2022-03-01	Ebonyi	Onicha	Abaomege Ward				Hospital	Other facility	OB 2 AEFUTHA			Other facility	Not a case				Investigation done		44564	No Outcome Yet
NIE	77478365	TTVMSB-PIEZAH-HJWCPK-NQH4KE5M	NIE-EBS-AKL-22-098				Lassa				XZJHWY-CD2PCM-6JJ2BF-DOSX2JC4	Male				38	35--39			2022-03-01	Ebonyi	Abakaliki	Azuiyiokwu Ward				Hospital	Other facility	MEDICAL CLINIC, NKWAGU			Other facility	Not a case				Investigation done		44564	No Outcome Yet
NIE	77478147	WUZHJS-TVCD4X-FA5ONV-B3WYKJFA	NIE-EBS-AKL-22-097				Lassa				VNOIPK-CA6RFV-DDSCJ5-QIXFKC3E	Male				37	35--39			2022-03-01	Ebonyi	Abakaliki	Azuiyiokwu Ward				Hospital	Other facility	MEDICAL CLINIC, NKWAGU			Other facility	Not a case				Investigation done		44564	No Outcome Yet
NIE	77477754	SGZAXX-SZIBX6-SUDVZN-TPMQCLFU	NIE-EBS-AKL-22-096				Lassa				S7DEDU-JBRJPD-HOAB2Q-MXBYKKWU	Male				37	35--39			2022-03-01	Ebonyi	Abakaliki	Azuiyiokwu Ward				Hospital	Other facility	MEDICAL CLINIC, NKWAGU			Other facility	Not a case				Investigation done		44564	No Outcome Yet
NIE	77476909	VCQLJN-CABL4F-TIYQFO-QSUH2PNQ	NIE-EBS-AKL-22-095				Lassa				XJTYRP-DL6PTT-VFEUSG-X6TG2K2Y	Male				42	40--44			2022-03-01	Ebonyi	Abakaliki	Azuiyiokwu Ward				Hospital	Other facility	MEDICAL CLINIC, NKWAGU			Other facility	Not a case				Investigation done		44564	No Outcome Yet
NIE	77475340	WXPTUR-5NVQQM-7M5RLP-QQMAKDJA	NIE-EBS-AKL-22-094				Lassa				X4Q2R6-7YE3ZP-YD5DHG-P5LO2JTI	Male				43	40--44			2022-03-01	Ebonyi	Abakaliki	Azuiyiokwu Ward				Hospital	Other facility	MEDICAL CLINIC, NKWAGU			Other facility	Not a case				Investigation done		44564	No Outcome Yet
NIE	77475280	RHVPG6-J6L6JU-QNGPXD-DIMJ2HKE	NIE-EBS-AKL-22-093				Lassa				VZUPSQ-OUCHAU-YJPALW-WXW42PRY	Male				40	40--44			2022-03-01	Ebonyi	Abakaliki	Azuiyiokwu Ward				Hospital	Other facility	MEDICAL CLINIC, NKWAGU			Other facility	Not a case				Investigation done		44564	No Outcome Yet
NIE	77474383	V2FEJY-WMY5FM-QHRGYV-H3IHSAIU	NIE-EBS-AKL-22-092				Lassa				XVMHWZ-7RFCOD-AR3PHB-6A6PCPL4	Male				50	50--54			2022-03-01	Ebonyi	Abakaliki	Azuiyiokwu Ward				Hospital	Other facility	MEDICAL CLINIC, NKWAGU			Other facility	Not a case				Investigation done		44564	No Outcome Yet
NIE	77381208	RPKI7O-345VFG-KU4ZIJ-3KIBCNBM	NIE-EBS-AKL-22-090				Lassa				VBBBOA-623SFI-TARVES-4ELECNYA	Male				43	40--44			2022-03-01	Ebonyi	Abakaliki	Azuiyiokwu Ward				Hospital	Other facility	medi			Other facility	Not a case				Investigation done		44564	No Outcome Yet
NIE	77381178	XWO2VF-A2VSNZ-XEWR4H-5UGB2HOQ	NIE-EBS-AKL-22-089				Lassa				QKEFJF-CH7C7Z-IRCEJF-JQDPCMVU	Male				39	35--39			2022-03-01	Ebonyi	Abakaliki	Azuiyiokwu Ward				Hospital	Other facility	medi			Other facility	Not a case				Investigation done		44564	No Outcome Yet
NIE	77381130	SMXFEH-EJMGEI-ORQWTS-Z62S2JKM	NIE-EBS-AKL-22-088				Lassa				WZ6DE3-IGEPQ2-XDAGCA-EDARKCMA	Male				45	45--49			2022-03-01	Ebonyi	Abakaliki	Azuiyiokwu Ward				Hospital	Other facility	MEDICAL CLINIC, NKWAGU			Other facility	Not a case				Investigation done		44564	No Outcome Yet
NIE	77381074	WMNURW-P4W7YV-6ENFPM-VKGN2BUQ	NIE-EBS-AKL-22-087				Lassa				T4UQE4-ZIXT4K-OR6CDL-KDEUKIUA	Male				40	40--44			2022-03-01	Ebonyi	Abakaliki	Azuiyiokwu Ward				Hospital	Other facility	medi			Other facility	Not a case				Investigation done		44564	No Outcome Yet
NIE	77381007	RORLS4-PDQIXP-N3RDG4-J7PA2GPA	NIE-EBS-AKL-22-086				Lassa				UF5R42-M7QENT-GOE7TS-ENRR2PGU	Male				40	40--44			2022-03-01	Ebonyi	Abakaliki	Azuiyiokwu Ward				Hospital	Other facility	MEDICAL CLINIC, NKWAGU			Other facility	Not a case				Investigation done		44564	No Outcome Yet
NIE	77380603	XEKSAS-DR26VO-EG4IF5-3Y6A2E74	NIE-EBS-AKL-22-085				Lassa				SULW7U-CESMBM-TBRSG3-EPJ5CLSQ	Male				43	40--44			2022-03-01	Ebonyi	Abakaliki	Azuiyiokwu Ward				Hospital	Other facility	MEDICAL CLINIC, NKWAGU			Other facility	Not a case				Investigation done		44564	No Outcome Yet
NIE	77380588	V6FNLL-STSPUJ-IJJD7I-I4WDSEWY	NIE-EBS-AKL-22-084				Lassa				QTVRXE-MQR4RV-GPHPXJ-R5A4KPOY	Male				37	35--39			2022-03-01	Ebonyi	Abakaliki	Azuiyiokwu Ward				Hospital	Other facility	MEDICAL CLINIC, NKWAGU			Other facility	Not a case				Investigation done		44564	No Outcome Yet
NIE	77380544	WIS2LA-EOQWSJ-ZXBDCM-FKFOSHGE	NIE-EBS-AKL-22-083				Lassa				T2HNUW-PAKGQS-QS3MUP-TXLZKJIM	Male				37	35--39			2022-03-01	Ebonyi	Abakaliki	Azuiyiokwu Ward				Hospital	Other facility	MEDICAL CLINIC, NKWAGU			Other facility	Not a case				Investigation done		44564	No Outcome Yet
NIE	77380208	WQIPWD-W3HPT6-T7GAZU-WJBNCOCU	NIE-EBS-AKL-22-082				Lassa				VGI5BL-L3A2T5-B3QTQI-WIRUKD7U	Male				43	40--44			2022-03-01	Ebonyi	Abakaliki	Azuiyiokwu Ward				Hospital	Other facility	MEDICAL CLINIC, NKWAGU			Other facility	Not a case				Investigation done		44564	No Outcome Yet
NIE	77380080	TEVHEN-7BVH4B-ODLD7T-3YSLKGHY	NIE-EBS-AKL-22-081				Lassa				TBWTHH-QAYLV4-JPOFZU-R4FVKDPE	Male				37	35--39			2022-03-01	Ebonyi	Abakaliki	Azuiyiokwu Ward				Hospital	Other facility	MEDICAL CLINIC, NKWAGU			Other facility	Not a case				Investigation done		44564	No Outcome Yet
NIE	77379966	WD33QT-XVKY4U-37WZ52-XU4H2BWM	NIE-EBS-AKL-22-080				Lassa				SWOHJO-QUFMHZ-VKSTF4-KAY4SCMU	Male				44	40--44			2022-03-01	Ebonyi	Abakaliki	Azuiyiokwu Ward				Hospital	Other facility	MEDICAL CLINIC, NKWAGU			Other facility	Not a case				Investigation done		44564	No Outcome Yet
NIE	77379499	QDGBYX-DEJZ3A-JINPZI-XXMYKCFA	NIE-EBS-AKL-22-079				Lassa				VGLQ7G-7W3ESM-ISNXXW-FXP3SIZY	Male				33	30--34			2022-03-01	Ebonyi	Abakaliki	Azuiyiokwu Ward				Hospital	Other facility	MEDICAL CLINIC, NKWAGU			Other facility	Not a case				Investigation done		44564	No Outcome Yet
NIE	77379296	XEUN2S-M5PK5W-6HZSBU-RKHEKJN4	NIE-EBS-AKL-22-078				Lassa				V3TEPU-Q62KY5-KHTHT7-BBXC2CE4	Male				34	30--34			2022-03-01	Ebonyi	Abakaliki	Azuiyiokwu Ward				Hospital	Other facility	MEDICAL CLINIC, NKWAGU			Other facility	Not a case				Investigation done		44564	No Outcome Yet
NIE	77379088	WSFLXA-ALVBNG-IXKHUJ-MPZC2JLM	NIE-EBS-AKL-22-077				Lassa				U5HIAX-OC2IOZ-RVSUEV-FGW7SGIE	Male				41	40--44			2022-03-01	Ebonyi	Abakaliki	Azuiyiokwu Ward				Hospital	Other facility	MEDICAL CLINIC, NKWAGU			Other facility	Not a case				Investigation done		44564	No Outcome Yet
NIE	77379062	U4G2E3-AFNFOW-72ZSCX-SAKFCPIQ	NIE-EBS-AKL-22-076				Lassa				T3IDQ7-FLVQR3-7EBM6N-T5QZSKTQ	Male				28	25--29			2022-03-01	Ebonyi	Abakaliki	Azuiyiokwu Ward				Hospital	Other facility	MEDICAL CLINIC, NKWAGU			Other facility	Not a case				Investigation done		44564	No Outcome Yet
NIE	77378804	RBNK5B-GFTVGQ-4T2WEA-4FAXCDKM	NIE-EBS-AKL-22-075				Lassa				TZQEFV-ZIAJT7-JR67W3-JVDTSCB4	Male				27	25--29			2022-03-01	Ebonyi	Abakaliki	Azuiyiokwu Ward				Hospital	Other facility	MEDICAL CLINIC, NKWAGU			Other facility	Not a case				Investigation done		44564	No Outcome Yet
NIE	77378730	Q6B2ZB-3WKBYV-HVPHLY-3GOP2O2Q	NIE-EBS-AKL-22-074				Lassa				TJUJ2M-UJFOH2-N4OSRD-SUVNKDGE	Male				25	25--29			2022-03-01	Ebonyi	Abakaliki	Azuiyiokwu Ward				Hospital	Other facility	MEDICAL CLINIC, NKWAGU			Other facility	Not a case				Investigation done		44564	No Outcome Yet
NIE	77378487	UWCGLY-ZVL6DO-GEVDTQ-LAMCKI6U	NIE-EBS-AKL-22-073				Lassa				TK7M4U-2775F2-APKOLY-H6BHKKGU	Male				23	20--24			2022-03-01	Ebonyi	Abakaliki	Azuiyiokwu Ward				Hospital	Other facility	MEDICAL CLINIC, NKWAGU			Other facility	Not a case				Investigation done		44564	No Outcome Yet
NIE	77377941	VTFJQH-YG6PUQ-AQVHF7-EQRLSDFE	NIE-EBS-AKL-22-072				Lassa				SOFS7L-HPS6OA-OQY4PY-OL23KKKM	Female	No		No	23	20--24			2022-03-01	Ebonyi	Abakaliki	Azuiyiokwu Ward				Hospital	Other facility	MEDICAL CLINIC, NKWAGU			Other facility	Not a case				Investigation done		44564	No Outcome Yet
NIE	77377853	WKNE37-4NXEUK-55TAHL-ZZ42KAJM	NIE-EBS-AKL-22-071				Lassa				QZCBMQ-SKMSSW-KQNTPO-4BB5SBHY	Female	No		No	23	20--24			2022-03-01	Ebonyi	Abakaliki	Azuiyiokwu Ward				Hospital	Other facility	MEDICAL CLINIC, NKWAGU			Other facility	Not a case				Investigation done		44564	No Outcome Yet
NIE	77376762	RXLFWB-5FQEWF-SNAIIE-XT7YCDFE	NIE-EBS-AKL-22-070				Lassa				SERVHH-GMI6XY-2OLCUD-SWMECHTE	Female	No		No	22	20--24			2022-03-01	Ebonyi	Abakaliki	Azuiyiokwu Ward				Hospital	Other facility	MEDICAL CLINIC, NKWAGU			Other facility	Not a case				Investigation done		44564	No Outcome Yet
NIE	77376456	Q7USMV-VJREG5-7DPIPM-RBQYKKFM	NIE-EBS-AKL-22-069				Lassa				RKKANF-HSBNAK-3WZIAR-CWHVCLBI	Male				45	45--49			2022-03-01	Ebonyi	Abakaliki	Azuiyiokwu Ward				Hospital	Other facility	MEDICAL CLINIC, NKWAGU			Other facility	Not a case				Investigation done		44564	No Outcome Yet
NIE	77060908	XUCYUT-C4RBEH-EDE3W4-3XTICMOY	NIE-EBS-NCA-22-003				Lassa				XCLAL5-7QMHEO-TFSJHI-AVQ52BZY	Male				70	70--74			2022-03-01	Ebonyi	Onicha	Isi Onicha Ward				Hospital	Other facility	Virology Unit			Other facility	Not a case				Investigation done		44654	Deceased		44564
NIE	77478940	STSHH4-A6XOBP-N5JW5N-YMRZKGIE	NIE-EBS-ZLL-22-006				Lassa				TVPN6E-FAET2C-HI2KH2-GONOCIQI	Male				19	15--19			2022-02-28	Ebonyi	Ishielu	Ezzilo Ward				Hospital	Other facility	ob			Other facility	Not a case				Investigation done		2022-02-28	No Outcome Yet
NIE	77478641	VO6KGI-ZIM43E-HDQLBH-N2ZMCCQ4	NIE-EBS-AKL-22-099				Lassa				WLLEPA-5ZFKWH-E35VB3-XGUDCEMI	Male				20	20--24			2022-02-28	Ebonyi	Abakaliki	Azuiyiokwu Ward				Hospital	Other facility	ob			Other facility	Not a case				Investigation done		44564	No Outcome Yet
NIE	77374648	U3SOGH-A7FOC6-ZZDW2O-GU72CH5Q	NIE-EBS-CHR-22-006				Lassa				VWAKKE-DZIHXN-ULINUP-GSS52ELM	Male				79	75--79			2022-02-28	Ebonyi	Ikwo	Echialike Ward				Hospital	Other facility	ob			Other facility	Not a case				Investigation done		2022-02-28	No Outcome Yet
NIE	77373934	XCFSJL-QE53GV-W2UIRX-6GWN2MTA	NIE-EBS-ZLL-22-005				Lassa				S7YI4A-TUJFN3-RQSMDJ-3MRHKA6M	Female	No		No	59	55--59			2022-02-28	Ebonyi	Ishielu	Nkalagu Ward				Hospital	Other facility	ob			Other facility	Not a case				Investigation done		2022-02-28	No Outcome Yet
NIE	77374468	W2KX5J-LEMEV3-VQE2M5-N7WUKE6U	NIE-EBS-AKL-22-068				Lassa				SHTEBK-PAE2CG-D6R4OH-2PF5CDFY	Male				4	0--4			2022-02-27	Ebonyi	Abakaliki	Amachi Ndiagu Ward				Hospital	Other facility	CHER OB 1			Other facility	Not a case				Investigation done		2022-02-27	No Outcome Yet
NIE	229112	RRR3UR-DKAYIT-3I7RCV-ZBA6KESA	NIE-EBS-BKL-18-013				Lassa				V4T22W-2GSM56-RHUEEI-MADBSJOY	Female				50	50--54			2018-10-26	Ebonyi	Izzi	Agbaja Ward				Hospital	Other facility	FETHA 2			Other facility	Confirmed case				Investigation done		43170	Deceased		43170
NIE	75986293	QTIBNX-YXH2MD-FDECXM-VQVI2NYE	NIE-EBS-AKL-22-058				Lassa				WOTDOB-7ZWGGX-CY2L7C-ZLRV2PBI	Male				49	45--49			2022-02-26	Ebonyi	Abakaliki	Izzi Unuhu Ward				Hospital	Other facility	Virology Unit			Other facility	Not a case				Investigation done		2022-02-26	No Outcome Yet
NIE	231511	WMLQFI-L7GAUQ-EBAJ2F-KNWCSEP4	NIE-EBS-BKL-18-036				Lassa				QYEDPR-247FMV-XWVZYW-5F532NHE	Female				50	50--54			2018-10-31	Ebonyi	Izzi	Agbaja Ward				Hospital	Other facility	FETHA 2 Abakaliki			Other facility	Confirmed case				Investigation done		43142	Unknown		2021-08-23
NIE	77374111	XBDS5A-KJKDGX-2TJWGX-LWSN2E4M	NIE-EBS-BKL-22-009				Lassa				R3TZKU-CHVMIG-6XA7OS-EDFEKGZA	Female	No		No	32	30--34			2022-02-25	Ebonyi	Izzi	Ete Ward				Hospital	Other facility	OB 1 OBST AND GYNE			Other facility	Not a case				Investigation done		2022-02-25	No Outcome Yet
NIE	76524769	SDTGED-GNHWP2-QUMIWW-K2322ESE	NIE-EBS-BKL-22-008				Lassa				UXIIO6-GCKGPJ-3DRKA7-BRBYKCPE	Male				35	35--39			2022-02-25	Ebonyi	Izzi	Ndieze/Inyimagu/ Ndiagbo Ishiagu Ward				Hospital	Other facility	OB 2 AEFUTHA			Other facility	Not a case				Investigation done		2022-02-25	No Outcome Yet
NIE	234322	XEOYNV-QLRD2D-F4VY6V-XUQKKGFI	NIE-EBS-BKL-18-008				Lassa				XUV7XS-2KT4FY-IIARV7-HLGCKPBU	Female				27	25--29			2018-11-01	Ebonyi	Izzi	Agbaja Ward				Hospital	Other facility	FETHA 2			Other facility	Confirmed case				Investigation done		43142	Deceased		43142
NIE	77481757	QQ2I57-HIS6JG-EF6JJF-V5UK2CSE	NIE-EBS-BKL-22-010				Lassa				QHUB4A-ZTSOIT-UA5H46-QRJZKHHU	Female	No		No	8	5--9			2022-02-23	Ebonyi	Izzi	Ete Ward				Hospital	Other facility	CHER OB 1 AEFUTHA			Other facility	Not a case				Investigation done		2022-02-23	No Outcome Yet
NIE	76524169	XYHREC-JC2TUT-FQZBCM-B3FTCPTY	NIE-EBS-BKL-22-007				Lassa				X7A2HQ-LUHSKY-DG734C-42A3CBOA	Female	No		No	30	30--34			2022-02-23	Ebonyi	Izzi	Ete Ward				Hospital	Other facility	OB 1 OBST AND GYNE			Other facility	Not a case				Investigation done		2022-02-23	No Outcome Yet
NIE	76523972	R262JM-YMY5MK-T2SPDI-JYH2CLYE	NIE-EBS-HKW-22-003				Lassa				WNF45E-ONOKZ7-THFQEH-X2OYSGMI	Female	No		No	9	5--9			2022-02-23	Ebonyi	Ohaukwu	Ngbo Ward				Hospital	Other facility	CHER OB 1			Other facility	Not a case				Investigation done		2022-02-23	No Outcome Yet
NIE	233090	S7MPSB-V5AARB-7HRQXN-ZODD2AHM	NIE-EBS-BKL-18-023				Lassa				RQMZZR-ALBEXE-SFYUIL-WJ2YCEOE	Female				50	50--54			2018-11-01	Ebonyi	Izzi	Agbaja Ward				Hospital	Other facility	FETHA 2			Other facility	Confirmed case				Investigation done		43170	Deceased		43468
NIE	279504	RQNE4S-ZM3TI5-TNSVLT-R2EDKHVM	NIE-EBS-AKL-19-001				Lassa				TYT4YZ-UUBQZ3-2Q3ZPA-ZFOSSKJY	Male				36	35--39			2019-01-05	Ebonyi	Abakaliki					Hospital	Federal Teaching Hospital Abakilike (FETHA)				Other facility - FETHA	Confirmed case				Investigation done		43586	Recovered		43801
NIE	76522817	SZ2MZQ-7BM3NX-7EQCJ2-2K2J2CDA	NIE-EBS-AKL-22-060				Lassa				QTL3B3-Y4KVI3-PBMU3P-3VHDKB54	Female	No		No	34	30--34			2022-02-21	Ebonyi	Abakaliki	Azuiyiokwu Ward				Hospital	Other facility	OB 2 AEFUTHA			Other facility	Not a case				Investigation done		2022-02-21	No Outcome Yet
NIE	292799	XYI4GP-XCNBDU-KNOUT3-UG3NKIXY	NIE-EBS-NKE-19-001				Lassa				XLHAEU-EXJZE6-7TPQM5-T7QX2MCY	Female				50	50--54			2019-01-08	Ebonyi	Ezza South	Amudo Okoffia Ward				Hospital	Okoffia Health Centre				Okoffia Health Centre	Confirmed case				Investigation done		43467	Deceased
NIE	284389	RLR5P3-UWEANN-PPANUT-WOHUCASM	NIE-EBS-AKL-19-007				Lassa				USVVWF-67LBYU-GLPPEM-FHHNSKTI	Male				19	15--19			2019-01-12	Ebonyi	Abakaliki					Hospital	Federal Teaching Hospital Abakilike (FETHA)				Federal Teaching Hospital Abakilike (FETHA)	Confirmed case				Investigation done		2019-01-14	Recovered		2019-01-24	No
NIE	75212578	UKEGHU-B345ZP-LMVE4W-IEMA2OIU	NIE-EBS-AKL-22-049				Lassa				UHA5FX-3EJBDZ-EACKUA-LI2BSKSU	Male				35	35--39			2022-02-19	Ebonyi	Abakaliki	Azuiyiokwu Ward				Hospital	Other facility	OB 2 AEFUTHA			Other facility	Not a case				Investigation done		2022-02-19	No Outcome Yet
NIE	75212447	T6QNFU-O6IBTK-TWMMYR-D4Z3KF6A	NIE-EBS-AKL-22-048				Lassa				VF6ZPT-PFT5ZT-5HI5XO-CY5DCOG4	Female	No		No	48	45--49			2022-02-19	Ebonyi	Abakaliki	Azuiyiokwu Ward				Hospital	Other facility	OB 2 AEFUTHA			Other facility	Not a case				Investigation done		2022-02-19	No Outcome Yet
NIE	76523661	UDIIIS-Z7HPVK-WKGLQ5-2GWI2A7Q	NIE-EBS-BKL-22-006				Lassa				TRPYVB-AKLSRB-TR7MX2-MPYPKDIY	Male				79	75--79			2022-02-18	Ebonyi	Izzi	Iboko Ward				Hospital	Other facility	VIP AEFUTHA			Other facility	Not a case				Investigation done		2022-02-18	No Outcome Yet
NIE	75213157	RSESY7-SSHBDI-T7OIRC-I3NOCLI4	NIE-EBS-AKL-22-050				Lassa				SVEUYU-OBB3OR-KXUXP2-D2XDKCNQ	Male				11	10--14			2022-02-18	Ebonyi	Abakaliki	Azuiyiokwu Ward				Hospital	Other facility	CHER OB 1 AEFUTHA			Other facility	Not a case				Investigation done		2022-02-18	No Outcome Yet
NIE	284382	V45ZRI-BT3LUZ-CSKVFR-YZZ5CORE	NIE-EBS-AKL-19-008				Lassa				UYLO2E-UXC42P-D3MEN2-T77EKP4Y	Female				8	5--9			2019-01-12	Ebonyi	Abakaliki					Hospital	Federal Teaching Hospital Abakilike (FETHA)				Federal Teaching Hospital Abakilike (FETHA)	Confirmed case				Investigation done		2019-01-14	Unknown		2021-08-23
NIE	284374	WTKF4Q-RIGTC6-YEXXPT-AKELKBSY	NIE-EBS-AKL-19-009				Lassa				RJNYJN-U23WF6-EEFH2U-NPI2SDHA	Female				6	5--9			2019-01-12	Ebonyi	Abakaliki					Hospital	Federal Teaching Hospital Abakilike (FETHA)				Federal Teaching Hospital Abakilike (FETHA)	Confirmed case				Investigation done		43800	Unknown		2021-08-23
NIE	284364	VXZQI4-4VVXLB-E4U3CS-TXEGSLGA	NIE-EBS-AKL-19-006				Lassa				W6U7GX-TEMV2F-2PXCBL-CYUFCEGU	Female	No			39	35--39			2019-01-12	Ebonyi	Abakaliki	Azuiyiokwu Ward				Hospital	Other facility	Federal teaching Hospital			Other facility	Confirmed case				Investigation done		43468	Recovered		43468
NIE	285599	TX3YDL-K2BEG3-BLRVZR-7OVKCAO4	NIE-EBS-AKL-19-011				Lassa				T6RC23-DE2FEU-3VYL2T-JOZA2DIU	Female	No			55	55--59			2019-01-14	Ebonyi	Abakaliki					Hospital	Federal Teaching Hospital Abakilike (FETHA)				Other facility - Chioma Hospital, Hausa quarters, Abakaliki. Ebony I State.	Confirmed case				Investigation done		2019-01-19	Deceased		2019-01-19
NIE	75207589	S6T3MO-6RNGSG-YS3CXS-D3E6KNAA	NIE-EBS-BZR-22-002				Lassa				UC5LOQ-E3DASM-ZENU2W-7FOVKMXQ	Female	No		No	34	30--34			2022-02-16	Ebonyi	Ohaozara	Okposi Okwu Ward				Hospital	Other facility	OB 2 AEFUTHA			Other facility	Not a case				Investigation done		2022-02-16	No Outcome Yet
NIE	75128184	Q47D3K-XIBVEZ-KWUWXC-4AUKSGSM	NIE-EBS-NCA-22-002				Lassa				V7GM65-X3IKCA-5LSBPY-3RBOCBWQ	Female	No		No	26	25--29			2022-02-16	Ebonyi	Onicha	Obeagu Isu Ward				Hospital	Other facility	OB 2 AEFUTHA			Other facility	Not a case				Investigation done		2022-02-16	No Outcome Yet
NIE	75127698	TATO3W-QSILNA-U26LJT-TYWX2IYQ	NIE-EBS-ZLL-22-004				Lassa				R4AUVP-STZQCG-MA3VE6-BNJOCLTQ	Female	No		No	55	55--59			2022-02-16	Ebonyi	Ishielu	Umuhuali Ward				Hospital	Other facility	OB 2 AEFUTHA			Other facility	Not a case				Investigation done		2022-02-16	No Outcome Yet
NIE	75122086	X2EUSH-JLECP6-K6DWK5-UVEM2DWE	NIE-EBS-HKW-22-002				Lassa				QPQJPC-HLUIM2-2IOJKK-VBPG2DEU	Male				20	20--24			2022-02-14	Ebonyi	Ohaukwu	Ngbo Ward				Hospital	Other facility	OB 2 AEFUTHA			Other facility	Not a case				Investigation done		2022-02-14	No Outcome Yet
NIE	75116703	UA3TWM-LQEWQZ-TOOOZC-3XO2SPNE	NIE-EBS-AKL-22-047				Lassa				RWIPEQ-YTEXLG-4C4H7Z-MYBQCAOU	Female	No		No	44	40--44			2022-02-13	Ebonyi	Abakaliki	Azuiyiokwu Ward				Hospital	Other facility	OB 2 AEFUTHA			Other facility	Not a case				Investigation done		2022-02-13	Deceased		2022-02-14
NIE	286201	T6APDC-SOSV2K-OGROFE-DIJTSH6Q	NIE-EBS-AKL-19-017				Lassa				WYKLDR-BALVKZ-AKPI3V-D2DWKJIA	Male				48	45--49	1970-04-05		2019-01-16	Ebonyi	Abakaliki					Hospital	Federal Teaching Hospital Abakilike (FETHA)				Federal Teaching Hospital Abakilike (FETHA)	Confirmed case				Investigation done		2019-01-19	Recovered		43711
NIE	74396966	VIAW6N-IKT25C-JEMQCU-LR25KO3I	NIE-EBS-AKL-22-041				Lassa				VO36XY-DGCYJY-55C6TB-QM4A2HBA	Male				55	55--59			2022-02-11	Ebonyi	Abakaliki	Azuiyiokwu Ward				Hospital	Other facility	OB 2 AEFUTHA			Other facility	Not a case				Investigation done		44867	No Outcome Yet
NIE	74392457	VFPH5J-JDCPUR-BK4W3Y-6ZIRSCVM	NIE-EBS-BKL-22-005				Lassa				V6K7KH-FSWJYJ-KXBORA-RATJCDOQ	Male				4	0--4			2022-02-11	Ebonyi	Izzi	Ezza Inyimagu Ndiagu Ward				Hospital	Other facility	Virology Centre			Other facility	Not a case				Investigation done		44867	No Outcome Yet
NIE	74390579	VEGXOK-L7MSFT-BATVDG-UMPASAWM	NIE-EBS-BKL-22-004				Lassa				VO5QYR-N6JIVW-G365BH-S67GSHRA	Female	No			32	30--34			2022-02-11	Ebonyi	Izzi	Ezza Inyimagu Ndiagu Ward				Hospital	Other facility	Virology Centre			Other facility	Not a case				Investigation done		44867	No Outcome Yet
NIE	74387002	QN4RMN-YHVGZL-45NTSK-63CYSFCY	NIE-EBS-BKL-22-003				Lassa				TL56RH-IAZDDX-XTFGKZ-HDQP2IFM	Male				18	15--19			2022-02-11	Ebonyi	Izzi	Ezza Inyimagu Ndiagu Ward				Hospital	Other facility	Virology Centre			Other facility	Not a case				Investigation done		44867	No Outcome Yet
NIE	74385686	UNCEGL-QVSN6K-KRZ5NF-GPTF2FEY	NIE-EBS-BKL-22-002				Lassa				TNFQPT-FP2ARS-MOBCBX-GAY52EHU	Male				11	10--14			2022-02-11	Ebonyi	Izzi	Ezza Inyimagu Ndiagu Ward				Hospital	Other facility	Virology Centre			Other facility	Not a case				Investigation done		44867	No Outcome Yet
NIE	74381276	T7YAPF-5GRVDX-JVXCLR-VWK22FQ4	NIE-ENS-UMU-22-020				Lassa				WRD4DA-D7IGOW-WGUPZM-B4UFCHOI	Male				7	5--9			2022-02-11	Ebonyi	Izzi	Ezza Inyimagu Ndiagu Ward				Hospital	Other facility	Virology Centre			Other facility	Not a case				Investigation done		44867	No Outcome Yet
NIE	74039878	QYCVKB-XQ2BYA-M3FX2Z-WDTQSIQ4	NIE-EBS-AKL-22-033				Lassa				W3JOJC-SQ4WVQ-UVDTQJ-D6ATCJH4	Female	No		No	65	65--69			2022-02-11	Ebonyi	Abakaliki					Hospital	Federal Teaching Hospital Abakilike (FETHA)				Federal Teaching Hospital Abakilike (FETHA)	Not a case				Investigation done		44897	Deceased		44897	No
NIE	74034866	VWDUPY-XOMVLR-CIBG2K-G4D3KAAA	NIE-EBS-AKL-22-032				Lassa				XAYF2F-2EYRNT-NGMHST-26M2KLPA	Male				36	35--39			2022-02-11	Ebonyi	Abakaliki	Azuiyiokwu Ward				Hospital	Other facility	Virology Unit, fetha			Other facility	Not a case				Investigation done		44897	No Outcome Yet
NIE	286195	Q35Z6W-IME3ZQ-T2RWPB-3QB2SMOM	NIE-EBS-AKL-19-015				Lassa				RTQOLP-COPY2H-5KHSZD-RHZY2AFE	Female	No			37	35--39			2019-01-16	Ebonyi	Abakaliki					Hospital	Federal Teaching Hospital Abakilike (FETHA)				Federal Teaching Hospital Abakilike (FETHA)	Confirmed case				Investigation done		2019-01-20	Recovered		43498	No
NIE	75127534	WNKBZF-EZLJX7-EUVIFW-XIL52C7E	NIE-EBS-EBJ-22-003				Lassa				XIVRAP-ZJXF5G-HO4FYT-WGM2KJSE	Male				58	55--59			2022-02-09	Ebonyi	Ezza North	Umuezeoka Ward				Hospital	Other facility	Medical out patient ward			Other facility	Not a case				Investigation done		2022-02-16	No Outcome Yet
NIE	74245166	U3O3AM-42P4LN-OJ3BSA-BEIESAYE	NIE-EBS-AKL-22-035				Lassa				WNDSNO-KS4ES7-M3KI7R-GS2XCG4E	Female	No		No	34	30--34			2022-02-08	Ebonyi	Abakaliki					Hospital	Other facility	Virology Centre			Other facility	Not a case				Investigation done		44775	No Outcome Yet
NIE	74244327	WBHTGO-IJ256G-ZOEKLR-4NGSSE6U	NIE-EBS-AKL-22-034				Lassa				R2CK6A-NEYZ3Q-45VWWD-E6ILKCXE	Male				7	5--9			2022-02-08	Ebonyi	Abakaliki	Azuiyiokwu Ward				Hospital	Other facility	Virology Centre			Other facility	Not a case				Investigation done		44775	No Outcome Yet
NIE	288252	UTQVGG-JFUQBG-V6UJHL-QDOKSGTE	NIE-EBS-UGB-19-001				Lassa				WQBXH5-IYKJPC-E6H72O-LSCVSDHQ	Female	Yes			30	30--34			2019-01-21	Ebonyi	Ebonyi					Hospital	FETHA 1				FETHA 1	Confirmed case				Investigation done		2019-01-22	Deceased		2019-01-22
NIE	73782665	RMJQSS-YPWHBQ-DM2TL4-NFMS2BAM	NIE-EBS-AKL-22-029				Lassa				QIVAQQ-FTWN6Y-XRM7FH-UCHSKJS4	Female	No		No	1	0--4			2022-02-07	Ebonyi	Abakaliki	Azuiyiokwu Ward				Hospital	Other facility	CHER OB 1 AEFUTHA			Other facility	Not a case				Investigation done		44744	No Outcome Yet
NIE	73781839	WZ2N3W-QBIW4P-QGCNJ3-XXQ2SORI	NIE-EBS-AKL-22-028				Lassa				TMRIEH-7PH67A-VXYDQH-BYVOSMBU	Female	No		No	21	20--24			2022-02-07	Ebonyi	Abakaliki	Azuiyiokwu Ward				Hospital	Other facility	OB 2 AEFUTHA			Other facility	Not a case				Investigation done		44744	No Outcome Yet
NIE	73780897	QOWI7R-TI7EMC-CKAOAR-KORJSAKQ	NIE-EBS-AKL-22-026				Lassa				SVLZ4Z-56COBA-MCOXH5-JHWC2FF4	Female	No		No	32	30--34			2022-02-07	Ebonyi	Abakaliki	Azuiyiokwu Ward				Hospital	Other facility	Virology Centre			Other facility	Not a case				Investigation done		44744	No Outcome Yet
NIE	288184	TOUXGP-VAE6FK-OEYUNF-72QFSLBE	NIE-EBS-AKL-19-019				Lassa				SBOXD7-L7SJ2M-PX2IWF-56NCCNIY	Female				15	15--19			2019-01-21	Ebonyi	Abakaliki					Hospital	Federal Teaching Hospital Abakilike (FETHA)				Federal Teaching Hospital Abakilike (FETHA)	Confirmed case				Investigation done		2019-01-22	Deceased		2019-01-28
NIE	288693	TGJLSH-ZCKQXD-HKOA4Q-NM2SKMCU	NIE-EBS-AKL-19-024				Lassa				UIROGD-TVHOQR-DENVSL-MBHSCEX4	Female				43	40--44			2019-01-22	Ebonyi	Abakaliki					Hospital	Federal Teaching Hospital Abakilike (FETHA)				Federal Teaching Hospital Abakilike (FETHA)	Confirmed case				Investigation done		43499	Deceased		43711
NIE	73781179	UTPOKX-B5EKFU-YA2AQD-JDDY2PMI	NIE-EBS-AKL-22-027				Lassa				TG6R2Q-V6UEWH-CIEGHD-NZTKKPMM	Male				47	45--49			2022-02-06	Ebonyi	Abakaliki	Azuiyiokwu Ward				Hospital	Other facility	OB 2 AEFUTHA			Other facility	Not a case				Investigation done		44714	No Outcome Yet
NIE	288687	S43CQL-53ELBB-VA5OAO-FB3YSA2Q	NIE-EBS-UGB-18-002				Lassa				SC5M3A-OMZAIT-LHPAQZ-JQE4SLTA	Unknown				26	25--29			2019-01-22	Ebonyi	Abakaliki					Hospital	Federal Teaching Hospital Abakilike (FETHA)				Federal Teaching Hospital Abakilike (FETHA)	Confirmed case				Investigation done		2019-01-24	Unknown		2021-08-23
NIE	288682	R3ANZZ-YAPC5K-N77VYK-4H2Q2KFM	NIE-EBS-AKL-19-028				Lassa				RNUGBB-AQKSI3-7A3J3E-D3RA2DRM	Male				26	25--29			2019-01-22	Ebonyi	Abakaliki					Hospital	Federal Teaching Hospital Abakilike (FETHA)				Federal Teaching Hospital Abakilike (FETHA)	Confirmed case				Investigation done		43499	Unknown		2021-08-23
NIE	73773269	RMQIPL-7RARLB-Q26SKJ-RS55KAEU	NIE-EBS-HKW-22-001				Lassa				RRW3Z7-D6GVX7-D7FFIJ-DO5C2AEM	Male				48	45--49			2022-02-02	Ebonyi	Ohaukwu	Umuebe Ward				Hospital	Other facility	OB 2 AEFUTHA			Other facility	Not a case				Investigation done		44594	No Outcome Yet
NIE	289381	VUQR4F-6UVLFX-YW7TID-JC7U2FSM	NIE-EBS-AKL-19-016				Lassa				SJWFRT-OTTE26-2THBTU-WMPGKPUM	Male				30	30--34			2019-01-23	Ebonyi	Abakaliki					Hospital	Federal Teaching Hospital Abakilike (FETHA)				Federal Teaching Hospital Abakilike (FETHA)	Confirmed case				Investigation done		2019-01-24	Recovered		43587	No
NIE	73771747	R5VE3U-A332WQ-YLFPMJ-SXHR2EUA	NIE-EBS-AKL-22-025				Lassa				V23RNH-ZLETDN-YQQLHA-PLWGCDZI	Female	No		No	42	40--44			2022-01-29	Ebonyi	Abakaliki	Azuiyiokwu Ward				Hospital	Other facility	Accident and Emergency AEFUTHA			Other facility	Not a case				Investigation done		2022-01-29	No Outcome Yet
NIE	73451895	VU4A6C-L73IPY-DVBH5W-KT3VKHUM	NIE-EBS-AKL-22-014				Lassa				VEDHJE-U4YPAK-OO6GLQ-3WZN2C6I	Female	No		No	1	0--4			2022-01-29	Ebonyi	Abakaliki	Azuiyiokwu Ward				Hospital	Other facility	CHER OB 1			Other facility	Not a case				Investigation done		2022-01-29	No Outcome Yet
NIE	73451292	Q47EPL-2REXEG-ULYPNS-SRQZSNZ4	NIE-EBS-BZR-22-001				Lassa				QJTHTP-5S7QAD-QISK5N-WOUDKPCI	Male				60	60--64			2022-01-27	Ebonyi	Ohaozara	Okposi Okwu Ward				Hospital	Other facility	OB 2 AEFUTHA			Other facility	Not a case				Investigation done		2022-01-27	No Outcome Yet
NIE	73290731	TDEOBL-7HZEEW-W4BHDB-QIOYSLMM	NIE-EBS-UGB-22-002				Lassa				SGDQGC-BMTIS6-3YTBC4-KACXCOKU	Male				12	10--14			2022-01-26	Ebonyi	Ebonyi	New Layout Ward				Hospital	Other facility	CHER OB 1 AEFUTHA			Other facility	Not a case				Investigation done		2022-01-26	No Outcome Yet
NIE	73290598	SLWFUJ-J6IS4A-4PP27I-6RUKCNGE	NIE-EBS-NKE-22-002				Lassa				XMJ6T3-V6TAEZ-7LO7TF-SLZWCNZY	Female	No		No	56	55--59			2022-01-26	Ebonyi	Ezza South	Ameka Ward				Hospital	Other facility	OB 2 AEFUTHA			Other facility	Not a case				Investigation done		2022-01-26	No Outcome Yet
NIE	73290524	W63SMD-IYLWD6-ZZHAA5-L5BJSIFM	NIE-EBS-AKL-22-013				Lassa				VIJR3J-HGQ6FD-7CUPI7-35FESL54	Female	No		No	37	35--39			2022-01-24	Ebonyi	Abakaliki	Azuiyiokwu Ward				Hospital	Other facility	OB 1 OBST AND GYNE			Other facility	Not a case				Investigation done		2022-01-24	No Outcome Yet
NIE	73290443	WIEXNZ-VRUNZC-GLBVRO-TKX4CH6M	NIE-EBS-AKL-22-012				Lassa				XGOODG-3COF5Q-FKPIBD-6RMPSJJU	Female	No		No	24	20--24			2022-01-24	Ebonyi	Abakaliki	Azuiyiokwu Ward				Hospital	Other facility	OB 2 AEFUTHA			Other facility	Not a case				Investigation done		2022-01-24	No Outcome Yet
NIE	290072	XF6K4Y-YLRHJV-47CPJO-K57OCJAQ	NIE-EBS-AKL-19-026				Lassa				TXYWP2-ZQE2KP-TB677P-P6ABSCDA	Female				24	20--24			2019-01-24	Ebonyi	Abakaliki					Hospital	Federal Teaching Hospital Abakilike (FETHA)				Federal Teaching Hospital Abakilike (FETHA)	Confirmed case				Investigation done		2019-01-27	Recovered		2019-02-13
NIE	73290231	W7OD2O-EHD6PX-VY2N7C-62P2CLNM	NIE-EBS-AKL-22-011				Lassa				SOELN3-CTOCEB-UZKWHZ-ON6FSLDE	Female	No		No	11	10--14			2022-01-19	Ebonyi	Abakaliki	Azuiyiokwu Ward				Hospital	Other facility	CHER OB 1 AEFUTHA			Other facility	Not a case				Investigation done		2022-01-19	No Outcome Yet
NIE	292446	R3EAQV-J4H527-ZC3EWH-KUBXKC7I	NIE-EBS-AKL-19-025				Lassa				SHE4DP-7X55HQ-KDT3X2-CGGYCMS4	Male				40	40--44			2019-01-25	Ebonyi	Abakaliki					Hospital	Federal Teaching Hospital Abakilike (FETHA)				Federal Teaching Hospital Abakilike (FETHA)	Confirmed case				Investigation done		2019-01-29	Deceased		43711
NIE	300725	VIIFWW-LXVNJZ-AKMLO6-HU3I2C2M	NIE-EBS-NKE-19-003				Lassa				VXVVK3-R3XV7M-OJ3DUD-EG3PSI5E	Male				30	30--34			2019-01-26	Ebonyi	Ezza South	Onueke Ward				Hospital	Onueke General Hospital				Onueke General Hospital	Confirmed case				Investigation done		43648	Recovered		43801
NIE	293635	VFUJWQ-QOXHAE-NNGK6G-OPIPSCKQ	NIE-EBS-CHR-19-003				Lassa				TDNYK4-TIFRML-EQ272Q-PQOPKJL4	Female				60	60--64	1905-05-12		2019-01-27	Ebonyi	Ikwo					Hospital	Other facility	FETHA 2			Federal Teaching Hospital Abakilike (FETHA)	Confirmed case				Investigation done		2019-01-31	Deceased		2019-01-30
NIE	72838242	XKGQ6K-IFTIXG-JTIJI5-AWYJKDYM	NIE-EBS-NKE-22-001				Lassa				Q67PUX-GC3XUD-ZEDQ3V-AMWUCB44	Female	No		No	48	45--49			2022-01-15	Ebonyi	Ezza South	Ameka Ward				Hospital	Other facility	OB 2 AEFUTHA			Other facility	Not a case				Investigation done		2022-01-15	No Outcome Yet
NIE	73167507	RGUU4V-G6G6MF-DTCHWB-JVPNSCRY	NIE-EBS-AKL-22-009				Lassa				TI5DG2-QBJCV2-LTSSCS-QAXQ2L7A	Male				20	20--24			2022-01-14	Ebonyi	Abakaliki	Azuiyiokwu Ward				Hospital	Other facility	MALE MEDICAL WARD, AE FUTHA			Other facility	Not a case				Investigation done		2022-01-14	No Outcome Yet
NIE	73166110	TEWRHS-5V3OBI-ISBGMF-WACAKITE	NIE-EBS-AKL-22-008				Lassa				QTYAKD-BMMJFD-R7SZ66-HUW4CMXM	Male				19	15--19			2022-01-14	Ebonyi	Abakaliki	Azuiyiokwu Ward				Hospital	Other facility	MALE MEDICAL WARD, AE FUTHA			Other facility	Not a case				Investigation done		2022-01-14	No Outcome Yet
NIE	72840394	RCCKG2-UORNGW-4XYQJY-43S7SKYA	NIE-EBS-AKL-22-005				Lassa				S7PXEW-ZTB67W-G364RM-RXLZKNEA	Male				60	60--64			2022-01-14	Ebonyi	Abakaliki	Azuiyiokwu Ward				Hospital	Other facility	OB 2 AEFUTHA			Other facility	Not a case				Investigation done		2022-01-14	No Outcome Yet
NIE	72713135	QLVXW5-JHWIUD-JHS76L-VVY52KYM	NIE-EBS-ZLL-22-003				Lassa				QOTATH-VBYMLW-NCETLZ-ZXSFCMPE	Male				35	35--39			2022-01-14	Ebonyi	Ishielu	Amazu Ward				Hospital	Other facility	OB 2 AEFUTHA			Other facility	Not a case				Investigation done		2022-01-14	No Outcome Yet
NIE	72767211	X2SF5S-SAQFS6-7LPR4P-TLQRSMUY	NIE-EBS-CHR-22-004				Lassa				VBJB2U-EPTDQW-PSEN27-N3FSCKKY	Male				26	25--29			2022-01-13	Ebonyi	Ikwo	Ndufu Alike Ward				Hospital	Other facility	OB 2 AEFUTHA			Other facility	Not a case				Investigation done		2022-01-13	Deceased		2022-01-16
NIE	72712662	XJQSJS-AERTAS-KLWHKQ-K6YICFEU	NIE-EBS-EDA-22-001				Lassa				X3UGNU-G7GDZG-3V5S3I-5I6VSKQY	Male				18	15--19			2022-01-12	Ebonyi	Afikpo South	Ebiri Ward				Hospital	Other facility	OB 2 AEFUTHA			Other facility	Not a case				Investigation done		44896	No Outcome Yet
NIE	72712395	T5SDVK-2FAOGE-6EBVYP-55EDCM3Q	NIE-EBS-AFK-22-001				Lassa				W3E3IA-M5MNBE-IK3P7X-JS7XCJOA	Female	No		No	30	30--34			2022-01-12	Ebonyi	Afikpo North	Ozziza Ward				Hospital	Other facility	OB 1 OBST AND GYNE			Other facility	Not a case				Investigation done		44896	No Outcome Yet
NIE	72711350	UDWDHW-UWMHWA-M4PDBB-4TTS2GRU	NIE-EBS-NCA-22-001				Lassa				S3WP2N-CN4LVI-D7CQDW-GA6PSFUU	Male				9 Months	0--4			2022-01-12	Ebonyi	Onicha	Abaomege Ward				Hospital	Other facility	CHER OB 1			Other facility	Not a case				Investigation done		44896	No Outcome Yet
NIE	73290134	X3FIGI-GQ4NLN-EMPT2U-CUCXKBIE	NIE-EBS-UGB-22-001				Lassa				QAZDHU-RQFOAM-WJLBHX-RVH5KHWQ	Female	No		No	72	70--74			2022-01-11	Ebonyi	Ebonyi	New Layout Ward				Hospital	Other facility	OB 2 AEFUTHA			Other facility	Not a case				Investigation done		44866	No Outcome Yet
NIE	72121810	VODOOU-QL6LSC-JTTHEY-K35C2BWQ	NIE-EBS-ZLL-22-002				Lassa				WQKG65-D5W4I7-MSBACS-ZS5NSHGM	Male				35	35--39			2022-01-07	Ebonyi	Ishielu	Ntezi Ward				Hospital	Other facility	OB 2 AEFUTHA			Other facility	Not a case				Investigation done		44743	No Outcome Yet
NIE	293627	TI5YD5-WDREMY-POQOEP-AXWYSKCQ	NIE-EBS-CHR-19-002				Lassa				UH3WKE-6TTBUU-XJMSVK-ZREKKMJI	Male	No			12	10--14			2019-01-27	Ebonyi	Abakaliki					Hospital	Federal Teaching Hospital Abakilike (FETHA)				Echara Health Centre (Ndufu Echara)	Confirmed case				Investigation done		2019-01-29	Deceased		2019-01-29
NIE	295087	RWSGHE-DYYMQ6-ZGOF4K-WDWBSOWE	NIE-EBS-EBJ-19-001				Lassa				ROADBZ-IAFVKN-J7XYH6-R7MVCOFY	Female	Yes			27	25--29			2019-01-29	Ebonyi	Ezza North					Hospital	Other facility	FETHA			Azuebonyi Idembia Health Centre - Azuebonyi maternity home	Confirmed case				Investigation done		2019-01-31	Deceased		2019-01-29
NIE	72121111	VK4D7N-7BAEPP-D46PZE-K3P6KL2I	NIE-EBS-CHR-22-001				Lassa				U6BNOF-GGW3XA-3RRL45-MKTIKLBQ	Female	No		No	17	15--19			2022-01-06	Ebonyi	Ikwo	Ekpaomaka Ward				Hospital	Other facility	OB 2 AEFUTHA			Other facility	Not a case				Investigation done		44713	No Outcome Yet
NIE	72120042	UVDFVX-ODWD7N-MVGHUC-52U5SK5I	NIE-EBS-ZLL-22-001				Lassa				SQ2IRW-Y43QEI-6Z6MQB-EGDNCNBM	Male				20	20--24			2022-01-03	Ebonyi	Ishielu	Ntezi Ward				Hospital	Other facility	OB 2 AEFUTHA			Other facility	Not a case				Investigation done		44621	No Outcome Yet
NIE	71629059	RS75ZD-CR2NP4-3OCFT5-ZSIJKGJM	NIE-EBS-AKL-21-080				Lassa				WHGUGW-EOOK23-UQ5765-5FSYKMX4	Male				25	25--29			2021-12-26	Ebonyi	Abakaliki	Azuiyiokwu Ward				Hospital	Other facility	OB 2 AEFUTHA			Other facility	Not a case				Investigation done		2021-12-26	No Outcome Yet
NIE	71629044	W3MPMR-4ALLGV-SHX66P-QBE2CO4Y	NIE-EBS-AKL-21-079				Lassa				SPTVNW-QJUEWM-ZSTSFQ-ZHEHKDFU	Female	No		No	29	25--29			2021-12-24	Ebonyi	Abakaliki	Azuiyiokwu Ward				Hospital	Other facility	OB 2 AEFUTHA			Other facility	Not a case				Investigation done		2021-12-24	No Outcome Yet
NIE	71628195	V4KRDU-7D3GDD-3XAT7W-CK7BCMNE	NIE-EBS-UGB-21-017				Lassa				TV2QQU-OIR2CE-P6S2E7-SL7LKKPI	Male				28	25--29			2021-12-20	Ebonyi	Ebonyi	Abaofia Ward				Hospital	Other facility	OB 2 AEFUTHA			Other facility	Not a case				Investigation done		2021-12-20	No Outcome Yet
NIE	71628800	USYCDD-XYUEJB-7P3HKX-DCGF2C5Y	NIE-EBS-HKW-21-019				Lassa				R2NZDV-HM47FL-HROHYN-LC4LKG7A	Female	No		No	10	10--14			2021-12-19	Ebonyi	Ohaukwu	Ijinike/Aminyi Ward				Hospital	Other facility	CHER OB 1			Other facility	Not a case				Investigation done		2021-12-19	No Outcome Yet
NIE	71628731	X5G2X2-KBL4EB-DC3FQO-4ODX2I6M	NIE-EBS-AFK-21-004				Lassa				T4V5YE-GUPXOU-YTVM6S-WYXBKHGI	Male				36	35--39			2021-12-19	Ebonyi	Afikpo North	Ama ogu Akpoha Ward				Hospital	Other facility	OB 2 AEFUTHA			Other facility	Not a case				Investigation done		2021-12-19	No Outcome Yet
NIE	71628656	VVV3KB-ONTF2Q-53UAMU-WBEK2NWA	NIE-EBS-HKW-21-018				Lassa				SQT4YQ-HGFP3R-43J6LY-PRZZSJOM	Female	No		No	9	5--9			2021-12-19	Ebonyi	Ohaukwu	Ngbo Ward				Hospital	Other facility	CHER OB 1			Other facility	Not a case				Investigation done		2021-12-19	No Outcome Yet
NIE	71213975	VXZFQP-5AVVID-GTSLSS-WOMH2HOE	NIE-EBS-AKL-21-078				Lassa				VGTSE4-FM744V-X6UJQM-JPK6KD2Y	Male				30	30--34			2021-12-19	Ebonyi	Abakaliki	Azuiyiokwu Ward				Hospital	Other facility	OB 2 AEFUTHA			Other facility	Not a case				Investigation done		2021-12-19	No Outcome Yet
NIE	431242	S3P77J-YWL2BJ-SRJ55P-NK34CK3E	NIE-EBS-AKL-19-137				Lassa				RPK2GX-ITIPE2-LE6OWU-ZMYESFHA	Male				49	45--49			2019-02-04	Ebonyi	Abakaliki					Hospital	Other facility	UNTH			Other facility	Confirmed case				Investigation done		2019-04-27	Unknown		2021-08-23
NIE	71213688	RXJ2N2-LOK6K4-LWESYH-XLBIKHBU	NIE-EBS-AKL-21-077				Lassa				U5RY53-PTR6LF-DFKURP-HWG5KDOM	Male				33	30--34			2021-12-17	Ebonyi	Abakaliki	Azuiyiokwu Ward				Hospital	Other facility	OB 2 AEFUTHA			Other facility	Not a case				Investigation done		2021-12-17	No Outcome Yet
NIE	71213104	TTMBNK-WTKABF-33QOQP-523TKJKE	NIE-EBS-AKL-21-075				Lassa				TU6JZC-L5HEV5-KTVQIN-2EIK2LCE	Male				20	20--24			2021-12-16	Ebonyi	Abakaliki	Azuiyiokwu Ward				Hospital	Other facility	OB 1 OBST AND GYNE			Other facility	Not a case				Investigation done		2021-12-16	No Outcome Yet
NIE	71197721	XFGWIW-QHQUXJ-PNKIAN-U6VX2O4I	NIE-EBS-AKL-21-073				Lassa				QSLGQQ-WSXG6V-CERDQJ-WVGW2N7M	Male				20	20--24			2021-12-15	Ebonyi	Abakaliki	Azuiyiokwu Ward				Hospital	Other facility	OB 2 AEFUTHA			Other facility	Not a case				Investigation done		2021-12-15	No Outcome Yet
NIE	71196180	SXQRJP-3VONEC-NBRGNS-ABIRSOIY	NIE-EBS-AKL-21-072				Lassa				UPGCGC-OKY6UJ-QQVJYK-W373KDNE	Female	No		No	1 Days	0--4			2021-12-15	Ebonyi	Abakaliki	Abakpa Ward (Abakaliki)				Hospital	Other facility	OB 1 OBST AND GYNE			Other facility	Not a case				Investigation done		2021-12-15	No Outcome Yet
NIE	71194819	QMHBSE-66A2RX-WRO3ON-FRDECJQE	NIE-EBS-AKL-21-071				Lassa				VCEVMO-CX3XKS-KUMIEW-S5R7CLWE	Female	No		No	20	20--24			2021-12-15	Ebonyi	Abakaliki	Azuiyiokwu Ward				Hospital	Other facility	OB 1 OBST AND GYNE			Other facility	Not a case				Investigation done		2021-12-15	No Outcome Yet
NIE	71198927	X2BLCK-7B3QUI-KAO2DK-XXDJKC7A	NIE-EBS-AKL-21-074				Lassa				UVAXG2-UK7B5X-QVT2XD-WILU2F3I	Female	No		No	38	35--39			2021-12-13	Ebonyi	Abakaliki	Azuiyiokwu Ward				Hospital	Other facility	OB 1 OBST AND GYNE			Other facility	Not a case				Investigation done		2021-12-13	No Outcome Yet
NIE	71213323	TO6OMS-FG42YJ-IM4WGI-RWI3KMXA	NIE-EBS-AKL-21-076				Lassa				QR5O2V-QTLTKP-EOPYBS-J2MBSKH4	Male				42	40--44			2021-12-11	Ebonyi	Abakaliki	Azuiyiokwu Ward				Hospital	Other facility	OB 2 AEFUTHA			Other facility	Not a case				Investigation done		44512	No Outcome Yet
NIE	71040382	RLQRZ2-TBQ35M-EWBJU4-FMWN2J3Y	NIE-EBS-AKL-21-070				Lassa				TAFO5U-PKDX45-IKYNVB-E42Y2PQY	Female	No		No	30	30--34			2021-12-11	Ebonyi	Abakaliki	Azuiyiokwu Ward				Hospital	Other facility	OB 1 OBST AND GYNE			Other facility	Not a case				Investigation done		44512	No Outcome Yet
NIE	71039361	QPBAGD-ZBUKVF-HX6RJ4-WFZ4KE2A	NIE-EBS-AKL-21-069				Lassa				SUEXRN-3F3N7X-OA3FEA-WF6HKKYI	Male				5	5--9			2021-12-09	Ebonyi	Abakaliki	Azuiyiokwu Ward				Hospital	Other facility	CHER OB 1			Other facility	Not a case				Investigation done		44451	No Outcome Yet
NIE	71039290	U5RYTI-EEONYC-MMQDG3-2BD2SFQ4	NIE-EBS-BZR-21-181				Lassa				SDHG4G-PKBYED-SPAVYC-UQ7JSH64	Male				65	65--69			2021-12-08	Ebonyi	Ohaozara	Okposi Okwu Ward				Hospital	Other facility	OB 2 AEFUTHA			Other facility	Not a case				Investigation done		44420	No Outcome Yet
NIE	71039107	W23KYU-AD7MGO-4CQX2H-KEAUSJWM	NIE-EBS-UGB-21-016				Lassa				TLG5K2-OJXL5D-GE3VSJ-FXXWKNIY	Male				12	10--14			2021-12-07	Ebonyi	Ebonyi	Abaofia Ward				Hospital	Other facility	CHER OB 1			Other facility	Not a case				Investigation done		44389	No Outcome Yet
NIE	71032205	QK3ISX-6EGQOK-W52LSI-YFQ72GDM	NIE-EBS-EBJ-21-013				Lassa				RM2WP4-DZ3DHG-YHUR2L-O5CQKAU4	Female	No		No	19	15--19			2021-12-02	Ebonyi	Ezza North	Okposi Ward				Hospital	Other facility	CHER OB 1			Other facility	Not a case				Investigation done		44239	No Outcome Yet
NIE	69987680	QDSAVY-CQDPMI-QKFA4P-GMYIKF74	NIE-EBS-AKL-21-068				Lassa				VAI65X-H4QLYT-33UWZY-5GRVCKIM	Female	No		No	3 Days	0--4			2021-11-30	Ebonyi	Abakaliki	Azuiyiokwu Ward				Hospital	Other facility	CHER OB 1			Other facility	Not a case				Investigation done		2021-11-30	No Outcome Yet
NIE	69987457	SO3BNW-SJZYNS-QP4SWD-L2PNKKEU	NIE-EBS-BKL-21-013				Lassa				W7MWOK-XO244J-5TYJZI-NYVMCJUE	Male				18	15--19			2021-11-30	Ebonyi	Izzi	Ete Ward				Hospital	Other facility	OB 2 AEFUTHA			Other facility	Not a case				Investigation done		2021-11-21	No Outcome Yet
NIE	69987111	XJLHAP-7CM74W-7B2WX3-OW6GSHKY	NIE-EBS-AKL-21-067				Lassa				UAWDNF-MYY6DD-FQLVLB-RQIKKCRU	Female	No		No	25	25--29			2021-11-30	Ebonyi	Abakaliki	Azuiyiokwu Ward				Hospital	Other facility	OB 2 AEFUTHA			Other facility	Not a case				Investigation done		2021-11-30	No Outcome Yet
NIE	69987029	XN6RQX-KD7MOM-ARLAY3-3C4UKOWM	NIE-EBS-UGB-21-015				Lassa				RPWBCB-VWTICZ-7SGYPS-JGDXCMU4	Male				23	20--24			2021-11-30	Ebonyi	Ebonyi	Kpiri-Kpiri Ward				Hospital	Other facility	OB 2 AEFUTHA			Other facility	Not a case				Investigation done		2021-11-21	No Outcome Yet
NIE	69986065	WNYKK5-E6HXON-PPXU7R-RWEUKNUQ	NIE-EBS-NKE-21-005				Lassa				VYP5MN-NQ5OP4-53OQLH-BUQIKPS4	Male				35	35--39			2021-11-23	Ebonyi	Ezza South	Ezzama Ward				Hospital	Other facility	OB 2 AEFUTHA			Other facility	Not a case				Investigation done		2021-11-21	No Outcome Yet
NIE	69985675	WPUXAT-4IGKBQ-QJEU5R-ADFKSO4Q	NIE-EBS-AKL-21-066				Lassa				RSG6U7-OPW6JK-MY6HTK-22UZCCUE	Female	No		No	40	40--44			2021-11-23	Ebonyi	Abakaliki	Azuiyiokwu Ward				Hospital	Other facility	OB 2 AEFUTHA			Other facility	Not a case				Investigation done		2021-11-21	No Outcome Yet
NIE	69985427	WOSFUD-TLW333-WCZ6XG-SBBPCOJI	NIE-EBS-AKL-21-065				Lassa				W23SGX-RLWSXA-2D3CHQ-WH4YKJTI	Female	No		No	54	50--54			2021-11-23	Ebonyi	Abakaliki	Azuiyiokwu Ward				Hospital	Other facility	OB 2 AEFUTHA			Other facility	Not a case				Investigation done		2021-11-21	No Outcome Yet
NIE	69985067	T2GLX6-QNV6BJ-THIQEY-4PH7CEDE	NIE-EBS-UGB-21-014				Lassa				RQZYOI-OEBGRJ-NKXANS-4X6PSDHM	Male				52	50--54			2021-11-23	Ebonyi	Ebonyi	Kpiri-Kpiri Ward				Hospital	Other facility	Virology Centre			Other facility	Not a case				Investigation done		2021-11-18	No Outcome Yet
NIE	67686662	RD6ION-GGXJLY-A33KZ7-LVP5SEIY	NIE-EBS-AKL-21-064				Lassa				WNK2X7-XNCOFU-C2FM2N-HRLT2C3I	Female	No		No	20	20--24			2021-10-29	Ebonyi	Abakaliki	Azuiyiokwu Ward				Hospital	Other facility	OB 2 AEFUTHA			Other facility	Not a case				Investigation done		2021-10-29	No Outcome Yet
NIE	67686572	QSFNHW-I4SER6-UTN3OK-MAP4CH3Q	NIE-EBS-NCA-21-004				Lassa				SX5IEI-7BDITB-CQ7STN-73HOCAJE	Male				29	25--29			2021-10-29	Ebonyi	Onicha	Enuegu Ward				Hospital	Other facility	OB 2 AEFUTHA			Other facility	Not a case				Investigation done		2021-10-29	No Outcome Yet
NIE	67686359	WNZMAJ-UNEPNG-Q26B6C-W3K7KO74	NIE-EBS-BKL-21-011				Lassa				QVJOHQ-76ZVAK-JVC7GG-D75R2DMM	Female	No		No	15	15--19			2021-10-24	Ebonyi	Izzi	Iboko Ward				Hospital	Other facility	CHER OB 1			Other facility	Not a case				Investigation done		2021-10-24	No Outcome Yet
NIE	66408471	W45XLU-XU2FPA-MEXBYA-7I2T2MYM	NIE-EBS-NKE-21-004				Lassa				VIMO7Q-LHYTSF-P67LRU-3UTZSKH4	Male				14	10--14			2021-10-18	Ebonyi	Ezza South	Nsokkara (Omege) Ward				Hospital	Other facility	CHER OB 1			Other facility	Not a case				Investigation done		2021-10-18	No Outcome Yet
NIE	66408456	VAOOMG-J6N4ES-MHKLFG-MIADKOXA	NIE-EBS-BZR-21-180				Lassa				TLHLHD-N2Q7TH-HOGDKZ-TT2WSNVI	Female	No		No	35	35--39			2021-10-08	Ebonyi	Ohaozara	Okposi Okwu Ward				Hospital	Other facility	OB 2 AEFUTHA			Other facility	Not a case				Investigation done		44418	No Outcome Yet
NIE	66408441	RDOLRV-X7Z5IT-KBT5AH-GQDQSM7M	NIE-EBS-AKL-21-063				Lassa				SMSKVH-AUWBIV-YBNXPZ-XACK2ILM	Male				27	25--29			2021-10-07	Ebonyi	Abakaliki	Azuiyiokwu Ward				Hospital	Other facility	OB 2 AEFUTHA			Other facility	Not a case				Investigation done		44387	No Outcome Yet
NIE	64379836	UQMKLH-FBL5ZY-6N6TVM-L46LCA7E	NIE-EBS-AKL-21-060				Lassa				XDYUKC-MRN2IQ-45S6PG-EHYBCLWQ	Female	No		No	18	15--19			2021-09-17	Ebonyi	Abakaliki	Azuiyiokwu Ward				Hospital	Other facility	Accident and Emergency AEFUTHA 2			Other facility	Not a case				Investigation done		2021-09-17	No Outcome Yet
NIE	64372692	SDNET6-4QX2QN-NCLAU2-JWEVKJYI	NIE-EBS-UGB-21-013				Lassa				SWV3W4-KULHTH-XTEMFB-SKA52ATI	Female	No		No	1 Days	0--4			2021-09-16	Ebonyi	Ebonyi	Abaofia Ward				Hospital	Other facility	NOFIC ABAKALIKI			Other facility	Not a case				Investigation done		2021-09-16	No Outcome Yet
NIE	64381799	VVK7OQ-NGS4DQ-K2F6LL-NRCECLGI	NIE-EBS-AKL-21-061				Lassa				UTMK76-RKOOYJ-SS67BS-6YDN2NZI	Male				64	60--64			2021-09-15	Ebonyi	Abakaliki	Azuiyiokwu Ward				Hospital	Other facility	Doctors Specialist Hospital, Abakaliki			Other facility	Not a case				Investigation done		2021-09-15	No Outcome Yet
NIE	61487113	VKOP22-M5BPLB-AJ2EU4-GCT2CPDM	NIE-EBS-AKL-21-059				Lassa				SEPPF7-NESHIN-4DSZRX-YJMK2NEI	Male				60	60--64			2021-08-17	Ebonyi	Abakaliki	Azuiyiokwu Ward				Hospital	Other facility	Accident and Emergency AEFUTHA 2			Other facility	Not a case				Investigation done		2021-08-17	No Outcome Yet
NIE	61486466	SSZWAX-HXVCXX-OIIANO-GTOWCEP4	NIE-EBS-AKL-21-058				Lassa				TPXRX2-BVKFCK-HD3HGY-HJZOKDSU	Male				27	25--29			2021-08-17	Ebonyi	Abakaliki	Azuiyiokwu Ward				Hospital	Other facility	Accident and Emergency AEFUTHA 2			Other facility	Not a case				Investigation done		2021-08-17	No Outcome Yet
NIE	60037137	VJUQUW-OJCWXA-7HP7HF-LDR7SIQ4	NIE-EBS-AKL-21-056				Lassa				VQTIBG-V3KWRD-M64CHA-JWV5KDWQ	Male				27	25--29			2021-08-03	Ebonyi	Abakaliki	Azuiyiokwu Ward				Hospital	Other facility	OB 2 AEFUTHA			Other facility	Not a case				Investigation done		2021-07-27	No Outcome Yet
NIE	58542003	ROP3S6-A7THEF-OZ4ZMH-DDHMKE44	NIE-EBS-AKL-21-055				Lassa				R4KPDP-AXZEB5-CKPZRB-GGWRSIHU	Male				12	10--14			2021-07-22	Ebonyi	Abakaliki	Azuiyiokwu Ward				Hospital	Other facility	OB 2 AEFUTHA			Other facility	Not a case				Investigation done		2021-07-17	No Outcome Yet
NIE	58540653	VO7BPN-ZJZZV3-WCKVII-DHZZCKZA	NIE-EBS-AKL-21-054				Lassa				UE6A2H-HUYBYF-KHRTD7-XA5VCOMI	Male				28	25--29			2021-07-22	Ebonyi	Abakaliki	Azuiyiokwu Ward				Hospital	Other facility	OB 2 AEFUTHA			Other facility	Not a case				Investigation done		2021-07-17	No Outcome Yet
NIE	58540199	WX7PNI-GCNHBF-KXCEYN-BMGVCI6Q	NIE-EBS-HKW-21-017				Lassa				RTQ4VV-OHQB7K-L5NMR2-53IL2BPY	Male				27	25--29			2021-07-22	Ebonyi	Ohaukwu	Ngbo Ward				Hospital	Other facility	OB 2 AEFUTHA			Other facility	Not a case				Investigation done		2021-07-17	No Outcome Yet
NIE	58538918	U64BZK-PGR4FP-UDH5VD-GMRDSGZY	NIE-EBS-AKL-21-053				Lassa				UX5ZTP-CPKV5N-RPSKND-MNC7SN6M	Female	No		No	33	30--34			2021-07-22	Ebonyi	Abakaliki	Azuiyiokwu Ward				Hospital	Other facility	Female Medical Ward AEFUTHA			Other facility	Not a case				Investigation done		2021-07-22	No Outcome Yet
NIE	58331461	U2QMJL-3SD7B7-EDXM5H-3UHT2DFI	NIE-EBS-BZR-21-179				Lassa				QJQDGQ-QC7BLQ-4HL5XH-UT4F2KMU	Female	No		No	22	20--24			2021-07-14	Ebonyi	Ohaozara	Okposi Okwu Ward				Hospital	Other facility	OB 2 AEFUTHA			Other facility	Not a case				Investigation done		2021-07-14	No Outcome Yet
NIE	58331317	W4KDL6-6J66TU-AHP7MN-7W3X2C4E	NIE-EBS-EBJ-21-012				Lassa				UGZ4KH-HG7UAW-XHX772-BBSNSE4A	Male				33	30--34			2021-07-14	Ebonyi	Ezza North	Ekka Ward				Hospital	Other facility	OB 2 AEFUTHA			Other facility	Not a case				Investigation done		2021-07-14	No Outcome Yet
NIE	58331214	RYB4QK-T43A4B-HS7KVY-BKW4SNX4	NIE-EBS-UGB-21-012				Lassa				WE7EQW-CUG724-XYWETJ-DCUPKONU	Female	No		No	20	20--24			2021-07-14	Ebonyi	Ebonyi	New Layout Ward				Hospital	Other facility	OB 2 AEFUTHA			Other facility	Not a case				Investigation done		2021-07-14	No Outcome Yet
NIE	58088158	VKCS3F-JRV5XQ-3HZ7DE-7KUF2F64	NIE-EBS-UGB-21-011				Lassa				SJH66W-6AZDMU-44BUCT-L4SYKMEU	Male				19	15--19			2021-07-05	Ebonyi	Abakaliki	Azuiyiokwu Ward				Hospital	Other facility	OB 2 AEFUTHA			Other facility	Not a case				Investigation done		44446	No Outcome Yet
NIE	57362124	XVQNDF-KUP3NF-QCJGZM-RX2OCKKI	NIE-EBS-UGB-21-010				Lassa				WJQ3MO-JPUI5Q-C36ORD-IDUQSG5Q	Male				6	5--9			2021-06-22	Ebonyi	Ebonyi	Enyibuchiri 1 Ward				Hospital	Other facility	CHER OB 1			Other facility	Not a case				Investigation done		2021-06-22	No Outcome Yet
NIE	57361675	TT4YV3-6JSYS5-FWP6JJ-URDKKHFY	NIE-EBS-HKW-21-016				Lassa				VJC2BU-QGGEB7-6ZPQJV-3BPU2KXQ	Female	No		No	2	0--4			2021-06-22	Ebonyi	Ohaukwu	Ngbo Ward				Hospital	Other facility	CHER OB 1			Other facility	Not a case				Investigation done		2021-06-22	No Outcome Yet
NIE	57160678	W65X5T-YYBAT7-YHRJTZ-WQYQCN2Y	NIE-EBS-AKL-21-052				Lassa				WTIC66-SZ5YFX-ZWCIT5-PO4VCGYQ	Male				17	15--19			2021-06-16	Ebonyi	Abakaliki	Azuiyiokwu Ward				Hospital	Other facility	CHER OB 1			Other facility	Not a case				Investigation done		2021-06-16	No Outcome Yet
NIE	57160663	UALAAV-SYADKU-IBOYHJ-IVLVKE2E	NIE-EBS-ZLL-21-047				Lassa				XQP7OK-P3BGPY-N7GA67-4CUNKK2Y	Male				74	70--74			2021-06-16	Ebonyi	Ishielu	Nkalagu Ward				Hospital	Other facility	OB 2 AEFUTHA			Other facility	Not a case				Investigation done		2021-06-16	No Outcome Yet
NIE	57160483	W5SBNL-O3KQNC-JFGHII-WRJVCCIU	NIE-EBS-UGB-21-009				Lassa				RBTKEA-LOG467-C7CCMJ-O5IGSEZM	Female	No		No	24	20--24			2021-06-16	Ebonyi	Ebonyi	Echi Aba Ward				Hospital	Other facility	OB 1 OBST AND GYNE			Other facility	Not a case				Investigation done		2021-06-16	No Outcome Yet
NIE	53406326	WOKW6R-2CKAVD-HYXET6-5AKVSEKE	NIE-EBS-HKW-21-015				Lassa				RA2OGN-IJYG7U-CC7PYW-3VH7CD4A	Male				16	15--19			2021-06-01	Ebonyi	Ohaukwu	Ngbo Ward				Hospital	Other facility	CHER OB 1			Other facility	Not a case				Investigation done		44202	No Outcome Yet
NIE	53405657	TMQIRQ-DRS6HQ-UB64GK-ZAI32ADU	NIE-EBS-AKL-21-051				Lassa				QUMI3V-J7YQPE-3WPSXZ-GYSCCBDE	Female	No		No	30	30--34			2021-06-01	Ebonyi	Abakaliki	Agbaja Ward (Abakaliki)				Hospital	Other facility	OB 1 OBST AND GYNE			Other facility	Not a case				Investigation done		44202	No Outcome Yet
NIE	53404485	XYIVTF-OQWN5Y-B5LVB3-OLTQSKQ4	NIE-EBS-ZLL-21-046				Lassa				RFDLSA-5T4F6G-WAMHX7-FAGMCMWQ	Male				6	5--9			2021-06-01	Ebonyi	Ishielu	Agba Ward				Hospital	Other facility	CHER OB 1			Other facility	Not a case				Investigation done		44202	No Outcome Yet
NIE	53403668	SANOEC-N3NOSY-ORZGZ7-YINICJOM	NIE-EBS-AKL-21-050				Lassa				VB4UTW-FULINT-VANU2J-U5EESJFA	Male				1	0--4			2021-06-01	Ebonyi	Abakaliki	Abakpa Ward (Abakaliki)				Hospital	Other facility	CHER OB 1			Other facility	Not a case				Investigation done		44202	No Outcome Yet
NIE	48737068	QBK5FZ-A2GAGD-VXFI7C-QMBC2OTU	NIE-EBS-HKW-21-014				Lassa				TTWAMB-AEZQWH-4LSG6L-LEVU2GAQ	Female	No		No	27	25--29			2021-05-10	Ebonyi	Ohaukwu	Ngbo Ward				Hospital	Other facility	OB 2 AE-FUTHA			Other facility	Not a case				Investigation done		44505	No Outcome Yet
NIE	48736054	SVKVRQ-Z5J7GN-4QTY5T-QI5TSBPY	NIE-EBS-AKL-21-049				Lassa				UBMVPC-25QSZT-TSOHNC-JQCESKZ4	Male				20	20--24			2021-05-10	Ebonyi	Abakaliki	Izzi Unuhu Ward				Hospital	Other facility	OB 2 AE-FUTHA			Other facility	Not a case				Investigation done		44505	No Outcome Yet
NIE	299062	SICY6I-MHOXQN-LPECZG-WGCQKHKI	NIE-EBS-AKL-19-032				Lassa				TLQ66P-N3E3EY-CIY7QZ-2I75KNNA	Male				44	40--44			2019-02-04	Ebonyi	Abakaliki	Azuiyiokwu Ward				Hospital	Other facility	FETHA 2			Other facility	Confirmed case				Investigation done		43618	Deceased		43618
NIE	48408319	TNWJ5P-NCLYW2-ZBYBEY-ZZKDSO5Y	NIE-EBS-BKL-21-009				Lassa				RDTI7V-G257RQ-SBRNL4-7Z6ICAUU	Female	No		No	34	30--34			2021-05-04	Ebonyi	Izzi	Igbeagu 3 Ward				Hospital	Other facility	OB 2 AE-FUTHA			Other facility	Not a case				Investigation done		44291	No Outcome Yet
NIE	48408229	SVZDDZ-OQ5XIM-3LWOZO-5XH6KGVU	NIE-EBS-AKL-21-048				Lassa				Q5R6UE-HCB252-F25NL4-HFOEKPFU	Male				1	0--4	2020-08-02		2021-05-04	Ebonyi	Abakaliki	Timbershed Ward				Hospital	Other facility	CHER OB 1			Other facility	Not a case				Investigation done		44291	No Outcome Yet
NIE	48326493	UBJXAL-XRPD5D-XSJ3IW-6ISR2MAA	NIE-EBS-BKL-21-010				Lassa				UU673F-UKA7RO-KHENF4-EQMRSKMY	Male				20	20--24			2021-04-29	Ebonyi	Izzi	Igbeagu 3 Ward				Hospital	Other facility	OB 2 AE-FUTHA			Other facility	Not a case				Investigation done		2021-04-30	No Outcome Yet					Hospital
NIE	299035	TEK7NN-BMAVNB-UC6AFR-K2ELKEK4	NIE-EBS-AKL-19-034				Lassa				S5EIG3-JEPDVL-6B6OKU-WH36KITM	Male				7	5--9			2019-02-05	Ebonyi	Abakaliki					Hospital	Federal Teaching Hospital Abakilike (FETHA)				Other facility - VIROLOGY CENTER FETHA 2	Confirmed case				Investigation done		43499	Unknown		2021-08-23
NIE	41932929	SFBDWV-GP6S65-XMEB65-KLZMCLJU	NIE-EBS-HKW-21-013				Lassa				WCOZGU-JGHIHT-2UHPMO-HZ3UKLD4	Male				25	25--29			2021-04-20	Ebonyi	Ohaukwu	Effium IV				Hospital	Other facility	OB 2 AE-FUTHA			Other facility	Not a case				Investigation done		2021-04-20	No Outcome Yet
NIE	41932821	Q2P4SK-4MQL6I-A32D5V-WK24KEHE	NIE-EBS-AKL-21-046				Lassa				T3QME2-CIR3A5-VS3MWU-PUHR2CDM	Male				11	10--14			2021-04-20	Ebonyi	Abakaliki	Amachi Ndiagu Ward				Hospital	Other facility	CHER OB 1			Other facility	Not a case				Investigation done		2021-04-20	No Outcome Yet
NIE	27110557	TFQQNC-ADHSR2-PTKYO7-TWNGKKSM	NIE-EBS-AKL-21-045				Lassa				TSMJRF-FOCQJT-4XH2QR-MLXIKOAA	Male				17	15--19			2021-04-07	Ebonyi	Abakaliki	Azuiyiokwu Ward				Hospital	Other facility	OB 2 AE-FUTHA			Other facility	Not a case				Investigation done		44381	No Outcome Yet
NIE	27085202	TCPQQU-EVPU4S-QS445C-6I6CCAHY	NIE-EBS-AKL-21-044				Lassa				SOQZY3-KDMWI7-QE74JW-ZAGV2G4U	Female	No		No	8 Months	0--4			2021-04-07	Ebonyi	Abakaliki	Okpaugwu Ward				Hospital	Other facility	CHER OB 1			Other facility	Not a case				Investigation done		44381	No Outcome Yet
NIE	24823823	XTFYHN-3VZJ3C-5G5XAX-NEIACMNI	NIE-EBS-AKL-21-043				Lassa				XKXMFB-JEREUO-Z245N3-4SLMCFEU	Male				70	70--74			2021-03-30	Ebonyi	Abakaliki	Azuiyiokwu Ward				Hospital	Other facility	OB 2 AE-FUTHA			Other facility	Not a case				Investigation done		44320	No Outcome Yet
NIE	23935831	UGSMTL-RLCQ6W-DJWWSM-MGMZKPMI	NIE-EBS-BKL-21-007				Lassa				S456OG-BJGEEU-YUG54M-OICF2DEA	Female	No		No	1	0--4	1905-07-12		2021-03-29	Ebonyi	Izzi	Ndieze/Inyimagu/ Ndiagbo Ishiagu Ward				Hospital	Other facility	St Vincent Hospital Ndubia			Other facility - PPMV	Not a case				Investigation done		2021-03-30	Deceased		2021-03-27
NIE	24823249	VTLEOJ-GOM3CH-E66FG6-XE4CCPKI	NIE-EBS-BKL-21-008				Lassa				SJHHRQ-KGFHIL-GHEWOA-K3AMCM3I	Male				2	0--4			2021-03-23	Ebonyi	Izzi	Agbaja Offia Onwe Ward				Hospital	Other facility	CHER OB 1			Other facility	Not a case				Investigation done		44320	No Outcome Yet
NIE	24822069	WG55CN-LBRHJR-VTW6HB-BQDPCA2I	NIE-EBS-UGB-21-008				Lassa				RYTBAU-B5F3LY-G2CW5H-IJNSCME4	Male				38	35--39			2021-03-23	Ebonyi	Ebonyi	Mbeke Ward				Hospital	Other facility	OB 2 AE-FUTHA			Other facility	Not a case				Investigation done		2021-03-31	No Outcome Yet
NIE	21413315	QQK2W5-AITSKO-KV4WCD-P2LI2LFQ	NIE-EBS-AKL-21-042				Lassa				R7PNDV-G4KCOC-QJILYH-CIJXSDVY	Female	No		No	2	0--4			2021-03-23	Ebonyi	Abakaliki	Amachi Ndiagu Ward				Hospital	Other facility	CHER OB 1			Other facility	Not a case				Investigation done		2021-03-23	No Outcome Yet
NIE	21412990	TDC2TE-3FOBKG-VBKJPU-75TRSOTY	NIE-EBS-ZLL-21-045				Lassa				THQXMI-BSEBWN-ZR25WW-B46Y2NKA	Male				32	30--34			2021-03-23	Ebonyi	Ishielu	Nkalaha Ward				Hospital	Other facility	Sickle Cell Centre AE-FUTHA			Other facility	Not a case				Investigation done		2021-03-23	No Outcome Yet
NIE	21411766	WEYD2V-CFDP2W-4LTZPB-XEUHKNZM	NIE-EBS-AKL-21-041				Lassa				TUO655-JEVURK-ERGK44-SC6B2LT4	Male				48	45--49			2021-03-23	Ebonyi	Abakaliki	Amachi Ndiagu Ward				Hospital	Other facility	National Obstetric and Fistular Center (NOFIC)			Other facility	Not a case				Investigation done		2021-03-23	No Outcome Yet
NIE	21410994	V7JHHR-ITBDCY-DVWQKK-DZXLSHWM	NIE-ANS-ABN-21-002				Lassa				UYNZJ3-ZNNTAD-WKAYAU-RBD52PNI	Female	Yes	Second	No	29	25--29			2021-03-23	Anambra	Njikoka	Nimo ward 3				Hospital	Other facility	OB 1 OBST AND GYNE			Other facility	Not a case				Investigation done		2021-03-23	No Outcome Yet
NIE	21408917	RNLV6F-N5RQPM-Y25WLM-7BTRKGQ4	NIE-EBS-AKL-21-040				Lassa				QMDTWS-7X5G72-2JRYPG-FJCGKAEY	Male				29	25--29			2021-03-23	Ebonyi	Abakaliki	Azuiyiokwu Ward				Hospital	Other facility	Male Medical Ward, fetha2			Other facility	Not a case				Investigation done		2021-03-23	No Outcome Yet
NIE	21395918	WIFVRI-WA7KVB-TNNU6W-CG6CKBXY	NIE-EBS-AKL-21-039				Lassa				TUW22I-MH53NE-7VJJGD-BX3CSMTM	Female	No		No	2	0--4			2021-03-21	Ebonyi	Abakaliki	Azuiyiokwu Ward				Hospital	Other facility	CHER OB 1			Other facility	Not a case				Investigation done		2021-03-23	No Outcome Yet					Hospital
NIE	314732	XCHSO2-BIIPWX-OOJDMP-WTRISDPU	NIE-EBS-BKL-19-006				Lassa				URSKBX-UFLXCR-SOOBJ2-XF56KHBA	Female				5 Months	0--4			2019-02-05	Ebonyi	Izzi					Hospital	Other facility	FETHA 2			Other facility	Confirmed case				Investigation done		2019-02-20	Recovered		43468
NIE	299676	QEKEUH-RWK3XS-7L353R-GVJHCCO4	NIE-EBS-AKL-19-039				Lassa				XJL7QU-UPLZ7I-DWSN2F-475NSPTI	Female				54	50--54			2019-02-06	Ebonyi	Izzi					Hospital	Other facility	FETHA 2			Other facility	Confirmed case				Investigation done		43618	Deceased		43468
NIE	299485	QKGIP3-KXL6J7-XBK56A-TONCSC7M	NIE-EBS-BKL-19-004				Lassa				QUFSGF-6S7CXK-7ZMXSP-3ZLN2GSU	Unknown				25	25--29			2019-02-06	Ebonyi	Izzi					Hospital	Other facility	FETHA 2			Other facility	Confirmed case				Investigation done		43618	Recovered		43618	Yes	Hearing Loss
NIE	299397	SSRIGP-ZLSJVT-ZVH6MO-QYYPKPU4	NIE-EBS-AFK-19-004				Lassa				TCMV7Y-CNJSYQ-6YK6HQ-SUECKM6E	Female								2019-02-06	Ebonyi	Afikpo North					Hospital	Other facility	FETHA 2			Other facility - His Grace Hospital, Afikpo	Confirmed case				Investigation done		43618	Deceased		43618
NIE	20506505	VTUJPO-MNPM7J-KYD5DS-FVVI2NFQ	NIE-EBS-AKL-21-037				Lassa				SDZ5BO-XUJVLA-XQZTEN-IZNEKNTE	Female	No		No	25	25--29			2021-03-15	Ebonyi	Abakaliki	Agbaja Ward (Abakaliki)				Hospital	Other facility	OB 2 AE-FUTHA			Other facility	Not a case				Investigation done		2021-03-15	No Outcome Yet
NIE	20506290	SILI7O-QVI5G6-45BTND-HVNBCCEQ	NIE-EBS-AKL-21-036				Lassa				W3FPUF-W4OIXH-RCG3WJ-HMO5SH7Y	Male				20	20--24			2021-03-15	Ebonyi	Abakaliki	Agbaja Ward (Abakaliki)				Hospital	Other facility	OB 2 AE-FUTHA			Other facility	Not a case				Investigation done		2021-03-15	No Outcome Yet
NIE	20506054	VLBW7O-HPZ4ZY-FC6DNK-GRK2KANM	NIE-EBS-NCA-21-002				Lassa				QG7WBY-7IWXA4-XYH6NQ-6WS72BXE	Male				45	45--49			2021-03-15	Ebonyi	Onicha	Agbabor Isu Ward				Hospital	Other facility	OB 2 AE-FUTHA			Other facility	Not a case				Investigation done		2021-03-15	No Outcome Yet
NIE	20505214	UZ47XD-PBOANY-NI3MGF-L2VGSKTM	NIE-EBS-BZR-21-178				Lassa				T4H37U-NX4AGY-4OYZZ7-KIKHCLQE	Female	No		No	59	55--59			2021-03-15	Ebonyi	Ohaozara	Mgbom Okposi Ward				Hospital	Other facility	Accident and Emergency AEFUTHA 2			Other facility	Not a case				Investigation done		2021-03-15	No Outcome Yet
NIE	20503550	UPMRHU-GYIXWG-C57NTA-VGG22AEY	NIE-ENS-AWG-21-002				Lassa				QAEMU5-5BHSKX-6KJSKC-MASHSKWQ	Male				49	45--49			2021-03-15	Enugu	Awgu	Awgu I				Hospital	Other facility	UNTH			Other facility	Not a case				Investigation done		2021-03-15	No Outcome Yet
NIE	20503306	UT6RAD-EGHXWS-AEPZHS-S6YWCLQA	NIE-EBS-AKL-21-035				Lassa				XTGLG3-MHYJ34-46P47Y-OOJE2JRU	Female	No		No	70	70--74			2021-03-15	Ebonyi	Abakaliki	Abakpa Ward (Abakaliki)				Hospital	Other facility	OB 2 AE-FUTHA			Other facility	Not a case				Investigation done		2021-03-15	No Outcome Yet
NIE	20503053	TKMGXL-R2APHD-FC6FIT-XIKH2CRM	NIE-EBS-ZLL-21-043				Lassa				SWU34C-R42PDG-XXHI43-6VJCKIHI	Male				29	25--29			2021-03-15	Ebonyi	Ishielu	Ezzilo Ward				Hospital	Other facility	OB 2 AE-FUTHA			Other facility	Not a case				Investigation done		2021-03-15	No Outcome Yet
NIE	20502756	XENWEB-DGGCCD-4E7DON-GOJOSDAI	NIE-EBS-HKW-21-012				Lassa				RAVCFN-SVDL4H-NAV32M-NWMZKKYA	Male				18	15--19			2021-03-15	Ebonyi	Ohaukwu	Umuogudu Oshia Ward				Hospital	Other facility	OB 2 AE-FUTHA			Other facility	Not a case				Investigation done		2021-03-15	No Outcome Yet
NIE	20457674	VOBBCM-YW3EEF-NJ5EIN-XNFH2NZA	NIE-EBS-HKW-21-011				Lassa				XK4RHF-SVVSQ2-IHQAZJ-OT5N2PAI	Male				20	20--24			2021-03-15	Ebonyi	Ohaukwu	Ngbo Ward				Hospital	Other facility	OB 2 AE-FUTHA			Other facility	Not a case				Investigation done		2021-03-15	No Outcome Yet
NIE	20453584	QDFBHQ-PVJOYX-RGM5RH-AAYFSMQA	NIE-EBS-AKL-21-034				Lassa				SKOVWX-P3PEXH-4FQ3BN-ZMBBKCLE	Female	No		No	21	20--24			2021-03-15	Ebonyi	Abakaliki	Agbaja Ward (Abakaliki)				Hospital	Other facility	OB 2 AE-FUTHA			Other facility	Not a case				Investigation done		2021-03-15	No Outcome Yet
NIE	20446972	TUNPG3-AZHDWG-B4344L-LNXPKGGY	NIE-EBS-BZR-21-176				Lassa				Q24ZYY-YMB4GU-7IBREI-FQ4A2GEE	Female	No		No	70	70--74			2021-03-15	Ebonyi	Ohaozara	Okposi Okwu Ward				Hospital	Other facility	OB 2 AE-FUTHA			Other facility	Not a case				Investigation done		2021-03-15	No Outcome Yet
NIE	308347	SR3GAI-3VU543-2GDCJP-Z6UOCLCY	NIE-EBS-AKL-19-037				Lassa				RG5462-KQ5EPC-6RYFCQ-DASIKJXM	Male				26	25--29			2019-02-18	Ebonyi	Abakaliki					Hospital	Federal Teaching Hospital Abakilike (FETHA)				Other facility - FETHA 2	Confirmed case				Investigation done		2019-02-18	Unknown		2021-08-23
NIE	19429715	T5DDL2-2ZKML7-SUB5FP-76Y7CEEM	NIE-EBS-AFK-21-002				Lassa				WWC5QH-SVP7UR-L4XMWL-JIIS2PTU	Female	No		No	65	65--69			2021-03-09	Ebonyi	Afikpo North	Ngodo Amachi Ward				Hospital	Other facility	OB 2 AE-FUTHA			Other facility	Not a case				Investigation done		44472	No Outcome Yet
NIE	19422774	QSK2EF-ZGJ4RS-AYW55E-OPESKOLA	NIE-EBS-HKW-21-010				Lassa				SZLDQ5-XU6AQZ-I6JS3Y-S4TVCNOY	Male				6	5--9			2021-03-08	Ebonyi	Ohaukwu	Ezzamgbo Ward				Hospital	Other facility	CHER OB 1			Other facility	Not a case				Investigation done		44472	No Outcome Yet
NIE	18949646	ROXCT6-5JH6NZ-LNXHOI-TOAPSAO4	NIE-ENS-AWG-21-001				Lassa				SOXKGM-EYPK2J-ZA5CKW-DLP3CNX4	Female	No		No	39	35--39			2021-03-08	Enugu	Awgu	Awgu I				Hospital	Other facility	OB 2 AE-FUTHA			Other facility	Not a case				Investigation done		44472	No Outcome Yet
NIE	18942410	SKMEAU-OWU5H7-R7TXRL-UPPZ2AEE	NIE-EBS-AKL-21-031				Lassa				XYE2ZD-XZ753W-7IOLGA-XJUVKCNI	Female	No		No	36	35--39			2021-03-08	Ebonyi	Abakaliki	Ndiagu Ward				Hospital	Other facility	OB 2 AE-FUTHA			Other facility	Not a case				Investigation done		44472	No Outcome Yet
NIE	18928164	VRVZGC-2IH45L-HNO3H4-K6BNKONU	NIE-EBS-NCA-21-001				Lassa				QBY2KN-52FC4J-R3VWCG-KGP52KZU	Male				20	20--24			2021-03-08	Ebonyi	Onicha	Amankalu Ward				Hospital	Other facility	OB 2 AE-FUTHA			Other facility	Not a case				Investigation done		44472	No Outcome Yet
NIE	18922629	XKTNF3-XDXTZB-CW4YXH-KDSB2GEI	NIE-EBS-CHR-21-005				Lassa				XIOBGP-PXFTJO-QV5NGB-UHEPSJD4	Female	No		No	70	70--74			2021-03-08	Ebonyi	Ikwo	Ettam Ward				Hospital	Other facility	OB 2 AE-FUTHA			Other facility	Not a case				Investigation done		44472	No Outcome Yet
NIE	18922477	XF7Y2T-CCP4WQ-5LET45-Z7I6KL6A	NIE-EBS-BZR-21-175				Lassa				QRUXXT-BIR3SL-NNYY26-TLNTSEGE	Male				38	35--39			2021-03-08	Ebonyi	Ohaozara	Okposi Okwu Ward				Hospital	Other facility	OB 2 AE-FUTHA			Other facility	Not a case				Investigation done		44472	No Outcome Yet
NIE	18917716	V5F2JO-DELTDS-GLTZKU-4WYWSKZQ	NIE-EBS-BZR-21-174				Lassa				QAHJHF-CWQAA5-OOFUEW-M67Z2F74	Female	No		No	45	45--49			2021-03-08	Ebonyi	Ohaozara	Uhuofaru Ugwulangwu Ward				Hospital	Other facility	OB 2 AE-FUTHA			Other facility	Not a case				Investigation done		44472	No Outcome Yet
NIE	18917565	QFJKB5-UPO5KP-WTEPBP-CYYYSPR4	NIE-ANS-GDD-21-001				Lassa				SKN5U5-YTQVPH-LGCFPR-ODCRCB7I	Male				25	25--29			2021-03-08	Anambra	Idemili North	Abatete Ward				Hospital	Other facility	OB 2 AE-FUTHA			Other facility	Not a case				Investigation done		44472	No Outcome Yet
NIE	18917400	QJMQUX-WIIMK4-SH737W-5JZUSJXE	NIE-EBS-HKW-21-009				Lassa				TLWK4Y-YDBH5Y-FYCJFF-ILWSCCN4	Male				58	55--59			2021-03-08	Ebonyi	Ohaukwu	Ngbo Ward				Hospital	Other facility	OB 2 AE-FUTHA			Other facility	Not a case				Investigation done		44472	No Outcome Yet
NIE	316698	SMWM46-2J5MZI-6XQRLN-CNFF2CN4	NIE-EBS-AKL-19-045				Lassa				RVTCRE-XQGKGF-LJGT7W-F3MHKGKE	Male				22	20--24			2019-02-25	Ebonyi	Abakaliki	Azuiyiokwu Ward				Hospital	Other facility	FETHA 2			Other facility	Confirmed case				Investigation done		2019-02-26	Recovered		2019-03-25	No
NIE	314337	X4VJDT-LFI7LK-PNN5TY-QFCJCJXY	NIE-EBS-AKL-19-044				Lassa				SYWVBC-IJMNYM-3YFMSX-CAVKCHCI	Male				25	25--29	10/25/1993		2019-02-25	Ebonyi	Abakaliki	Azuiyiokwu Ward				Hospital	Other facility	FETHA 2			Other facility	Confirmed case				Investigation done		43468	Recovered		2019-03-18	No
NIE	17692435	WQI73M-CQF3LE-G2A5SZ-JM4K2BXM	NIE-EBS-BZR-21-173				Lassa				W6H5WS-NTYC37-RAFGVJ-EHVVCMMY	Male				22	20--24			2021-03-02	Ebonyi	Ohaozara	Okposi Okwu Ward				Hospital	Other facility	OB 2 AE-FUTHA			Other facility	Not a case				Investigation done		44230	No Outcome Yet
NIE	322942	SLRQA4-HMESLC-WQOMGB-T4BEKHOU	NIE-EBS-BKL-19-010				Lassa				RCQLLE-46VL2I-262Q35-AA6O2JNU	Female				6	5--9			2019-02-28	Ebonyi	Izzi					Hospital	Other facility	FETHA 1			Other facility	Confirmed case				Investigation done		43558	Deceased		43680
NIE	17335460	SLDD6V-F343ZG-AFVXN4-UY45SKHI	NIE-EBS-AKL-21-016				Lassa				Q5XKSV-YBP4DH-2IKNOL-TI3T2CQU	Female	No		No	42	40--44			2021-02-24	Ebonyi	Abakaliki	Abakpa Ward (Abakaliki)				Hospital	Other facility	OB 2 AE-FUTHA			Other facility	Not a case				Investigation done		2021-02-24	No Outcome Yet
NIE	17335090	WJVRFU-ZWEQF5-ODCNMJ-6TZFSGZ4	NIE-EBS-EBJ-21-009				Lassa				UGS4DY-K6E7JR-JJJ5PI-HVF62JMI	Male				2	0--4			2021-02-24	Ebonyi	Ezza North	Oriuzor Ward				Hospital	Other facility	CHER OB 1			Other facility	Not a case				Investigation done		2021-02-24	No Outcome Yet
NIE	17373451	SJL4AO-BT3FHI-4MPJKU-3XMFKPWE	NIE-EBS-AKL-21-025				Lassa				UVDJHZ-WTETA4-TD4ELC-ALXGKBIU	Female	No		No	21	20--24			2021-02-23	Ebonyi	Abakaliki					Hospital	Federal Teaching Hospital Abakilike (FETHA)				Federal Teaching Hospital Abakilike (FETHA)	Suspect case				Investigation done		2021-02-24	No Outcome Yet					Hospital
NIE	322693	U2OE73-HCD2VX-LQITPR-LNQASKO4	NIE-EBS-UGB-19-010				Lassa				VC6BWS-DWQD6D-AA6RH4-4U222BIE	Male				18	15--19			2019-03-02	Ebonyi	Ebonyi					Hospital	Other facility	FETHA 1			Other facility	Confirmed case				Investigation done		43558	Unknown		2021-08-23
NIE	17371204	VRKIMD-IYRILU-NZQ2V2-UHUVKL4M	NIE-EBS-AKL-21-024				Lassa				QX3JCG-K4ZXJX-JIQOUA-ZDMG2JXU	Male				18	15--19			2021-02-23	Ebonyi	Abakaliki					Hospital	Federal Teaching Hospital Abakilike (FETHA)				Federal Teaching Hospital Abakilike (FETHA)	Suspect case				Investigation done		2021-02-24	No Outcome Yet					Hospital
NIE	17355628	SBBGYB-66I7VF-Z3OBLB-O3UH2PO4	NIE-EBS-HKW-21-008				Lassa				WP7NSG-IWERZ5-IJOXWD-XD7QKIXQ	Male				65	65--69			2021-02-23	Ebonyi	Ohaukwu	Ngbo Ward				Hospital	Other facility	OB 2 AE-FUTHA			Other facility	Not a case				Investigation done		2021-02-24	No Outcome Yet
NIE	17355061	Q2UF4H-TH2T25-7MGGU7-SAZCCBHM	NIE-EBS-AKL-21-022				Lassa				UFPEN4-PJE4XU-BM6GCQ-AE7PSGYQ	Female	No		No	18	15--19			2021-02-23	Ebonyi	Abakaliki	Timbershed Ward				Hospital	Other facility	OB 2 AE-FUTHA			Other facility	Not a case				Investigation done		2021-02-24	No Outcome Yet
NIE	17353954	S5F3ZM-VVFVBW-JGGP6P-XAM3CD2U	NIE-ABS-HAF-21-001				Lassa				UWTBP3-4DJOFX-A2GVAZ-QIPQKHMA	Male				40	40--44			2021-02-23	Abia	Ohafia	Ohafor Ward				Hospital	Other facility	OB 2 AE-FUTHA			Other facility	Not a case				Investigation done		2021-02-24	No Outcome Yet
NIE	17351807	QFG3KP-AJ2S4N-27PH3Y-BNYY2BBQ	NIE-EBS-UGB-21-005				Lassa				TBQ2II-TDK6EZ-PY4HTB-6J23CEPI	Male				23	20--24			2021-02-23	Ebonyi	Ebonyi	Abaofia Ward				Hospital	Other facility	OB 2 AE-FUTHA			Other facility	Not a case				Investigation done		2021-02-24	No Outcome Yet
NIE	17350115	WAMAYS-DNL6BH-DILGDS-S6Z5KDXE	NIE-EBS-AKL-21-021				Lassa				WATRBV-7XKHTM-MB6FAE-2BFBSK5Y	Male				16	15--19			2021-02-23	Ebonyi	Abakaliki	Azuiyiokwu Ward				Hospital	Other facility	CHER OB 1			Other facility	Not a case				Investigation done		2021-02-24	No Outcome Yet
NIE	17347782	RJZOA2-DQ7X76-YXHXWC-TJJM2IQE	NIE-EBS-UGB-21-004				Lassa				W2LSWW-WGPS26-U4WXF4-57DWSP7E	Female	No		No	67	65--69			2021-02-23	Ebonyi	Ebonyi	Kpiri-Kpiri Ward				Hospital	Other facility	OB 2 AE-FUTHA			Other facility	Not a case				Investigation done		2021-02-24	No Outcome Yet
NIE	17346602	VGTP4Q-INPYBO-U2TL74-IM77SNDU	NIE-EBS-AKL-21-020				Lassa				RMBTFI-2IWFJA-P733GD-QGHP2OA4	Female	No		No	24	20--24			2021-02-23	Ebonyi	Abakaliki					Hospital	Other facility	OB 2 AE-FUTHA			Other facility	Not a case				Investigation done		2021-02-24	No Outcome Yet
NIE	17345307	STINTM-X5AP33-KSC7MQ-7HRBSL4Q	NIE-EBS-AKL-21-019				Lassa				X3TJ2V-PRCMKC-56YWCX-AVHQ2PKA	Male				36	35--39			2021-02-23	Ebonyi	Abakaliki	Agbaja Ward (Abakaliki)				Hospital	Other facility	OB 2 AE-FUTHA			Other facility	Not a case				Investigation done		2021-02-24	No Outcome Yet
NIE	17344546	QWRP6A-TZNL7F-47JPHB-RBLEKDOY	NIE-EBS-EBJ-21-010				Lassa				WEKYDT-SKTMFQ-SL6PY3-5ZW4CDME	Male				25	25--29			2021-02-23	Ebonyi	Ezza North	Okposi Ward				Hospital	Other facility	OB 2 AE-FUTHA			Other facility	Not a case				Investigation done		2021-02-24	No Outcome Yet
NIE	17343441	VGGFYJ-DLSNA2-E5KULD-QGOSKD5I	NIE-EBS-UGB-21-003				Lassa				XO3RIK-PQFVHP-63W6YQ-YNII2DXE	Male				49	45--49			2021-02-23	Ebonyi	Ebonyi	Mbeke Ward				Hospital	Other facility	OB 2 AE-FUTHA			Other facility	Not a case				Investigation done		2021-02-24	No Outcome Yet
NIE	17339043	XLQOQF-FG5PRR-36ZDSW-3KZJKNRI	NIE-EBS-ZLL-21-042				Lassa				XUMSHP-5ZC6K3-IF57Y3-P3VACHQM	Female	No		No	10 Months	0--4	4//2020		2021-02-23	Ebonyi	Ishielu	Nkalagu Ward				Hospital	Other facility	CHER OB 1			Other facility	Not a case				Investigation done		2021-02-24	No Outcome Yet
NIE	17338461	WBPKRP-XH64MY-6DMPWD-EKVE2NNM	NIE-EBS-AKL-21-018				Lassa				TBOVJD-MLVTLO-XQ5AEO-XWTLCBVI	Female	No		No	32	30--34			2021-02-23	Ebonyi	Abakaliki	Izzi Unuhu Ward				Hospital	Other facility	OB 2 AE-FUTHA			Other facility	Not a case				Investigation done		2021-02-24	No Outcome Yet
NIE	17336706	W4DPHY-GHOLTV-GQJJ63-53X6COQE	NIE-EBS-AKL-21-017				Lassa				VZ42MC-6AM3PE-3NZIK5-34DC2IOY	Female	No		No	21	20--24			2021-02-23	Ebonyi	Abakaliki	Azuiyiokwu Ward				Hospital	Other facility	OB 2 AE-FUTHA			Other facility	Not a case				Investigation done		2021-02-24	No Outcome Yet
NIE	17317150	VNFRVJ-XADAUZ-QHLETX-WR2IKACA	NIE-ANS-ABN-21-001				Lassa				SJY4MG-42ID7W-UGOUBO-ZRXY2PUY	Female	No		No	27	25--29			2021-02-23	Anambra	Njikoka	Abba Ward 1				Hospital	Other facility	OB 2 AE-FUTHA			Other facility	Not a case				Investigation done		2021-02-23	No Outcome Yet
NIE	17315784	QYZASZ-I4RW7C-IXMV2C-X4J7CHZE	NIE-CRS-KMM-21-001				Lassa				VHB4HG-RCSUA3-5RDHOH-SG26KA6M	Female	No		No	84	80--84			2021-02-23	Cross River	Ikom					Hospital	Other facility	OB 2 AE-FUTHA			Other facility	Not a case				Investigation done		2021-02-23	No Outcome Yet
NIE	321615	Q4ZY2S-IO5Z5A-XJ2YHV-WJFM2EJQ	NIE-EBS-UGB-19-048				Lassa				ROKJNY-R6H5UA-XZWCBS-S5NSKOHA	Female	Yes			25	25--29			2019-03-02	Ebonyi	Ebonyi					Hospital	FETHA 1				Mile 4 Hospital	Confirmed case				Investigation done		43588	Unknown		2021-08-23
NIE	17314273	VB2UJN-XYEA4V-KXWV3C-WIG5CB6A	NIE-EBS-BKL-21-005				Lassa				XKNIC7-TO4BEV-G3K2ZJ-NXL7KIXA	Female	No		No	18	15--19			2021-02-23	Ebonyi	Izzi	Igbeagu 3 Ward				Hospital	Other facility	OB 2 AE-FUTHA			Other facility	Not a case				Investigation done		2021-02-23	No Outcome Yet
NIE	17313260	V5WJTN-DWOHOA-2I76WY-DULGKETY	NIE-CRS-DUK-21-001				Lassa				WHMUNR-3ZLO7Y-SUKPNQ-VDO2KKHA	Male				7	5--9			2021-02-23	Cross River	Odukpani					Hospital	Other facility	University of Calabar Teaching Hospital			Other facility	Not a case				Investigation done		2021-02-23	No Outcome Yet
NIE	325986	QDNV6R-7ZWVVM-DINJYA-X3HCCFZY	NIE-EBS-HKW-19-004				Lassa				VGQ3BW-MWWXXG-SRETEI-SFO5KPFY	Female				42	40--44			2019-03-04	Ebonyi	Ohaukwu					Hospital	Other facility	Fetha 2			Other facility	Confirmed case				Investigation done		43649	Unknown		2021-08-23
NIE	325978	R4XE3B-J7UCXV-ESGENN-2YEFCBHQ	NIE-EBS-AKL-19-048				Lassa				XD5A5Q-VQ6YRE-VJALP4-VDLZ2KH4	Male				27	25--29			2019-03-04	Ebonyi	Abakaliki						Home or other place	FETHA 2			Home or other place	Confirmed case				Investigation done		43772	Unknown		2021-08-23
NIE	325968	QHYUK6-SHUJYP-VNUHCG-TYE5SNSQ	NIE-EBS-CHR-19-006				Lassa				VMSM6O-XF542O-HA6SZ5-POBYKLBU	Female	Yes			35	35--39			2019-03-05	Ebonyi	Ikwo					Hospital	Other facility	FETHA 1			Other facility	Confirmed case				Investigation done		43711	Deceased		43649
NIE	16902493	WKGDUT-7GUPZL-QJMZBR-SAKX2AMI	NIE-EBS-BKL-21-004				Lassa				RYIQVG-IRZP76-3AF7UW-BQ3B2AZU	Female	No		No	2 Months	0--4			2021-02-17	Ebonyi	Izzi	Agbaja Ward				Hospital	Other facility	OB 1 Obst and Gynae AE-FUTHA			Other facility	Not a case				Investigation done		2021-02-17	No Outcome Yet
NIE	16902132	SELEFX-N4UORA-A6OM26-M4JZ2OWM	NIE-EBS-AKL-21-013				Lassa				T2GBTJ-N2X5DG-C5WN5R-WI6YSJNQ	Female	No		No	30	30--34			2021-02-17	Ebonyi	Abakaliki	Enyigba Ward				Hospital	Other facility	OB 1 Obst and Gynae AE-FUTHA			Other facility	Not a case				Investigation done		2021-02-17	No Outcome Yet
NIE	16901802	RGVC6C-NBWPQ6-ILVGDI-FK7BCCRU	NIE-EBS-AKL-21-012				Lassa				WNDVFF-BGVZYB-ZH7VPN-4B3ACPJA	Female	No		No	28	25--29			2021-02-17	Ebonyi	Abakaliki	Agbaja Ward (Abakaliki)				Hospital	Other facility	OB 1 Obst and Gynae AE-FUTHA			Other facility	Not a case				Investigation done		2021-02-17	No Outcome Yet
NIE	333227	UNSJW6-H6MEIQ-LYK7Y7-ZUUW2IWM	NIE-EBS-BKL-19-011				Lassa				QPUUCT-5E527P-HMFJQ4-4AXO2CT4	Female				16	15--19	1905-06-25		2019-03-06	Ebonyi	Izzi					Hospital	Other facility	FETHA			Other facility	Confirmed case				Investigation done		2019-03-29	Recovered		2019-03-29	No
NIE	326630	SY6CFA-HIFVOV-LQBUHT-7CFOCOEQ	NIE-EBS-UGB-19-011				Lassa				WSCORZ-M5EEE4-27QJ2C-WJ2JCNC4	Male				18	15--19	2000-10-05		2019-03-06	Ebonyi	Abakaliki	Azuiyiokwu Ward				Hospital	Other facility	FETHA 2			Home or other place	Confirmed case				Investigation done		43588	Deceased
NIE	325995	SCPVA3-TKRKTN-OU26TJ-NRBLSEC4	NIE -EBS- EBJ-19-003				Lassa				QUUJ2B-KG2KYS-K2SAPM-YYWKCFGA	Male				48	45--49			2019-03-07	Ebonyi	Ezza North					Hospital	Other facility	Fetha 2			Other facility	Confirmed case				Investigation done		43711	Deceased		43711
NIE	16782632	XLP7HQ-YKZYGA-FM6VVI-ABX4SOBA	NIE-EBS-AKL-21-011				Lassa				QKMYXZ-NUIH4Y-6V3KHG-GX6LSGH4	Female	No		No	65	65--69			2021-02-15	Ebonyi	Abakaliki					Hospital	Federal Teaching Hospital Abakilike (FETHA)				Federal Teaching Hospital Abakilike (FETHA)	Suspect case				Investigation done		2021-02-17	No Outcome Yet					Hospital
NIE	16782264	WVDMSW-YXZZ4S-BCVQGQ-VPR5CN54	NIE-EBS-EBJ-21-007				Lassa				XDWG4L-EFD7Y6-2UDFBQ-6TAL2JDE	Female	No		No	61	60--64			2021-02-15	Ebonyi	Ezza North	Umuoghara Ward				Hospital	Other facility	VIROLOGY UNIT			Other facility	Suspect case				Investigation done		2021-02-17	No Outcome Yet					Hospital
NIE	16109577	S4JFGP-VZS5E6-MXRLM6-L4LBCCAY	NIE-EBS-HKW-21-007				Lassa				VVRZCS-RU6O5Y-WA2GFF-Z3GMSDUE	Male				65	65--69			2021-02-08	Ebonyi	Ohaukwu	Umuogudu Akpu Ward				Hospital	Other facility	OB 2 AEFUTHA			Other facility	Not a case				Investigation done		44410	No Outcome Yet
NIE	16109366	SXM7JZ-5GVIGH-R3O6K6-JOLCKJ4A	NIE-EBS-AKL-21-006				Lassa				TWLR37-GDVXRZ-3AZ654-M3UBKBVA	Male				45	45--49			2021-02-08	Ebonyi	Abakaliki	Azuiyiokwu Ward				Hospital	Other facility	OB 2 AEFUTHA			Other facility	Not a case				Investigation done		44410	No Outcome Yet
NIE	16108129	TUFBKS-BBPP3O-NW3QUX-OKP7CNP4	NIE-EBS-BZR-21-172				Lassa				T2LG5H-6DIZKH-TE4F6N-LROESAYU	Male				75	75--79			2021-02-08	Ebonyi	Ohaozara	Uhuofaru Ugwulangwu Ward				Hospital	Other facility	OB 2 AEFUTHA			Other facility	Not a case				Investigation done		44410	No Outcome Yet
NIE	16107857	V3RVL7-WXT7HM-7F3R73-YIVKSD44	NIE-EBS-EBJ-21-005				Lassa				TJCPDR-FLQ6G3-VMVIQJ-HCJI2KRY	Male				7	5--9			2021-02-08	Ebonyi	Ezza North	Umuezeoka Ward				Hospital	Other facility	OB 2 AEFUTHA			Other facility	Not a case				Investigation done		44410	No Outcome Yet
NIE	16107668	U3437L-YXAIYC-XHDO2X-US3BCOHQ	NIE-EBS-AFK-21-001				Lassa				UY4HGO-7J753U-6CT6TR-36BF2KGE	Female	No		No	69	65--69			2021-02-08	Ebonyi	Afikpo North	Ezeke Amasiri Ward				Hospital	Other facility	OB 2 AEFUTHA			Other facility	Not a case				Investigation done		44410	No Outcome Yet
NIE	16107438	U4PXCR-QDRJRA-TXFGHB-G32SSD64	NIE-EBS-CHR-21-004				Lassa				XKFFGY-ETTNJR-QBY672-BU4X2DWM	Male				40	40--44			2021-02-08	Ebonyi	Ikwo	Echialike Ward				Hospital	Other facility	OB 2 AEFUTHA			Other facility	Not a case				Investigation done		44410	No Outcome Yet
NIE	16107227	UMO6XQ-STG6WX-ZXRX5E-MDMWSKPA	NIE-EBS-AKL-21-005				Lassa				XOUXPF-MIEGCA-3EEBOT-VEDFKF6I	Female	No		No	20	20--24			2021-02-08	Ebonyi	Abakaliki	Azuiyiokwu Ward				Hospital	Other facility	OB 2 AEFUTHA			Other facility	Not a case				Investigation done		44410	No Outcome Yet
NIE	16106714	XQXPGO-TBF6DU-IFJV3Q-CI3ECOZI	NIE-EBS-UGB-21-001				Lassa				VGUC2S-Q3TFZO-3E5MYB-D4R3SKOU	Male				28	25--29			2021-02-08	Ebonyi	Ebonyi	Abaofia Ward				Hospital	Other facility	OB 2 AEFUTHA			Other facility	Not a case				Investigation done		44410	No Outcome Yet
NIE	16079191	RDEXFQ-XCNG42-EN6H6W-QTKB2EVY	NIE-EBS-AKL-21-004				Lassa				TLULLU-TQZBD7-C422FL-TSFXKGOA	Female	No		No	32	30--34			2021-02-08	Ebonyi	Abakaliki	Azuiyiokwu Ward				Hospital	Other facility	OB 2 AE-FUTHA			Other facility	Not a case				Investigation done		44410	No Outcome Yet
NIE	16072860	V5LAEW-GYYJFP-26WFFB-PX6VSG5U	NIE-EBS-NKE-21-001				Lassa				U4P42C-QMCKWX-HLBBGQ-PA5DKJGA	Male				30	30--34			2021-02-08	Ebonyi	Ezza South					Hospital	Other facility	OB 2 AE-FUTHA			Other facility	Not a case				Investigation done		44410	No Outcome Yet
NIE	16071375	SOLPNM-H34UB7-SVJRTJ-JGLZCKAY	NIE-EBS-HKW-21-006				Lassa				UUR42D-2ROYOP-ST6XEF-DE5DKGZQ	Female	No		No	18	15--19			2021-02-08	Ebonyi	Ohaukwu	Umuogudu Akpu 2 Ward				Hospital	Other facility	OB 2 AEFUTHA			Other facility	Not a case				Investigation done		44410	No Outcome Yet
NIE	16068950	TDBR7I-BGMQ5C-QCM7US-UL7TCHKU	NIE-EBS-BKL-21-002				Lassa				SWOULA-YMEZDA-NGDMB5-FLIU2J2M	Male				1	0--4			2021-02-08	Ebonyi	Izzi	Ngbo Agbaja Ward				Hospital	Other facility	CHER OB 1			Other facility	Not a case				Investigation done		44410	No Outcome Yet
NIE	16067472	WTDWZ7-TLR43P-Z6CMVZ-QILDKOUE	NIE-EBS-HKW-21-005				Lassa				RKLLRY-EKVIWK-ZQ7UJJ-O7JYSBEA	Male				6	5--9			2021-02-08	Ebonyi	Ohaukwu	Ezeokugo Ward				Hospital	Other facility	CHER OB 1			Other facility	Not a case				Investigation done		44410	No Outcome Yet
NIE	16066514	W5HVDK-4F2M2K-S7O7FQ-ZGHLKOCA	NIE-EBS-HKW-21-004				Lassa				VEIDOA-V2XDW6-OEGS4N-XY7JKHKY	Female	No		No	31	30--34			2021-02-08	Ebonyi	Ohaukwu	Ezzamgbo Ward				Hospital	Other facility	OB 1 OBST AND GYNE			Other facility	Not a case				Investigation done		44410	No Outcome Yet
NIE	16064280	UT677G-LWVVNK-FHCFCG-CFYFKG5I	NIE-EBS-ZLL-21-041				Lassa				QFR7T3-V3KYV5-ATJ5UA-OE3GSKHQ	Male				48	45--49			2021-02-08	Ebonyi	Ishielu	Nkalagu Ward				Other Medical facility	Other facility	OB 2 AEFUTHA			Other facility	Not a case				Investigation done		44410	No Outcome Yet
NIE	15820872	SMFSJB-TF73WI-KY6NJN-SKY2CNIY	NIE-EBS-CHR-21-003				Lassa				XHHVG7-TXGA76-W5LYHT-JW2ASCQA	Male				22	20--24			2021-02-04	Ebonyi	Ikwo	Echialike Ward				Hospital	Other facility	OB 2 AEFUTHA			Other facility	Not a case				Investigation done		44288	No Outcome Yet
NIE	14749977	T53MW6-FUZ3EN-D4REFD-RHFTSOIY	NIE-EBS-HKW-21-003				Lassa				W5I7HW-KXC4NF-QDZOUC-IHCPCL6Q	Female	No		No	31	30--34			2021-01-26	Ebonyi	Ohaukwu					Hospital	Other facility	Irrua Specialist Teaching Hospital (ISTH)			Other facility	Not a case				Investigation done		2021-01-26	No Outcome Yet
NIE	14419298	SAOPBB-Q4VOZN-ZF7YFC-OPW2SEYY	NIE-EBS-AKL-21-003				Lassa				V7IC6H-JWNQ2E-BSSML4-4AGKCHN4	Female	No		No	23	20--24			2021-01-21	Ebonyi	Abakaliki					Hospital	Federal Teaching Hospital Abakilike (FETHA)				Onueke General Hospital	Not a case				Investigation done		44410	No Outcome Yet					Hospital
NIE	14419288	REWF6S-3DZGH5-N3NN3O-CL6N2D7Y	NIE-EBS-AKL-21-002				Lassa				UWGVOH-LRN3GT-LYNJSN-2N6ZKO2Y	Female	No		No	25	25--29			2021-01-21	Ebonyi	Abakaliki					Hospital	Federal Teaching Hospital Abakilike (FETHA)				Federal Teaching Hospital Abakilike (FETHA)	Not a case				Investigation done		44410	No Outcome Yet					Hospital
NIE	14100911	X5UWAD-QZVMQG-IKR6G3-XM6T2GKY	NIE-EBS-AKL-21-001				Lassa				XSH35E-BQKGV6-WZE7XI-P5U3CL3M	Female	No		No	71	70--74			2021-01-18	Ebonyi	Abakaliki	Amachi Ndiechi Ward				Hospital	Other facility	OB 2 AE-FUTHA			Other facility	Not a case				Investigation done		2021-01-18	No Outcome Yet
NIE	14100004	QJQGGV-NBNGLE-GAYRXL-7DFBKFH4	NIE-EBS-HKW-21-002				Lassa				XIVIXX-VOUCH6-7Z2FFA-MM7LCFMI	Male				41	40--44			2021-01-18	Ebonyi	Ohaukwu	Umuogudu Akpu Ward				Hospital	Other facility	OB 2 AE-FUTHA			Other facility	Not a case				Investigation done		2021-01-18	No Outcome Yet
NIE	14099237	X2FXYK-PIHBFZ-B4ULS4-W7VPSPKU	NIE-EBS-ZLL-21-001				Lassa				WZI37N-DPMER6-KPMOFI-AY3H2HEY	Male				45	45--49			2021-01-18	Ebonyi	Ishielu	Ezzilo Ward				Hospital	Other facility	OB 2 AE-FUTHA			Other facility	Not a case				Investigation done		2021-01-18	No Outcome Yet
NIE	14133072	VNCRCA-2XUT7T-VZPT26-P747KPQQ	NIE-DTS-AKU-21-001				Lassa				UCQKS5-5CAXEQ-UBPJL3-RTC7SPFI	Male				31	30--34			2021-01-17	Delta	Oshimili North	Ogbeowele Ward				Hospital	Other facility	OB 2 AE-FUTHA			Other facility	Not a case				Investigation done		2021-01-19	Recovered		2021-01-19
NIE	337718	RW7Y42-2NK7QC-62REOO-WBQFKA6U	NIE-EBS-AKL-19-051				Lassa				VUHQPA-QWQP43-XMO3XT-D2F2CFXQ	Male				8	5--9			2019-03-09	Ebonyi	Izzi					Hospital	Other facility	FETHA 1			Other facility	Confirmed case				Investigation done		43712	Unknown		2021-08-23
NIE	14118587	UDU6NT-XOSNBA-V2CMRT-ZFERKHG4	NIE-EBS-EBJ-21-004				Lassa				WHRHBC-EFIZ5G-6SVFIK-7ACRKDSU	Male				4	0--4			2021-01-11	Ebonyi	Ezza North	Oriuzor Ward				Hospital	Other facility	CHER OB 1			Other facility	Not a case				Investigation done		44531	No Outcome Yet
NIE	14118032	QCQ4M5-MUSYRO-4P6PPH-GE4NCBNQ	NIE-EBS-ZLL-21-040				Lassa				UY7JNJ-NIRVGS-NB5DXD-4ENMKAEE	Female				38	35--39			2021-01-11	Ebonyi	Ishielu	Agba Ward				Hospital	Other facility	OB 2 AE-FUTHA			Other facility	Not a case				Investigation done		44531	No Outcome Yet
NIE	337666	VSLUVQ-SAIBPP-DO4NHZ-BDIBSAOM	NIE-EBS-BKL-19-012				Lassa				QD3TMN-XVCNFW-YVMMSZ-PJJGCKYY	Male				13	10--14			2019-03-12	Ebonyi	Izzi					Hospital	Other facility	FETHA 2			Other facility	Confirmed case				Investigation done		2019-03-22	Unknown		2021-08-23
NIE	14116157	WLDOBC-6ID5IR-3MCODE-KQRYSKOQ	NIE-EBS-EBJ-21-003				Lassa				V5KLDH-LC5DQQ-R2P34H-4SMDKNMU	Female				31	30--34			2021-01-10	Ebonyi	Ezza North	Nkomoro Ward				Hospital	Other facility	OB 2 AE-FUTHA			Other facility	Not a case				Investigation done		44531	No Outcome Yet
NIE	13605496	Q7PBHV-YV6CSK-6HEZ24-6QIDSNYA	NIE-EBS-CHR-21-002				Lassa				ULXEZI-GZAII3-OIRQUP-3BSX2OWU	Female	No		No	84	80--84			2021-01-09	Ebonyi	Ikwo	Abina Ward				Hospital	Other facility	OB 2 AEFUTHA			Other facility	Not a case				Investigation done		44440	No Outcome Yet
NIE	13603105	VWZYGT-FDTZRT-AE3AJN-QICP2ES4	NIE-EBS-CHR-21-001				Lassa				TJNS7Y-ABXFPG-EWE5KR-3NDL2CKU	Female	Unknown		Unknown	33	30--34			2021-01-09	Ebonyi	Ikwo	Amainyima Ward				Hospital	Other facility	OB 2 AEFUTHA			Other facility	Not a case				Investigation done		44440	No Outcome Yet
NIE	13604396	VZSR73-2P3NGG-OFVZLX-AORCSIOI	NIE-EBS-BKL-21-001				Lassa				SFK34Q-W4ENFX-MSZ5WI-EXINSEGI	Female	No		No	2 Days	0--4			2021-01-08	Ebonyi	Izzi	Ete Ward				Hospital	Other facility	CHER OB 1			Other facility	Not a case				Investigation done		44409	No Outcome Yet
NIE	13601470	UALNTP-5CASY2-OVWKJF-JCHEKMVM	NIE-EBS-HKW-21-001				Lassa				XG42CB-K5EXST-YQ7GO3-3F25KCUY	Female	No		No	14	10--14			2021-01-02	Ebonyi	Ohaukwu	Effium Ward 1				Hospital	Other facility	CHER OB 1			Other facility	Not a case				Investigation done		44228	No Outcome Yet
NIE	13598281	TRR7RF-2WSRJP-BVUMNZ-AQOQ2D4Y	NIE-EBS-CHR-20-037				Lassa				V2EUTZ-ABDQQ5-2SHT5D-5J342LSQ	Female	Yes	Unknown	No	41	40--44			2020-12-31	Ebonyi	Ikwo	Abina Ward				Hospital	Other facility	OB 1 OBST AND GYNE			Other facility	Not a case				Investigation done		2020-12-31	No Outcome Yet
NIE	336207	VKDMCK-5IW72M-4DAAQF-JCE6KARQ	NIE-EBS-AKL-19-053				Lassa				SREEIV-NTVOYQ-MZV6LR-NBZ4KIJI	Male				38	35--39	1980-03-12		2019-03-13	Ebonyi	Abakaliki					Hospital	Federal Teaching Hospital Abakilike (FETHA)				Federal Teaching Hospital Abakilike (FETHA)	Confirmed case				Investigation done		2019-03-22	Recovered		2019-03-24	Yes	Anaemia
NIE	13236338	X2JNDF-ZA74KI-PERI5A-5JUNKLJE	NIE-EBS-BZR-20-1636				Lassa				X2X2KP-37I5VP-JEPBHF-CNCMSFNI	Male				29	25--29			2020-12-29	Ebonyi	Ohaozara	Umunaga Ward				Hospital	Other facility	OB 2 AE-FUTHA			Other facility	Not a case				Investigation done		44197	No Outcome Yet
NIE	13141702	V22QV6-P5IMA5-QYZ32L-EZALCEWA	NIE-EBS-UGB-20-980				Lassa				XKYQRO-2OMXLM-NBNKYV-2M3VCPPE	Female				32	30--34			2020-12-29	Ebonyi	Ebonyi	Ntezi Aba Ward				Hospital	Other facility	OB 2 AE-FUTHA			Other facility	Not a case				Investigation done		2020-12-29	No Outcome Yet
NIE	13141533	QBSGKJ-PAZPH7-JDOU2C-THCWSG2Y	NIE-EBS-AKL-20-1729				Lassa				QCE5KF-ARO4LP-MP7XZX-CTGO2PGM	Male				26	25--29			2020-12-29	Ebonyi	Abakaliki	Azuiyiokwu Ward				Hospital	Other facility	OB 2 AE-FUTHA			Other facility	Suspect case				Investigation done		2020-12-29	No Outcome Yet
NIE	13140756	XWGSSR-LANJVY-HNCORM-U4G4CI6Q	NIE-EBS-BKL-20-170				Lassa				SZXZ4W-NZ2Q7R-FTB6OR-NH3PSC5Y	Female				23	20--24			2020-12-29	Ebonyi	Abakaliki	Azuiyiokwu Ward				Hospital	Other facility	OB 2 AE-FUTHA			Other facility	Not a case				Investigation done		2020-12-29	No Outcome Yet
NIE	13139704	WLFOHI-ARMH23-APUTAD-6ZQ2SG3Q	NIE-EBS-HKW-20-247				Lassa				TC324Y-2DHPO4-ELMQ4U-FG7B2NOQ	Male				46	45--49			2020-12-29	Ebonyi	Ohaukwu	Ngbo Ward				Hospital	Other facility	OB 2 AE-FUTHA			Other facility	Not a case				Investigation done		2020-12-29	No Outcome Yet
NIE	340553	RKWEMV-X4KCRR-ZLSAT7-CQYKKOJQ	NIE-EBS-AKL-19-055				Lassa				XJW2XJ-NIIUOK-A5EKGM-FNA5SPFU	Female	No			36	35--39			2019-03-18	Ebonyi	Abakaliki					Hospital	Federal Teaching Hospital Abakilike (FETHA)				Federal Teaching Hospital Abakilike (FETHA)	Confirmed case				Investigation done		43712	Recovered		2019-03-31	No
NIE	13139930	XSMR5S-HT2YO6-ECKEZZ-YLBJCGQU	NIE-EBS-HKW-20-248				Lassa				VUE7LA-SLYZKZ-KMMV6J-TABQCDDU	Female				29	25--29			2020-12-24	Ebonyi	Ohaukwu	Ngbo Ward				Hospital	Other facility	OB 1 Obst and Gynae AE-FUTHA			Other facility	Not a case				Investigation done		2020-12-28	No Outcome Yet
NIE	13139804	X3LHYA-7JNUDE-QUDM2U-FHWK2PZU	NIE-EBS-AKL-20-1728				Lassa				UZCYZG-MAEJ2A-L2WV5C-KCQTKG5A	Male				30	30--34			2020-12-23	Ebonyi	Abakaliki	Azuiyiokwu Ward				Hospital	Other facility	OB 2 AE-FUTHA			Other facility	Not a case				Investigation done		2020-12-25	No Outcome Yet
NIE	12919030	U7DQU3-NBH5C6-NIKGAP-YI3ASJAY	NIE-EBS-AKL-20-1726				Lassa				UDBPAV-5GAZUU-6CUBGF-6VCLKBUM	Male				28	25--29			2020-12-23	Ebonyi	Abakaliki	Azuiyiokwu Ward				Hospital	Other facility	OB 2 AE-FUTHA			Other facility	Not a case				Investigation done		2020-12-23	No Outcome Yet
NIE	12918889	USN33W-7DGK6M-N2UYV3-MZHO2GSA	NIE-EBS-BZR-20-1635				Lassa				QAZJSW-UU4JXU-ZILIZT-V7JNSJ7Q	Female				20	20--24			2020-12-22	Ebonyi	Ohaozara	Mgbom Okposi Ward				Hospital	Other facility	OB 2 AE-FUTHA			Other facility	Not a case				Investigation done		2020-12-22	No Outcome Yet
NIE	12919139	SYLR2H-7WBWYU-UDUEW3-XTELKIIM	NIE-EBS-HKW-20-246				Lassa				QEGK24-F2FNDZ-ZQPVYZ-EI742EJM	Female				50	50--54			2020-12-21	Ebonyi	Ohaukwu	Ngbo Ward				Hospital	Other facility	OB 2 AE-FUTHA			Other facility	Not a case				Investigation done		2020-12-24	No Outcome Yet
NIE	12918751	T2DMTV-WBLUDU-YKGGLO-IITF2FOU	NIE-EBS-AKL-20-1725				Lassa				TN3UK2-IOQE7L-CWRCGL-Z6HU2IXM	Female				31	30--34			2020-12-18	Ebonyi	Abakaliki	Azuiyiokwu Ward				Hospital	Other facility	OB 2 AE-FUTHA			Other facility	Not a case				Investigation done		2020-12-19	No Outcome Yet
NIE	12918586	QH4QOU-3UUI2W-REFRV3-TKBVKGE4	NIE-EBS-HKW-20-245				Lassa				VPH4GL-2M5SHI-AIVBF2-52W5SB24	Male				65	65--69			2020-12-14	Ebonyi	Ohaukwu	Ezzamgbo Ward				Hospital	Other facility	OB 2 AE-FUTHA			Other facility	Not a case				Investigation done		2020-12-15	No Outcome Yet
NIE	12918507	SHAGO6-AO45XP-P2UOYX-5BNK2MJQ	NIE-EBS-HKW-20-244				Lassa				VVI6R4-7CCOU6-HA3O35-DMXDSG2A	Male				25	25--29			2020-12-14	Ebonyi	Ohaukwu	Okposhi 1 Ward				Hospital	Other facility	OB 2 AE-FUTHA			Other facility	Not a case				Investigation done		2020-12-15	No Outcome Yet
NIE	14119501	R6KOLK-FMRKDX-IL66F7-NBFGKH7U	NIE-EBS-NKE-20-1459				Lassa				UMJFP2-ZKYH5C-P7IWQ2-KA6ICEUM	Female				30	30--34			2020-12-12	Ebonyi	Ezza South	Ikwuato Idembia Ward				Hospital	Other facility	OB 2 AE-FUTHA			Other facility	Not a case				Investigation done		2021-01-13	No Outcome Yet
NIE	12451847	WJ4ILG-2RXX3E-S644JD-3DOI2HLA	NIE-EBS-HKW-20-042				Lassa				WY2MKL-ADML5U-NABKDJ-GI46KNYY	Male				27	25--29			2020-12-12	Ebonyi	Ohaukwu	Effium III				Hospital	Other facility	OB 2 AE-FUTHA			Other facility	Not a case				Investigation done		44177	No Outcome Yet
NIE	12451041	VEAHEZ-FUASO2-FPJN3F-3VED2MPY	NIE-EBS-HKW-20-041				Lassa				RISUZF-OJ7LRO-XHF44F-4YPKSJW4	Male				30	30--34			2020-12-12	Ebonyi	Ohaukwu	Ngbo Ward				Hospital	Other facility	OB 2 AE-FUTHA			Other facility	Not a case				Investigation done		44177	No Outcome Yet
NIE	12449858	XENAJQ-IOQCOA-RPP6WB-H6F2SP24	NIE-EBS-BZR-20-1634				Lassa				X2BR5M-LQHLA3-6O7BQE-J7MTCHVM	Female				29	25--29			2020-12-11	Ebonyi	Ohaozara	Umunaga Ward				Hospital	Other facility	OB 2 AE-FUTHA			Other facility	Not a case				Investigation done		44147	No Outcome Yet
NIE	12448671	X5RKWL-V5ZGZS-NUFYYJ-WQZ4SBA4	NIE-EBS-AKL-20-1723				Lassa				RZAQQ3-BVPABV-KWNH6R-5VXHCHZU	Female				24	20--24			2020-12-09	Ebonyi	Abakaliki	Amachi Ndiagu Ward				Hospital	Other facility	OB 2 AE-FUTHA			Other facility	Not a case				Investigation done		44086	No Outcome Yet
NIE	12447795	TQWCB4-YSE5KF-47JS6C-JWAECAHE	NIE-EBS-HKW-20-040				Lassa				XND6ME-P7A3ZQ-SBF2BK-RRQ4KKP4	Male				27	25--29			2020-12-07	Ebonyi	Ohaukwu	Ngbo Ward				Hospital	Other facility	OB 2 AE-FUTHA			Other facility	Not a case				Investigation done		44024	No Outcome Yet
NIE	12446275	QXTTCV-O6SGKL-7IKZYK-HTLOKNVA	NIE-EBS-AKL-20-1722				Lassa				RZZMRN-3KRWWU-XXVYX3-SWVL2M3A	Female				30	30--34			2020-12-06	Ebonyi	Abakaliki	Okpaugwu Ward				Hospital	Other facility	OB 2 AE-FUTHA			Other facility	Not a case				Investigation done		43994	No Outcome Yet
NIE	12445225	RJDFVF-H2YFDQ-65TUO6-WUD6COEA	NIE-EBS-AKL-20-1721				Lassa				RCH4ZD-UAAHWI-PI32IZ-GQMCKJBY	Female				36	35--39			2020-12-02	Ebonyi	Abakaliki	Agbaja Ward (Abakaliki)				Hospital	Other facility	OB 2 AE-FUTHA			Other facility	Not a case				Investigation done		43873	No Outcome Yet
NIE	11864885	WZDQQ7-VSRBPK-KWZAHM-DABPCJCU	NIE-EBS-AKL-20-1720				Lassa				RXIL36-ANGWQI-BCD3CY-UPMG2A6Q	Female				35	35--39			2020-11-29	Ebonyi	Abakaliki	Azuiyiokwu Ward				Hospital	Other facility	OB 1 Obst and Gynae AE-FUTHA			Other facility	Not a case				Investigation done		2020-11-30	No Outcome Yet
NIE	11860208	XNPWCS-3J75ZJ-3MHDUG-GVZHCOAU	NIE-EBS-NCA-20-012				Lassa				RTKL5N-2BN2K5-QIVSCA-K2SHSN6E	Female				41	40--44			2020-11-28	Ebonyi	Onicha	Agbabor Isu Ward				Hospital	Other facility	OB 2 AE-FUTHA			Other facility	Not a case				Investigation done		2020-11-28	No Outcome Yet
NIE	11857795	TUE7QA-HAE5EI-ZDFHT5-C3A3SINI	NIE-EBS-HKW-20-038				Lassa				RP7N6T-7EIH7F-SUZ7DW-RDYGSOQQ	Female				31	30--34			2020-11-28	Ebonyi	Ohaukwu	Ngbo Ward				Hospital	Other facility	OB 2 AE-FUTHA			Other facility	Not a case				Investigation done		2020-11-28	No Outcome Yet
NIE	11854424	UUQYYH-Y2A3R2-BIA2CC-2VO6SNJE	NIE-EBS-HKW-20-037				Lassa				VNEAQS-NENUVY-CFYU4S-SMNUCI3I	Male				26	25--29			2020-11-27	Ebonyi	Ohaukwu	Ngbo Ward				Hospital	Other facility	OB 2 AE-FUTHA			Other facility	Not a case				Investigation done		2020-11-27	No Outcome Yet
NIE	11852910	UZNSWN-NX7XFK-CQPTIG-63DQCHC4	NIE-EBS-AKL-20-1719				Lassa				WRJ2EW-FG5TAU-2LJRDP-UMK2KFXI	Female				49	45--49			2020-11-25	Ebonyi	Abakaliki	Azuiyiokwu Ward				Hospital	Other facility	OB 2 AE-FUTHA			Other facility	Not a case				Investigation done		2020-11-27	No Outcome Yet
NIE	11187973	TOGI7I-NKF2D2-5Y4UA6-4OT7SJSU	NIE-EBS-UGB-20-979				Lassa				S5DVAQ-IAUYXC-A55TYN-JRNLSF3I	Male				50	50--54			2020-11-24	Ebonyi	Ebonyi	New Layout Ward				Hospital	Other facility	OB 2 AE-FUTHA			Other facility	Not a case				Investigation done		2020-11-24	No Outcome Yet
NIE	11187268	R4RLVI-4L2NJU-FFP4L6-YRYSCGHA	NIE-EBS-AKL-20-1716				Lassa				XTQNT2-TQCFBR-LS67E4-NVXTCGUM	Female				14	10--14			2020-11-24	Ebonyi	Abakaliki	Azuiyiokwu Ward				Hospital	Other facility	FMC Umuahia			Other facility	Not a case				Investigation done		2020-11-24	No Outcome Yet
NIE	11170842	Q4XPCU-3I6YRR-6MLQWZ-RQ6FSKG4	NIE-EBS-HKW-20-036				Lassa				VLASLA-FOP4GS-ZUIQK4-KD6M2LCM	Male				20	20--24			2020-11-24	Ebonyi	Ohaukwu	Ngbo Ward				Hospital	Other facility	OB 2 AE-FUTHA			Other facility	Not a case				Investigation done		2020-11-24	No Outcome Yet
NIE	11171077	XMDO2M-DYPHU3-HUAPLL-AWSUSJ7Q	NIE-EBS-AKL-20-1715				Lassa				TNWA33-FIQQAJ-4QYKC4-Y24BKM2A	Female				24	20--24			2020-11-23	Ebonyi	Abakaliki	Azuiyiokwu Ward				Hospital	Other facility	FMC Umuahia			Other facility	Not a case				Investigation done		2020-11-24	No Outcome Yet
NIE	11187915	Q7EF7N-YQNOE7-NRJNNC-3G3MSAAU	NIE-EBS-AKL-20-1718				Lassa				RDE4W5-4GEWIA-ODNFTF-GDBO2BHM	Male				3	0--4			2020-11-21	Ebonyi	Abakaliki	Azuiyiokwu Ward				Hospital	Other facility	FMC Umuahia			Other facility	Not a case				Investigation done		2020-11-24	No Outcome Yet
NIE	11187824	WXFB23-HWDRGI-STFYKK-ZTOPCCL4	NIE-EBS-AKL-20-1717				Lassa				QT3QTR-SXFHS2-H7Y24T-WCA7CHSU	Male				1	0--4			2020-11-21	Ebonyi	Abakaliki	Azuiyiokwu Ward				Hospital	Other facility	FMC Umuahia			Other facility	Not a case				Investigation done		2020-11-24	No Outcome Yet
NIE	356112	UTSGFW-EN2XQ6-2SNDLA-4YGC2JPQ	NIE-EBS-BKL-19-016				Lassa				TV4YAA-2A5PWM-77HFPU-LCK32C2Q	Female	No			35	35--39			2019-04-02	Ebonyi	Izzi					Hospital	Other facility	Federal Teaching Hospital Abakilike (FETHA)			Ndubia Health Centre	Confirmed case				Investigation done		43559	Unknown		2021-08-23
NIE	11169890	XI63T5-F36ELJ-ODK4UU-7CRJ2OTI	NIE-EBS-AKL-20-1714				Lassa				SBJ63B-TLOXMO-PFLQ7Y-ZM5B2CXM	Female				18	15--19			2020-11-19	Ebonyi	Abakaliki	Amachi Ndiagu Ward				Hospital	Other facility	ICU			Other facility	Not a case				Investigation done		2020-11-19	No Outcome Yet
NIE	11167540	THFRM5-BJ5MDF-DX4L4E-EJQLSLFQ	NIE-EBS-UGB-20-978				Lassa				VYVTD7-GJYK23-N5F3YV-LS5M2P24	Male				33	30--34			2020-11-19	Ebonyi	Ebonyi	Echi Aba Ward				Hospital	Other facility	OB 2 AE-FUTHA			Other facility	Not a case				Investigation done		2020-11-19	No Outcome Yet
NIE	11166238	VNPY3P-QK5M2J-3MYJLD-MKMTSKYI	NIE-EBS-AKL-20-1713				Lassa				R465VB-65AHIF-NZBEKR-4FCUSIZ4	Female	No		No	19	15--19			2020-11-19	Ebonyi	Abakaliki	Azuiyiokwu Ward				Hospital	Other facility	OB 2 AE-FUTHA			Other facility	Not a case				Investigation done		2020-11-19	No Outcome Yet
NIE	11170369	QLPCB7-GEVP2E-BDXAP4-PU5FCCMY	NIE-EBS-ZLL-20-023				Lassa				S7N77S-MC6KTL-ZCI5A2-UVQYCDNY	Male				10	10--14			2020-11-18	Ebonyi	Ishielu	Aguoza Ward				Hospital	Other facility	ishielu			Other facility	Not a case				Investigation done		2020-11-21	No Outcome Yet
NIE	11154748	UHL754-OOWAMK-QEPDMK-A4LICAUI	NIE-EBS-AKL-20-1712				Lassa				WJNKXP-RRLV4F-3HVB3R-AGDASGZI	Male				32	30--34			2020-11-17	Ebonyi	Abakaliki	Agbaja Ward (Abakaliki)				Hospital	Other facility	OB 2 AE-FUTHA			Other facility	Not a case				Investigation done		2020-11-17	No Outcome Yet
NIE	11154149	SQXYE7-JV7PHC-ROKQS2-FIV7KBQU	NIE-EBS-HKW-20-035				Lassa				UEHVMK-OBOH6R-TMQHRI-YNGCSBTE	Male				37	35--39			2020-11-16	Ebonyi	Ohaukwu	Umuogudu Akpu Ward				Hospital	Other facility	OB 2 AE-FUTHA			Other facility	Not a case				Investigation done		2020-11-17	No Outcome Yet
NIE	11153593	QWWXZU-ME4SFI-JGEOZO-JRMQKAJA	NIE-EBS-AKL-20-1710				Lassa				XFXSIU-ANOGBE-7WQAO5-JFEX2III	Male				18	15--19			2020-11-15	Ebonyi	Abakaliki	Azuiyiokwu Ward				Hospital	Other facility	OB 2 AE-FUTHA			Other facility	Not a case				Investigation done		2020-11-15	No Outcome Yet
NIE	11153316	TJJK6B-ZBZGU6-EXXDSG-6CBO2OBM	NIE-EBS-HKW-20-034				Lassa				VLZRQB-5PVABU-FLAG6G-Z7IO2FOM	Male				38	35--39			2020-11-14	Ebonyi	Ohaukwu	Ngbo Ward				Hospital	Other facility	OB 2 AE-FUTHA			Other facility	Not a case				Investigation done		2020-11-14	Deceased		43873
NIE	11153984	TEBETR-VAVM2C-KAFB4M-ABWJKLBY	NIE-EBS-AKL-20-1711				Lassa				T2RWCH-BRINGR-B6JT24-POSUKBBY	Male				20	20--24			2020-11-13	Ebonyi	Abakaliki	Abakpa Ward (Abakaliki)				Hospital	Other facility	OB 2 AE-FUTHA			Other facility	Not a case				Investigation done		2020-11-16	No Outcome Yet
NIE	11153780	UPBVBA-GG5JXS-GWORDH-FICKSGPI	NIE-EBS-CHR-20-036				Lassa				SFAC67-Z4M7KI-DE4W5A-HFQ6KHPQ	Male				38	35--39			2020-11-13	Ebonyi	Ikwo	Ndufu Alike Ward				Hospital	Other facility	OB 2 AE-FUTHA			Other facility	Not a case				Investigation done		2020-11-16	No Outcome Yet
NIE	11152874	SC72TM-ZL3HK3-YIDI45-KSU6SMJ4	NIE-EBS-AKL-20-1709				Lassa				XARUVQ-K72BBD-YOAOQE-FRJDKMWU	Female				11	10--14			2020-11-13	Ebonyi	Abakaliki	Azuiyiokwu Ward				Hospital	Other facility	FMC Umuahia			Other facility	Not a case				Investigation done		2020-11-13	No Outcome Yet
NIE	11152609	XZR7RG-66AKBE-WWUHTM-Z2XXCBWA	NIE-EBS-HKW-20-033				Lassa				RCR5W6-QOOQVJ-QK3KQA-A3VU2EFA	Male				35	35--39			2020-11-12	Ebonyi	Ohaukwu	Okposhi Ward				Hospital	Other facility	Accident and Emergency AE-FUTHA			Other facility	Not a case				Investigation done		44176	No Outcome Yet
NIE	10473933	UJY6YW-2DTUUH-FNH6B6-KTEGSLSU	NIE-EBS-AKL-20-1707				Lassa				VQBCF2-HYMIJI-RPJYWH-BRJXCLKQ	Male				78	75--79			2020-11-11	Ebonyi	Abakaliki	Azuiyiokwu Ward				Hospital	Other facility	OB 2 AE-FUTHA			Other facility	Not a case				Investigation done		44146	No Outcome Yet
NIE	10471395	TW6ION-VPB6NI-G37QQD-5ZD62A4U	NIE-EBS-HKW-20-032				Lassa				QTJF2W-3W5AZY-Y4TCWL-VBRTKDBY	Male				20	20--24			2020-11-11	Ebonyi	Ohaukwu	Umuogudu Akpu Ward				Hospital	Other facility	OB 2 AE-FUTHA			Other facility	Not a case				Investigation done		44146	No Outcome Yet
NIE	10469426	VXDQQW-JNB2ZM-X2LMVW-K7JKCOBE	NIE-EBS-BZR-20-1633				Lassa				X3ZJR4-OSWSD7-NVE3IA-XEPRCPBI	Female				48	45--49			2020-11-10	Ebonyi	Ohaozara	Okposi Okwu Ward				Hospital	Other facility	OB 2 AE-FUTHA			Other facility	Not a case				Investigation done		44146	No Outcome Yet
NIE	10470294	WV2IQC-IBEUS7-4WIIES-4IBEKL4Q	NIE-EBS-CHR-20-035				Lassa				Q46QZ3-46635Q-UR6IQO-R53N2GYI	Male				17	15--19			2020-11-09	Ebonyi	Ikwo	Ndiagu Inyimagu Ward				Hospital	Other facility	OB 1 CHER			Other facility	Not a case				Investigation done		44146	No Outcome Yet
NIE	10474718	Q5WM4B-CRNS4K-CADOUK-U3S6KHWI	NIE-EBS-UGB-20-977				Lassa				RPJIFP-2S4VQ3-ZEX7A7-MOITKHQI	Male				44	40--44			2020-11-08	Ebonyi	Ebonyi	Ntezi Aba Ward				Hospital	Other facility	OB 2 AE-FUTHA			Other facility	Not a case				Investigation done		44146	No Outcome Yet
NIE	10468653	UALOIP-464EO6-X6K4NW-VGNZ2CEU	NIE-EBS-EBJ-20-167				Lassa				RVG5GK-BWVSQE-XQ2EOP-OXMJKJQY	Female				39	35--39			2020-11-06	Ebonyi	Ezza North	Umuoghara Ward				Hospital	Other facility	OB 1 Obst and Gynae AE-FUTHA			Other facility	Not a case				Investigation done		44146	No Outcome Yet
NIE	10464198	S3JQBU-GEFO4I-F7FCUM-DUJRKJUI	NIE-EBS-AKL-20-1706				Lassa				WXADPE-TPU64I-X76VJX-RD3QKKLY	Male				33	30--34			2020-11-06	Ebonyi	Abakaliki	Azuiyiokwu Ward				Hospital	Other facility	OB 2 AE-FUTHA			Other facility	Not a case				Investigation done		44023	No Outcome Yet
NIE	9037894	UT3DXZ-XWIA4N-XRW7Q7-KKHPSJ7I	NIE-EBS-AFK-20-011				Lassa				T5R2HR-SCD7TP-B5XUH3-TOFP2CIQ	Female				32	30--34			2020-11-06	Ebonyi	Afikpo North	Ndukwe Amasiri Ward				Hospital	Other facility	OB 2 AE-FUTHA			Other facility	Not a case				Investigation done		43993	No Outcome Yet
NIE	9037585	VRJIR2-NL7WIV-XSLTIH-QG6E2P2M	NIE-EBS-SKA-20-003				Lassa				RIVS7E-VH63UM-ESCWFE-XLGSCDYA	Male				55	55--59			2020-11-04	Ebonyi	Ivo	Ndiokoro Ukwu Ward				Hospital	Other facility	OB 2 AE-FUTHA			Other facility	Not a case				Investigation done		43962	No Outcome Yet
NIE	9037238	SV3RCH-LSVAC4-HARTWH-EWXRCM2A	NIE-EBS-ZLL-20-022				Lassa				XHMMIA-JGDDEE-GRFCQX-IMZU2JH4	Male				16	15--19			2020-11-04	Ebonyi	Ishielu	Ntezi Ward				Hospital	Other facility	OB 1 CHER			Other facility	Not a case				Investigation done		43962	No Outcome Yet
NIE	9036898	U2KYLC-2OBMSC-GBTWN5-AKV2CMCM	NIE-EBS-AKL-20-140				Lassa				SDVILT-B27Y4J-JULCLZ-APZQSM4I	Male				40	40--44			2020-11-03	Ebonyi	Abakaliki	Azuiyiokwu Ward				Hospital	Other facility	virology center			Other facility	Not a case				Investigation done		43962	No Outcome Yet
NIE	9036443	SHE4N6-C2VYII-FYK25F-FFRSCG4U	NIE-EBS-AKL-20-139				Lassa				UPLZNY-HTTESD-EPCDB6-RU3YCL3I	Male				34	30--34			2020-11-03	Ebonyi	Abakaliki	Azuiyiokwu Ward				Hospital	Other facility	OB 2 AE-FUTHA			Other facility	Not a case				Investigation done		43993	No Outcome Yet
NIE	442716	RPF6I5-YMG62P-2E2YU7-ZCGRCMEQ	NIE-EBS-AKL-19-088				Lassa				UIXECM-MYQUC2-G74RXC-EH7VSBH4	Male				1	0--4			2019-05-09	Ebonyi	Abakaliki					Hospital	Federal Teaching Hospital Abakilike (FETHA)				Federal Teaching Hospital Abakilike (FETHA)	Confirmed case				Investigation done		2019-05-23	Recovered		2019-05-21	No
NIE	9035908	USENBW-R6GUA7-MZOI3Z-PZQ32I4U	NIE-EBS-HKW-20-031				Lassa				QSSWBN-UDZDE5-JB47SB-FW4W2IEM	Male				22	20--24			2020-11-02	Ebonyi	Ohaukwu	Umuogudu Akpu Ward				Hospital	Other facility	OB 2 AE-FUTHA			Other facility	Not a case				Investigation done		43901	No Outcome Yet
NIE	8963469	WB6KON-Q7T3WJ-IGTHCU-DUXS2EZ4	NIE-EBS-ZLL-20-021				Lassa				TNUN6J-4AB4GR-CDOG7B-4G2QCAGU	Male				20	20--24			2020-11-01	Ebonyi	Ishielu	Okpoto Ward				Hospital	Other facility	OB 2 AE-FUTHA			Other facility	Not a case				Investigation done		43872	No Outcome Yet
NIE	8959096	Q235FT-BWI3RU-PLN3GH-FW2S2KMU	NIE-EBS-AKL-20-138				Lassa				WQ7PQT-XCZ53I-2QYO6C-IVAFSFTM	Male				30	30--34			2020-10-30	Ebonyi	Abakaliki	Agbaja Ward (Abakaliki)				Hospital	Other facility	OB 2 AE-FUTHA			Other facility	Not a case				Investigation done		43872	No Outcome Yet
NIE	8968874	RNOXAL-FLEB2Q-SQCVCF-Z7A42KAQ	NIE-EBS-NKE-20-1457				Lassa				W3MWSG-TFHLBR-EIMYJB-S2TBSA3A	Male				25	25--29			2020-10-28	Ebonyi	Ezza South	Ameka Ward				Hospital	Other facility	OB 2 AE-FUTHA			Other facility	Not a case				Investigation done		2020-10-28	No Outcome Yet
NIE	8668642	TQHRDV-URYP27-Z6IEVF-TYMBKJHY	NIE-EBS-ZLL-20-020				Lassa				T2UX7H-45LNFN-PHQNFN-WRHHCFYM	Male				35	35--39			2020-10-28	Ebonyi	Ishielu	Iyionu Ward				Hospital	Other facility	Accident and Emergency AE-FUTHA			Other facility	Not a case				Investigation done		2020-10-29	No Outcome Yet
NIE	8667568	RYYWIJ-NEWKMX-PO3ZBH-YDFP2JCY	NIE-EBS-BKL-20-169				Lassa				TH6CZJ-4AHHYI-DD4J6S-GYTJSFJY	Female				4	0--4			2020-10-26	Ebonyi	Izzi	Oyege Ward				Hospital	Other facility	OB 1 CHER			Other facility	Not a case				Investigation done		2020-10-26	No Outcome Yet
NIE	445030	X7NB2F-S3CXYK-22KTBC-WPZGCLXY	NIE- EBS- ZLL-19-008				Lassa				SYN3ER-HRBIZV-IUOC7A-RY2NCMNI	Female	No			14	10--14			2019-05-14	Ebonyi	Ishielu					Hospital	Other facility	FETHA 1			FETHA 1	Confirmed case				Investigation done		43471	Recovered		2019-05-24	No
NIE	8667013	SRFM6T-RHGNVN-T45AHE-K3ZZCJCI	NIE-EBS-EBJ-20-166				Lassa				U2QHR7-QFHSYF-Z7ZDOL-UQNHCMW4	Male				19	15--19			2020-10-19	Ebonyi	Ezza North	Oshiegbe Ward				Hospital	Other facility	OB 1 CHER			Other facility	Not a case				Investigation done		2020-10-19	No Outcome Yet
NIE	8666285	XEN3XX-JLBGBV-LZSFFV-3ARZ2DJA	NIE-EBS-BZR-20-1632				Lassa				TCF6QC-ETIT3C-I7LKUK-TYFBSKUM	Male				25	25--29			2020-10-16	Ebonyi	Ohaozara	Ugwulangwu Ward				Hospital	Other facility	OB 2 AE-FUTHA			Other facility	Not a case				Investigation done		2020-10-16	No Outcome Yet
NIE	8665695	VXWAEL-PXACOC-U7G65V-LWFAKFYM	NIE-EBS-ZLL-20-019				Lassa				VIOU6T-HALRBV-ON6JVH-ZRPZ2F34	Male				28	25--29			2020-10-16	Ebonyi	Ishielu	Agba Ward				Hospital	Other facility	Accident and Emergency AE-FUTHA			Other facility	Not a case				Investigation done		2020-10-16	No Outcome Yet
NIE	8155439	WOXZ7L-R35RSG-VYL7YI-N6GESPXI	NIE-EBS-NKE-20-1456				Lassa				XBV64U-GYT2GQ-PXZY2G-NQ2Y2LEE	Female				1 Days	0--4			2020-10-15	Ebonyi	Ezza South	Onueke Ward				Hospital	Other facility	OB 1 Obst and Gynae AE-FUTHA			Other facility	Not a case				Investigation done		2020-10-15	No Outcome Yet
NIE	7788630	WAPGQK-H5QLAD-WER6T2-CVO4SMSU	NIE-EBS-AKL-20-136				Lassa				VGXL7L-3ZVUIQ-7LEB6C-NH7WKFSM	Male				5	5--9			2020-10-14	Ebonyi	Ohaukwu	Ngbo Ward				Hospital	Other facility	OB 1 CHER			Other facility	Not a case				Investigation done		2020-10-15	No Outcome Yet
NIE	450571	T43NBP-2VML7E-EGTGRK-AYKGKGR4	NIE-EBS-AKL-19-089				Lassa				RN2WPD-4BHY7G-TI6H46-RH3RCGK4	Female	No			35	35--39			2019-05-19	Ebonyi	Abakaliki					Hospital	Federal Teaching Hospital Abakilike (FETHA)				Federal Teaching Hospital Abakilike (FETHA)	Confirmed case				Investigation done		2019-05-22	Recovered		43622	No
NIE	8148195	RFP66F-DTJ7XH-IBRQ5Z-KJPF2GC4	NIE-EBS-BZR-20-1631				Lassa				TSXTCW-3AV6JR-JUOHBO-7ZLBCP3I	Female				3	0--4			2020-10-10	Ebonyi	Ohaozara	Okposi Okwu Ward				Hospital	Other facility	OB 1 CHER			Other facility	Not a case				Investigation done		44114	No Outcome Yet
NIE	7854772	VQ3MXY-VDG6FU-3J4SA6-RH3IKEOI	NIE-EBS-BKL-20-168				Lassa				XPNMQ7-TF6YZV-73KZ4L-RL3FCB5A	Male				75	75--79	1905-04-28		2020-10-08	Ebonyi	Izzi	Mgbabeluzor Ward					Home or other place	NDIEUGO			Home or other place	Not a case				Investigation done		44114	Deceased		44022			None
NIE	7647953	VOAAF6-CT2N7A-TR7T2N-YUTNKLDE	NIE-EBS-AKL-20-135				Lassa				XG6UVN-ZWCA5Z-KF6YQ4-5JT32NWQ	Male				17	15--19			2020-10-06	Ebonyi	Abakaliki	Azuiyiokwu Ward				Hospital	Other facility	OB 1 CHER			Other facility	Not a case				Investigation done		43992	No Outcome Yet
NIE	7787424	SBY5GF-UAMBJ3-VPJDOG-JXTA2J2Q	NIE-EBS-BKL-20-167				Lassa				TR6ZXC-XLX34U-EJ2Q3D-V6RQ2MQE	Male				60	60--64			2020-10-03	Ebonyi	Izzi	Ezza Inyimagu Ndiagu Ward				Hospital	Other facility	FETHA			Other facility	Not a case				Investigation done		44022	Deceased		43961
NIE	7644860	VU4LPO-JFHQDX-4FWY4Y-ABF72CLU	NIE-EBS-AKL-20-132				Lassa				UM277C-3U6GE5-VCRB6V-4AC7KCD4	Female				1 Days	0--4			2020-09-30	Ebonyi	Abakaliki	Amagu Ward				Hospital	Other facility	FETHA			Other facility	Not a case				Investigation done		43871	No Outcome Yet
NIE	7646251	QBSCBM-ZGKIUK-I6UZ6L-RLSV2ICY	NIE-EBS-HKW-20-030				Lassa				WIJECW-B4ZU6V-ZJQ66Z-CVX62NIM	Male				55	55--59			2020-09-28	Ebonyi	Ohaukwu	Ngbo Ward				Hospital	Other facility	FETHA			Other facility	Not a case				Investigation done		2020-09-28	No Outcome Yet
NIE	7647116	RWIIFK-3GEQE4-MZVCXW-CO27SPCM	NIE-EBS-EDA-20-107				Lassa				XENRLK-K4YZ3I-5MLS22-XYKDKD7I	Male				29	25--29			2020-09-27	Ebonyi	Afikpo South	Ekoli A Ward				Hospital	Other facility	FETHA			Other facility	Not a case				Investigation done		2020-09-27	No Outcome Yet
NIE	7786085	RA5ZCX-57B76Q-CS5XDL-KUMIKDAM	NIE-EBS-UGB-20-976				Lassa				RLW37Q-ZU4HQW-VDAHCU-2FXJCLUM	Male				70	70--74			2020-09-25	Ebonyi	Ebonyi	Echi Aba Ward				Hospital	Other facility	FETHA			Other facility	Not a case				Investigation done		2020-09-25	No Outcome Yet
NIE	7645659	ROFZS2-YBYBOY-PWV4PE-YWTGKJZM	NIE-EBS-AKL-20-133				Lassa				T3OOUG-ASVZVF-HLA42X-DNFG2LVI	Female				37	35--39			2020-09-23	Ebonyi	Abakaliki	Azuiyiokwu Ward				Hospital	Other facility	FETHA			Other facility	Not a case				Investigation done		2020-09-29	No Outcome Yet
NIE	7156809	UOZ74E-YZS6OM-SIS55Z-PM4RCKHU	NIE-EBS-AKL-20-130				Lassa				RYVET5-I42ZFM-L7DRWJ-CDVWCL3U	Male				13	10--14			2020-09-21	Ebonyi	Abakaliki	Amachi Ndiagu Ward				Hospital	Other facility	CHER AE-FUTHA			Other facility	Not a case				Investigation done		2020-09-21	No Outcome Yet
NIE	7156648	UCZSIM-DV2HFZ-UJDV75-XC7YCHXQ	NIE-EBS-ZLL-20-018				Lassa				QEZHE3-ZUKB2D-RAQRWH-33H62JJI	Female				45	45--49			2020-09-11	Ebonyi	Ishielu	Ezzilo Ward				Hospital	Other facility	FETHA			Other facility	Not a case				Investigation done		44174	No Outcome Yet
NIE	7156556	SX4C5J-GWX4V4-7CMXXO-GTTTKNGA	NIE-EBS-ZLL-20-017				Lassa				VOPVUP-KZSN2V-BTPBKD-JOESKOQM	Female				67	65--69			2020-09-10	Ebonyi	Ishielu	Ezzilo Ward				Hospital	Other facility	FETHA			Other facility	Not a case				Investigation done		44174	No Outcome Yet
NIE	6329728	UABIWU-MHZPZO-HEPZ2Y-HYLCSMIY	NIE-EBS-AKL-20-114				Lassa				VCVIYD-4KGNR3-TW6MJL-OGDHSMCU	Male				2	0--4			2020-09-06	Ebonyi	Abakaliki	Agbaja Ward (Abakaliki)				Hospital	Other facility	FETHA			Other facility	Not a case				Investigation done		43991	No Outcome Yet
NIE	7155944	VBDQXF-3SMTF3-ZALMLI-B4QKKAKM	NIE-EBS-BKL-20-156				Lassa				RZGAD7-XNDYEZ-3C5LHO-PNK2KESE	Male								2020-09-05	Ebonyi	Izzi	Oferekpe Ward				Hospital	Other facility	FETHA			Other facility	Not a case				Investigation done		43960	No Outcome Yet
NIE	6339081	W46XIO-BT7PGC-33GO5X-LWUZSJZE	NIE-EBS-HKW-20-027				Lassa				WHWDC2-YWMKB4-SJED42-AH4L2HJY	Male				23	20--24			2020-09-05	Ebonyi	Ohaukwu	Effium Ward 1				Hospital	Other facility	FETHA			Other facility	Not a case				Investigation done		44021	No Outcome Yet
NIE	6322492	TM3ES2-DEQEKJ-AAQEXO-NYUA2COE	NIE-EBS-BKL-20-040				Lassa				UB4HSN-6AB7JV-U6LZVT-BAU3KGCY	Male				50	50--54			2020-09-05	Ebonyi	Izzi	Ete Ward				Hospital	Other facility	FETHA			Other facility	Not a case				Investigation done		43960	No Outcome Yet
NIE	7156170	RXAESL-6UQOC3-6OKIY3-CDNE2FSA	NIE-EBS-AKL-20-129				Lassa				WZ2N5J-RYP2M3-UNIRSK-2TY3SJOQ	Male				74	70--74			2020-09-04	Ebonyi	Abakaliki	Abakpa Ward (Abakaliki)				Hospital	Other facility	FETHA			Other facility	Not a case				Investigation done		43960	No Outcome Yet
NIE	6329245	QVXWJR-PCZCPC-O6GBJZ-MOE3SFD4	NIE-EBS-HKW-20-025				Lassa				XABXMK-D4EOUV-P47Q6C-L2H52P64	Male				19	15--19			2020-09-04	Ebonyi	Ohaukwu	Ezzamgbo Ward				Hospital	Other facility	FETHA			Other facility	Not a case				Investigation done		43960	No Outcome Yet
NIE	6327340	WFPYIR-UG77RF-MLTANA-ZY2ISNFM	NIE-EBS-AKL-20-113				Lassa				VEXYL5-F3C7YJ-VQUDLQ-ZGOMCKEY	Male				74	70--74			2020-09-04	Ebonyi	Abakaliki	Abakpa Ward (Abakaliki)				Hospital	Other facility	FETHA			Other facility	Not a case				Investigation done		43960	Deceased		44083
NIE	7127240	S42SCL-LUCDJG-NR65WN-HJ5XCOVA	NIE-EBS-HKW-20-029				Lassa				QXVEXK-X3FYWZ-HMB3YT-MY64KO4E	Male				9 Months	0--4			2020-08-26	Ebonyi	Ohaukwu	Amovu Ward				Hospital	Other facility	FETHA			Other facility	Not a case				Investigation done		43960	No Outcome Yet
NIE	6321613	U3SR5H-YQK3XD-LACRU2-YNII2IKU	NIE-EBS-HKW-20-023				Lassa				V3FPCH-V66FXZ-B5P7MZ-WPOMCJHA	Male				9 Months	0--4			2020-08-26	Ebonyi	Ohaukwu	Effium III				Hospital	Other facility	FETHA			Other facility	Not a case				Investigation done		2020-08-27	No Outcome Yet
NIE	6321049	XKQSSS-PF7QI3-BQRJD7-CNUT2DWY	NIE-EBS-HKW-20-022				Lassa				T3OLYJ-LTRQ73-ZJZZKR-SR4BSE24	Female	No		No	16	15--19			2020-08-24	Ebonyi	Ohaukwu	Effium IV				Hospital	Other facility	FETHA			Other facility	Not a case				Investigation done		2020-08-25	No Outcome Yet
NIE	6012386	R5WODE-YQFMPS-MQKA24-UCAQSJMA	NIE-EBS-AKL-20-112				Lassa				QDQQAH-FIVJM6-UJAOK5-KBOF2NYE	Male				33	30--34			2020-08-22	Ebonyi	Abakaliki	Azuoffia Edda Ward				Hospital	Other facility	FETHA			Other facility	Not a case				Investigation done		2020-08-23	No Outcome Yet
NIE	6011766	TVJEPG-LDECUL-NN3WY4-NLQ7SL34	NIE-EBS-AKL-20-111				Lassa				QVNTOB-YKXAWW-HHVM4T-5UWOCI7M	Male				35	35--39			2020-08-21	Ebonyi	Abakaliki	Amegu Unuhu Ward				Hospital	Other facility	FETHA			Other facility	Not a case				Investigation done		2020-08-21	No Outcome Yet
NIE	6011402	RMSKXE-6GQJ2J-NU5SQB-HMVK2FXA	NIE-EBS-AKL-20-110				Lassa				RWDBED-NFZCVP-IVJR3Z-ECRXCJJI	Male				50	50--54			2020-08-21	Ebonyi	Abakaliki	Amagu Ward				Hospital	Other facility	FETHA			Other facility	Not a case				Investigation done		2020-08-21	No Outcome Yet
NIE	6013021	WV5DH2-UGEZG4-VFLCRQ-ZCBJSE24	NIE-EBS-EDA-20-003				Lassa				VDFI5B-GX2AHK-ULT4XL-3W6U2DXA	Male				4	0--4			2020-08-12	Ebonyi	Ezza South	Amudo Okoffia Ward				Hospital	Other facility	FETHA			Other facility	Not a case				Investigation done		2020-08-25	No Outcome Yet
NIE	6339816	QGXBIL-EGSL2L-2EP6MW-JWXR2H7U	NIE-EBS-HKW-20-028				Lassa				WM7FBX-ON57NK-VGKXJE-RB7HSGKA	Male				20	20--24			2020-08-10	Ebonyi	Ohaukwu	Ngbo Ward				Hospital	Other facility	OB 2 AE-FUTHA			Other facility	Not a case				Investigation done		44173	No Outcome Yet
NIE	6339390	U3LP7G-DRKDON-27XYKM-IJNW2P5E	NIE-EBS-AKL-20-118				Lassa				SQYRUJ-XK5K76-5DEQON-DJNUCDO4	Female				39	35--39			2020-08-09	Ebonyi	Abakaliki	Okpuitomo Ndiebor Ward				Hospital	Other facility	OB 1 Obst and Gynae AE-FUTHA			Other facility	Not a case				Investigation done		44173	No Outcome Yet
NIE	7176354	QK6HQP-2WXTKK-M65A4E-6ZNT2CKA	NIE-EBS-EDA-20-106				Lassa				XUMNAJ-6HPST2-LACH3H-A4YFSPPI	Male				63	60--64			2020-08-08	Ebonyi	Afikpo South	Amangwu Ward				Hospital	Other facility	Virology Unit			Other facility	Not a case				Investigation done		44112	No Outcome Yet
NIE	6338978	U5WTKJ-T6CNN2-QJC634-2ZIL2CSI	NIE-EBS-HKW-20-039				Lassa				VWPZLA-CDRDJI-QHGB63-LQLHCBDM	Male				9	5--9			2020-08-08	Ebonyi	Ohaukwu	Umuogudu Oshia Ward				Hospital	Other facility	OB 2 AE-FUTHA			Other facility	Not a case				Investigation done		44082	No Outcome Yet
NIE	5983234	VL7C7M-GJRK7B-ETS47W-MFTBCKT4	NIE-EBS-AKL-20-109				Lassa				SXETTP-JARYIP-TKFPA5-7CA7KBZU	Female				31	30--34			2020-08-06	Ebonyi	Abakaliki	Amagu Ward				Hospital	Other facility	FETHA			Other facility	Not a case				Investigation done		43990	No Outcome Yet
NIE	6335275	QDGQ7P-3DNQFM-F4RR7M-O6NZSASA	NIE-EBS-HKW-20-026				Lassa				VMBEYZ-2QRPX6-UGZ7FM-P3IMCC3Y	Male				9	5--9			2020-08-05	Ebonyi	Ohaukwu	Ngbo Ward				Hospital	Other facility	CHER AE-FUTHA			Other facility	Not a case				Investigation done		43990	No Outcome Yet
NIE	6335934	XCDVDA-BDGGXJ-EJVEZA-PTO2CBFA	NIE-EBS-UGB-20-033				Lassa				QPACEC-UB7Z2G-JZDOKL-XW2B2FPM	Male				35	35--39			2020-08-04	Ebonyi	Ebonyi	Kpiri-Kpiri Ward				Hospital	Other facility	OB 2 AE-FUTHA			Other facility	Not a case				Investigation done		44020	No Outcome Yet
NIE	5982590	U3Z2MZ-5RBVDH-QTOBCJ-ST6WKLIA	NIE-EBS-AKL-20-108				Lassa				WAH4PP-WDMHNG-OQWJ7J-6PHMSHXA	Male				37	35--39			2020-08-04	Ebonyi	Abakaliki	Amegu Unuhu Ward				Hospital	Other facility	FETHA			Other facility	Not a case				Investigation done		43929	No Outcome Yet
NIE	5982075	SVWBYR-P5C2NV-JFQAG2-YNFEKHEE	NIE-EBS-BKL-20-039				Lassa				VFBGU6-U2PYRU-MURFNZ-7AP62KAU	Male				12 Days	0--4			2020-07-28	Ebonyi	Izzi	Ete Ward				Hospital	Other facility	FETHA			Other facility	Not a case				Investigation done		2020-07-30	No Outcome Yet
NIE	5981272	WXRMCT-5WTAUQ-M5XOO5-QIQI2A4E	NIE-EBS-AKL-20-107				Lassa				VVFJ7M-H7XEZE-HT2DOO-MIYDCDJ4	Male				37	35--39			2020-07-27	Ebonyi	Abakaliki	Azuiyiokwu Ward				Hospital	Other facility	FETHA			Other facility	Not a case				Investigation done		2020-07-29	No Outcome Yet
NIE	5980515	RTVZQT-HGMHRD-Z63W4P-BYCVSNRI	NIE-EBS-CHR-20-034				Lassa				RKWYMP-JJWMCQ-67BQYJ-DT4RCDEE	Female	No		No	46	45--49			2020-07-27	Ebonyi	Ikwo	Amainyima Ward				Hospital	Other facility	FETHA			Other facility	Not a case				Investigation done		2020-07-29	No Outcome Yet
NIE	5964271	UDWBRS-D5PNC6-WL7W2Y-NERX2F7Q	NIE-EBS-BKL-20-038				Lassa				SMPPLX-ZKY5QI-5M46AO-PNWLKJKU	Female				48	45--49			2020-07-23	Ebonyi	Izzi	Agbaja Mgbo Ward				Hospital	Other facility	FETHA			Other facility	Not a case				Investigation done		2020-07-23	No Outcome Yet
NIE	6333945	VZNYUQ-GCSX7M-QWWLUL-KH6K2H6E	NIE-EBS-AKL-20-115				Lassa				TZNWF5-JBENEZ-ZW26PN-HEZ4SMR4	Male				7	5--9			2020-07-19	Ebonyi	Abakaliki	Agbaja Ward (Abakaliki)				Hospital	Other facility	CHER AE-FUTHA			Other facility	Not a case				Investigation done		2020-07-20	No Outcome Yet
NIE	5963859	W4KMHC-CNHO7Z-62I2Q4-XZGSCMQI	NIE-EBS-AKL-20-106				Lassa				THDD23-DRDWZG-7OQUDX-LT6IKFZA	Female				23	20--24			2020-07-18	Ebonyi	Abakaliki	Agbaja Ward (Abakaliki)				Hospital	Other facility	FETHA			Other facility	Not a case				Investigation done		2020-07-18	No Outcome Yet
NIE	7176231	SIZYEX-DSN5TA-EHVKZC-CE3W2F3Y	NIE-EBS-BZR-20-013				Lassa				SJEN2C-GQITOS-SFL4ZU-C56HKCUU	Male				36	35--39			2020-07-17	Ebonyi	Ohaozara	Umunaga Ward				Hospital	Other facility	Virology Unit			Other facility	Not a case				Investigation done		2020-07-18	No Outcome Yet
NIE	6335569	VSGQLN-BHYFG2-LPWAQW-IK7PCBXM	NIE-EBS-AKL-20-116				Lassa				QNK6KD-ZKZEGG-2ALP7H-KZQYKCRQ	Male				8	5--9			2020-07-04	Ebonyi	Abakaliki	Abakpa Ward (Abakaliki)				Hospital	Other facility	CHER AE-FUTHA			Other facility	Not a case				Investigation done		43990	No Outcome Yet
NIE	5958200	QYP5RH-OXI4VX-EZNB5N-QHYMCBFA	NIE-EBS-AKL-20-104				Lassa				QWMH6U-SV3YTM-WXE7LB-S6IRSANI	Male				22	20--24			2020-06-24	Ebonyi	Abakaliki	Amachi Ndiagu Ward				Hospital	Other facility	FETHA			Other facility	Not a case				Investigation done		2020-06-29	No Outcome Yet
NIE	5959008	VC3BHQ-SZDYWS-UAROXX-JPRHKPNQ	NIE-EBS-AKL-20-105				Lassa				V4BBXK-PJ7HCF-OBMZZH-KKWXSLKU	Male				43	40--44			2020-06-23	Ebonyi	Abakaliki	Azuoffia Edda Ward				Hospital	Other facility	FETHA			Other facility	Not a case				Investigation done		2020-06-29	No Outcome Yet
NIE	5957603	V2Y4UJ-ZRFTRE-WS22PP-RR53CFXM	NIE-EBS-UGB-20-032				Lassa				RPVCDG-RA5XDM-DCHO4K-IONFKFSY	Male				39	35--39			2020-06-11	Ebonyi	Ebonyi	Agalegu Ward				Hospital	Other facility	FETHA			Other facility	Not a case				Investigation done		44171	No Outcome Yet
NIE	5957001	WAH2XH-N2DYGB-VNKT5B-4N6DCO5Q	NIE-EBS-BKL-20-037				Lassa				VM6JBW-X7B3JS-55P3E4-F3H5CO64	Male				33	30--34			2020-06-04	Ebonyi	Izzi	Ezza Ofu Ward				Hospital	Other facility	FETHA			Other facility	Not a case				Investigation done		43957	No Outcome Yet
NIE	5956641	XV7QGK-AYIRWG-DTSGTC-JZ5DSOOQ	NIE-EBS-AKL-20-103				Lassa				QI3YJA-XDQNDD-E6NYZH-5WOKCNOU	Female				30	30--34			2020-06-03	Ebonyi	Abakaliki	Agbaja Ward (Abakaliki)				Hospital	Other facility	FETHA			Other facility	Not a case				Investigation done		43927	No Outcome Yet
NIE	5955897	S3LQ3B-MA63NN-OSCUXV-STTMCE6U	NIE-EBS-AKL-20-102				Lassa				R36CRH-JEE5Z7-E72WWS-JEHBKBI4	Male				26	25--29			2020-06-03	Ebonyi	Abakaliki	Azuiyiokwu Ward				Hospital	Other facility	FETHA			Other facility	Not a case				Investigation done		43927	No Outcome Yet
NIE	5898650	W3MM6S-IYK46H-LDUCGN-ZYC6CEOU	NIE-EBS-HKW-20-021				Lassa				QIEWRY-NU2TQV-KWN3YK-IPR7KFUA	Female				61	60--64			2020-06-03	Ebonyi	Ohaukwu	Effium Ward 1				Hospital	Other facility	FETHA			Other facility	Not a case				Investigation done		43927	No Outcome Yet
NIE	5956248	Q2XGFK-UEBOPP-53NKSG-V6CPSEFA	NIE-EBS-EBJ-20-026				Lassa				WPMQKN-6ZACKO-VRAMPJ-D6BWSJ7M	Female				60	60--64			2020-06-01	Ebonyi	Ezza North	Ekka Ward				Hospital	Other facility	FETHA			Other facility	Not a case				Investigation done		43927	No Outcome Yet
NIE	5897184	XYWAEV-OSCP5G-6L77CY-UIGISG3Q	NIE-EBS-ZLL-20-015				Lassa				TLEVAF-52DTPS-QYA6P2-VAW5KECI	Female				21	20--24			2020-06-01	Ebonyi	Ishielu	Amazu Ward				Hospital	Other facility	FETHA			Other facility	Not a case				Investigation done		43867	No Outcome Yet
NIE	6332266	X6IFHI-OZPCQO-VH66JE-22ANSM3M	NIE-EBS-BKL-20-042				Lassa				SS7WSD-WK4UTP-YT4OLL-ENJVKD5A	Female				28	25--29			2020-05-29	Ebonyi	Izzi	Agbaja Ward				Hospital	Other facility	OB 1 Obst and Gynae AE-FUTHA			Other facility	Not a case				Investigation done		2020-05-30	No Outcome Yet
NIE	6484908	Q7HCNA-BKVZSB-TG44LX-KZ6ASGTM	NIE-EBS-BKL-20-155				Lassa				RFPQT5-7CF422-HKPSEG-HJUDSDFU	Female	No		No	65	65--69			2020-05-27	Ebonyi	Izzi	Iboko Ward				Hospital	Other facility	OB 2 AE-FUTHA			Other facility	Not a case				Investigation done		2020-05-29	No Outcome Yet
NIE	6332507	QLSEKH-WJIKKT-PV7KUX-PVLPKPWM	NIE-EBS-AFK-20-010				Lassa				XLKEHH-W57X27-HOA7PP-BXLACDRY	Male				52	50--54			2020-05-26	Ebonyi	Afikpo North	Amaekwu Ward				Hospital	Other facility	OB 2 AE-FUTHA			Other facility	Not a case				Investigation done		2020-05-28	No Outcome Yet
NIE	6331976	Q5KMNQ-CPKVYO-ZULZ5E-AI6I2LB4	NIE-EBS-BKL-20-041				Lassa				REO4TQ-TA37CQ-4UZRNH-TJBYCGO4	Female	No		No	40	40--44			2020-05-26	Ebonyi	Izzi	Igbeagu 2 Ndietta Ward				Hospital	Other facility	OB 2 AE-FUTHA			Other facility	Not a case				Investigation done		2020-05-27	No Outcome Yet
NIE	543130	XIPCK5-2TR3UL-PJG4ZI-TA6MCO2I	NIE-EBS-AKL-19-96				Lassa				RZMCQK-LXGV6U-Y4ECR7-PYEH2BKQ	Male				3 Days	0--4	2019-10-07		2019-07-18	Ebonyi	Ezza North					Hospital	Other facility	FETHA			Mile 4 Hospital	Confirmed case				Investigation done		2019-07-19	Deceased		2019-07-19
NIE	2291655	Q5CSUE-STYB2P-S6WHDI-KIWGSKM4	NIE-EBS-AKL-20-101				Lassa				SZ47L3-RYMOQX-AYXLSJ-4Q7Q2DA4	Male				42	40--44			2020-05-25	Ebonyi	Abakaliki	Amachi Ndiechi Ward				Hospital	Other facility	VIROLOGY UNIT			Other facility	Not a case				Investigation done		2020-05-29	No Outcome Yet
NIE	2290665	XOI5EL-CYP22G-THHSNC-O7SBSE6A	NIE-EBS-ZLL-20-014				Lassa				SLOT4G-MOYSGX-GRASPQ-KXTVSL4E	Male				40	40--44			2020-05-25	Ebonyi	Ishielu	Nkalagu Ward				Hospital	Other facility	OB 2 AE- FUTHA			Other facility	Not a case				Investigation done		2020-05-31	No Outcome Yet
NIE	6484818	TTFP6W-X7MJT7-RUG7C5-F4FCSJV4	NIE-EBS-AKL-20-128				Lassa				VYTC2M-Q2GZV5-SLZEY7-D7P6KKFI	Female				10	10--14			2020-05-24	Ebonyi	Abakaliki	Izzi Unuhu Ward				Hospital	Other facility	CHER AE-FUTHA			Other facility	Not a case				Investigation done		2020-05-26	No Outcome Yet
NIE	6484714	W5E7S5-2VUWLG-ICFXL4-OLV7KIMM	NIE-EBS-UGB-20-975				Lassa				XQ5XIG-W2BRPF-OLBCHX-O5QYSETE	Male				25	25--29			2020-05-23	Ebonyi	Ebonyi	Kpiri-Kpiri Ward				Hospital	Other facility	Virology Center			Other facility	Not a case				Investigation done		2020-05-23	No Outcome Yet
NIE	2295429	QKFVD7-JFCYGO-RBOBLN-PJ25KAPI	NIE-EBS-BZR-20-012				Lassa				V22NAX-7D6WUC-6PAHP2-GSFEKDLI	Female	No		No	13	10--14			2020-05-23	Ebonyi	Ohaozara	Umuobuna Ward				Hospital	Other facility	VIROLOGY UNIT			Other facility	Not a case				Investigation done		2020-05-29	No Outcome Yet
NIE	2294303	TV25RO-FR4ZUR-R2LLNS-DUL22GKM	NIE-EBS-CHR-20-033				Lassa				VE56AD-TUMCML-MQSS5Z-I3MFSNTE	Male				31	30--34			2020-05-22	Ebonyi	Ikwo	Eka Awoke Ward				Hospital	Other facility	OB 2 AE- FUTHA			Other facility	Not a case				Investigation done		2020-05-29	No Outcome Yet
NIE	6484573	RN4VDN-7Z3HPU-CMAR5G-7XQBCD6M	NIE-EBS-ZLL-20-016				Lassa				X22XLX-URQPGL-Q4L2DS-S4RLKHMI	Female				38	35--39			2020-05-19	Ebonyi	Ishielu	Ezekuna/Nkomoro/ Eguhuo Ward				Hospital	Other facility	OB 2 AE-FUTHA			Other facility	Not a case				Investigation done		2020-05-20	No Outcome Yet
NIE	2051561	SVNJYZ-YNJVEA-PEBX36-K6GUKFRQ	NIE-EBS-AKL-20-100				Lassa				X5KBUP-NLDCBQ-Z5HHVU-JXBBSOHI	Male				13	10--14			2020-05-17	Ebonyi	Abakaliki	Azuiyiokwu Ward				Hospital	Other facility	OB 2 AE- FUTHA			Other facility	Not a case				Investigation done		2020-05-17	No Outcome Yet
NIE	2050942	UX7YGA-APE65B-WW3RWR-KRGZSJYI	NIE-EBS-AKL-20-099				Lassa				RJLTEJ-PBIN5Z-EV3XBI-2ZVE2HNM	Female	No			20	20--24			2020-05-17	Ebonyi	Abakaliki	Azuiyiokwu Ward				Hospital	Other facility	OB 2 AE- FUTHA			Other facility	Not a case				Investigation done		2020-05-26	No Outcome Yet
NIE	2050673	UAFLHA-NC643G-LFRBOY-X7P3CAX4	NIE-EBS-EBJ-20-024				Lassa				W2KZNL-AUTVUW-TUWRYU-734DSKDM	Female	No							2020-05-17	Ebonyi	Ezza North					Hospital	Other facility	FETHA			Other facility	Not a case				Investigation done		2020-05-19	No Outcome Yet
NIE	2050484	XJNCXL-ZXLHYA-AKROT3-S3VSCENM	NIE-EBS-BKL-20-036				Lassa				Q5F2CN-FHFQAF-2VUACB-ISGDCAYU	Male				41	40--44			2020-05-17	Ebonyi	Izzi	Ndieze/Inyimagu/ Ndiagbo Ishiagu Ward				Hospital	Other facility	OB 2 AE- FUTHA			Other facility	Not a case				Investigation done		2020-05-26	No Outcome Yet
NIE	2050231	XLTL2Q-CYKLZT-NOMC3R-6ERTCBT4	NIE-EBS-EBJ-20-023				Lassa				VP5E3J-R3X2BY-B4JPN7-54O6CPFI	Female	No			23	20--24			2020-05-17	Ebonyi	Ezza North	Umuoghara Ward				Hospital	Other facility	OB 2 AE- FUTHA			Other facility	Not a case				Investigation done		2020-05-26	No Outcome Yet
NIE	2047704	XPXNGR-LDSANO-4C4AV7-3JAXKMVA	NIE-EBS-ZLL-20-013				Lassa				XAA65A-RZH3ZD-K5XRDA-M2ZNCERU	Female	No			18	15--19			2020-05-17	Ebonyi	Ishielu	Ezekuna/Nkomoro/ Eguhuo Ward				Hospital	Other facility	OB 2 AE- FUTHA			Other facility	Not a case				Investigation done		2020-05-17	No Outcome Yet
NIE	543111	R3RR3Y-RM64RM-7NXSM6-XZNJKJFY	NIE-EBS-HKW-19-018				Lassa				ULR64M-ENUQKE-FVEQI4-RHACKKWI	Female	No			11	10--14			2019-07-18	Ebonyi	Ohaukwu					Hospital	Other facility	Federal Teaching Hospital, Abakaliki			Federal Teaching Hospital Abakilike (FETHA)	Confirmed case				Investigation done		2019-07-19	Recovered		2019-07-26	No
NIE	2010380	SE3YBP-5TKEM7-HWPD4Y-YY3SCPAU	NIE-EBS-AKL-20-098				Lassa				QIN6G3-7YGAJX-BWQMQS-6RYE2MTI	Female	No			10	10--14			2020-05-15	Ebonyi	Abakaliki	Izzi Unuhu Ward				Hospital	Other facility	FETHA			Other facility	Not a case				Investigation done		2020-05-16	No Outcome Yet
NIE	2008736	ULPP5A-4BPUBW-JPCKJS-FV44KE2U	NIE-EBS-HKW-20-020				Lassa				TXFTIZ-XDVKDM-QLW7CV-N7MM2OZU	Male				61	60--64			2020-05-15	Ebonyi	Ohaukwu	Ngbo Ward				Hospital	Other facility	OB 2 AE- FUTHA			Other facility	Not a case				Investigation done		2020-05-16	No Outcome Yet
NIE	6483781	TYMBNZ-2OZ3GJ-EI2PX4-NK5ACP3A	NIE-EBS-AKL-20-123				Lassa				QO776F-CHBCST-MGFBIF-SQ3LCIXQ	Female	No		No	17	15--19			2020-05-14	Ebonyi	Abakaliki	Okpaugwu Ward				Hospital	Other facility	CHER AE-FUTHA			Other facility	Not a case				Investigation done		2020-05-15	No Outcome Yet
NIE	6484311	VO2TAK-DY4LPQ-HLQQAE-4PXOCP6Y	NIE-EBS-NCA-20-011				Lassa				TJCSB5-5UAV3S-VQW4BE-57HCKCIU	Male				56	55--59			2020-05-13	Ebonyi	Onicha	Ishinkwo Ukawu Ward				Hospital	Other facility	OB 2 AE-FUTHA			Other facility	Not a case				Investigation done		2020-05-17	No Outcome Yet
NIE	6484015	TPORMB-5Q4MBZ-CY52BF-7NEFCAPU	NIE-EBS-AKL-20-125				Lassa				QGU6EW-BINUUS-HUTRDB-4XVBKDDE	Male				34	30--34			2020-05-13	Ebonyi	Abakaliki	Azuiyiokwu Ward				Hospital	Other facility	OB 2 AE-FUTHA			Other facility	Not a case				Investigation done		2020-05-15	No Outcome Yet
NIE	6484437	XYRR7P-TBIJQL-NJ5TG2-VBA6KACY	NIE-EBS-AKL-20-127				Lassa				R3C3PW-TDF22H-HEXR4Y-JZKMKFXY	Female				5 Days	0--4			2020-05-12	Ebonyi	Abakaliki	Amagu Ward				Hospital	Other facility	CHER AE-FUTHA			Other facility	Not a case				Investigation done		2020-05-17	No Outcome Yet
NIE	6467000	WIZROI-WF3IGN-BBUSKA-JNV7CHVU	NIE-EBS-EBJ-20-028				Lassa				XVOT36-6IQ3YY-XDEX6C-6Z2DCPEA	Female				23	20--24			2020-05-12	Ebonyi	Ezza North	Umuoghara Ward				Hospital	Other facility	OB 1 Obst and Gynae AE-FUTHA			Other facility	Not a case				Investigation done		44170	No Outcome Yet
NIE	1941447	UXGLTR-FWCW7D-EVFPKB-PIHOSN6I	NIE-EBS-AKL-20-097				Lassa				UZMSK2-LO6QBQ-BLZB2T-3IUKCC74	Male				20	20--24	4/15/2000		2020-05-12	Ebonyi	Abakaliki	Amachi Ndiagu Ward				Hospital	Other facility	VIROLOGY UNIT			Other facility	Not a case				Investigation done		2020-05-13	No Outcome Yet
NIE	1940563	TWXILU-QQDBFR-WBFDU5-ODI6KBFY	NIE-EBS-HKW-20-019				Lassa				SC6UGJ-NGVYKI-OWN4UW-5LTT2LYI	Female	No			30	30--34	1990-05-03		2020-05-12	Ebonyi	Ohaukwu	Umuebe Ward				Hospital	Other facility	VIROLOGY UNIT			Other facility	Not a case				Investigation done		2020-05-13	No Outcome Yet
NIE	6483885	VZDB2R-SBPEPU-TORJCP-B7IPCAM4	NIE-EBS-AKL-20-124				Lassa				SU3SMH-YP72HN-F6OQKI-YR2S2EA4	Male				13	10--14			2020-05-11	Ebonyi	Abakaliki	Abakpa Ward (Abakaliki)				Hospital	Other facility	CHER AE-FUTHA			Other facility	Not a case				Investigation done		2020-05-15	No Outcome Yet
NIE	6466894	ROYMB4-NDFDQ3-5VSXFI-IOUISOZU	NIE-EBS-BKL-20-154				Lassa				RJO7ZL-PDTMRU-RHQW2Y-DZLACLGE	Male				41	40--44			2020-05-11	Ebonyi	Izzi	Oyege Ward				Hospital	Other facility	OB 2 AE-FUTHA			Other facility	Not a case				Investigation done		44170	No Outcome Yet
NIE	6466355	XZC2MF-PRRH4F-PG75S6-5KEFCITE	NIE-EBS-UGB-20-974				Lassa				WJUZER-FEWQAX-5FCPGM-5XLTCCEA	Male				13	10--14			2020-05-11	Ebonyi	Ebonyi	Nduebor Ward				Hospital	Other facility	CHER AE-FUTHA			Other facility	Not a case				Investigation done		44140	No Outcome Yet
NIE	1905938	SWUUKH-O6VKRH-NEVR56-S77YKFFI	NIE-EBS-BKL-20-035				Lassa				Q7REOF-UCXOJL-VFI2XW-A3DSSJRU	Male				20	20--24	2/23/2000		2020-05-11	Ebonyi	Izzi					Hospital	Other facility	FETHA			Other facility	Not a case				Investigation done		2020-05-16	No Outcome Yet
NIE	6466732	QMTX3L-6CEKBP-GPHM44-CS33CLUM	NIE-EBS-EBJ-20-027				Lassa				TYMAYR-WQOSJ5-AI6O73-WPYKSMXY	Male				5 Days	0--4			2020-05-10	Ebonyi	Ezza North	Omege Umuezekoha Ward				Hospital	Other facility	CHER AE-FUTHA			Other facility	Not a case				Investigation done		44140	No Outcome Yet
NIE	6466128	SS2EAJ-6ZOKB7-EYRNMC-ZUDBSPXM	NIE-EBS-AKL-20-120				Lassa				R3SNGO-V5ZHOS-2NUTBQ-KFUY2P2A	Female				33	30--34			2020-05-10	Ebonyi	Abakaliki	Azuiyiokwu Ward				Hospital	Other facility	OB 1 Obst and Gynae AE-FUTHA			Other facility	Not a case				Investigation done		44140	No Outcome Yet
NIE	6466505	VY4EDV-TCBRGE-CU2NG3-EQAIKIYE	NIE-EBS-AKL-20-122				Lassa				W2DQ4F-BA3DRY-JBBJGT-QMHHSIBI	Female				20	20--24			2020-05-09	Ebonyi	Abakaliki	Abakpa Ward (Abakaliki)				Hospital	Other facility	OB 2 AE-FUTHA			Other facility	Not a case				Investigation done		44140	No Outcome Yet
NIE	1847495	SK54OW-UNZLSR-KBXABK-KP7ASPLQ	NIE-EBS-AKL-20-096				Lassa				RGD3S6-CVGMYI-WXX6GW-MQYGCGWQ	Male				28	25--29			2020-05-06	Ebonyi	Abakaliki					Hospital	Federal Teaching Hospital Abakilike (FETHA)				Federal Teaching Hospital Abakilike (FETHA)	Not a case				Investigation done		44170	No Outcome Yet					Unknown
NIE	1825131	QSMCP2-BU74T6-FHZVZC-TSQT2LKA	NIE-EBS-EBJ-20-022				Lassa				VYOFDZ-W2NI42-AQI3ET-VUHWKF54	Unknown				36	35--39			2020-05-06	Ebonyi	Ezza North	Ogboji Ward				Hospital	Other facility	OB 2 AE- FUTHA			Other facility	Not a case				Investigation done		43987	No Outcome Yet
NIE	6465295	TT26OY-OXVM5M-2YQBOZ-EOLPSOLA	NIE-EBS-UGB-20-973				Lassa				UEXGCI-QHOEMX-EAKJQL-BG7OKNBA	Female				32	30--34			2020-05-05	Ebonyi	Ebonyi	Echi Aba Ward				Hospital	Other facility	OB 1 Obst and Gynae AE-FUTHA			Other facility	Not a case				Investigation done		44048	No Outcome Yet
NIE	6464527	XRNXME-W4CRBH-2FVSTU-QXCHCMLE	NIE-EBS-BKL-20-153				Lassa				TV65BM-K7DFY3-B7OB2G-YMTSSC7Y	Female				11	10--14			2020-05-05	Ebonyi	Izzi	Ezza Inyimagu Igbuhu Ward				Hospital	Other facility	Virology Center			Other facility	Not a case				Investigation done		43956	No Outcome Yet
NIE	1760088	VCK24T-P5LGKR-5N676D-4M4DSEQU	NIE-EBS-AFK-20-009				Lassa				VILXOM-25OFVN-7GIC2R-XIDB2MV4	Male				18	15--19			2020-05-03	Ebonyi	Afikpo North	Ohaisu Afikpo A Ward				Hospital	Other facility	OB 2 AE- FUTHA			Other facility	Not a case				Investigation done		2020-04-28	No Outcome Yet
NIE	1760073	UTN4JV-YTHH7R-VARK44-GV7XSISU	NIE-EBS-CHR-20-032				Lassa				RMSN2M-TYIMBV-IJ2KPW-7EA72O4I	Female	No			30	30--34			2020-05-03	Ebonyi	Ikwo	Eka Awoke Ward				Hospital	Other facility	OB 2 AE- FUTHA			Other facility	Not a case				Investigation done		2020-04-28	No Outcome Yet
NIE	1760059	RQVX7Z-XF2IZE-VAHCXQ-7GFZ2OYY	NIE-EBS-BKL-20-033				Lassa				XYCHGS-4DBIRU-TNBMQS-QKJIKPAY	Male				5	5--9			2020-05-03	Ebonyi	Izzi	Agbaja Ward				Hospital	Other facility	CHER AE-FUTHA			Other facility	Not a case				Investigation done		2020-04-23	No Outcome Yet
NIE	6464307	VJGXSD-XYHI2L-URNPVU-U6JOKJ7M	NIE-EBS-UGB-20-972				Lassa				WCE2QE-MHUFYE-EI5DEF-3NCK2FZM	Female				2 Days	0--4			2020-05-02	Ebonyi	Ebonyi	Kpiri-Kpiri Ward				Hospital	Other facility	CHER AE-FUTHA			Other facility	Not a case				Investigation done		43866	No Outcome Yet
NIE	6341336	VUHS6E-LNCIYK-2Y7APD-O4H3CFIQ	NIE-EBS-AKL-20-119				Lassa				R5OECS-4QY565-NY3MRS-4VOESHYM	Male				30	30--34			2020-05-02	Ebonyi	Abakaliki	Abakpa Ward (Abakaliki)				Hospital	Other facility	OB 2 AE-FUTHA			Other facility	Not a case				Investigation done		43866	No Outcome Yet
NIE	6339096	RSLLFD-GG3CI4-OAKS6A-EZOJ2DLM	NIE-EBS-AKL-20-117				Lassa				QRWJI4-HUE75B-KAKTT5-ABNTSE6U	Male				48	45--49			2020-05-01	Ebonyi	Abakaliki	Azuiyiokwu Ward				Hospital	Other facility	OB 2 AE-FUTHA			Other facility	Not a case				Investigation done		43960	No Outcome Yet
NIE	1758877	UNEUOG-6DNSM3-32VFAM-7O55CGHU	NIE-EBS-EBJ-20-021				Lassa				W4QDLW-QU5EX2-SYM6F2-76VK2NQ4	Female	Yes			28	25--29			2020-05-01	Ebonyi	Ezza North	Okposi Ward				Hospital	Other facility	Obstetrics and Gynae AE-FUTHA			Other facility	Not a case				Investigation done		2020-04-22	No Outcome Yet
NIE	543120	SIQSNU-333WTL-6VLJDF-27ABCIXM	NIE-EBS-AKL-19-102				Lassa				SSOMIR-UYQJRG-CQWKM6-7ATFSLY4	Male				45	45--49			2019-07-18	Ebonyi	Abakaliki					Hospital	Federal Teaching Hospital Abakilike (FETHA)				Ephuenyim Health Centre	Confirmed case				Investigation done		2019-07-19	Deceased		2019-07-18
NIE	6326027	TCOCKG-2WLEYM-APH54D-4NSWCB4U	NIE-EBS-HKW-20-024				Lassa				SL3ADV-72UXL7-O3TBVE-RILZKBYA	Male				35	35--39			2020-04-30	Ebonyi	Ohaukwu	Effium Ward 1				Hospital	Other facility	OB 2 AE-FUTHA			Other facility	Not a case				Investigation done		43866	No Outcome Yet
NIE	1663557	WP5ZJS-3WFFLU-EFB43P-KOSE2LFA	NIE-EBS-BZR-20-011				Lassa				WSKNXV-DUCNWT-FISUNA-NUSICMHI	Male				55	55--59			2020-04-27	Ebonyi	Ohaozara	Okposi Okwu Ward				Hospital	Other facility	OB 2 AE- FUTHA			Other facility	Not a case				Investigation done		2020-04-25	No Outcome Yet
NIE	1662698	SDLPOI-OQTQI6-VWNGN4-WVLXKMDA	NIE-EBS-AKL-20-095				Lassa				SQL7SL-YAXXVD-5PCLHY-DZX4SOKU	Male				43	40--44			2020-04-27	Ebonyi	Abakaliki	Abakpa Ward (Abakaliki)				Hospital	Other facility	OB 2 AE- FUTHA			Other facility	Not a case				Investigation done		2020-04-25	No Outcome Yet
NIE	1597106	UOS6FD-N54EOS-QZ2LZO-3TXQ2L5A	NIE-EBS-BKL-20-032				Lassa				UJU3BI-XCZYVN-N4IEND-BORQSAYY	Female	No		No	29	25--29			2020-04-23	Ebonyi	Izzi	Ezza Inyimagu Igbuhu Ward				Hospital	Other facility	VIROLOGY CENTRE			Other facility	Not a case				Investigation done		2020-04-23	No Outcome Yet
NIE	1504858	XOND6S-D77RCD-BQL4BU-Z27FCMRA	NIE-EBS-ZLL-20-012				Lassa				UPB3NS-HFT5LJ-A7G2G5-BXVXKN74	Male				18	15--19			2020-04-17	Ebonyi	Ishielu	Iyionu Ward				Hospital	Other facility	OB 2 AE- FUTHA			Other facility	Not a case				Investigation done		2020-04-17	No Outcome Yet
NIE	1504777	X5L6ZH-HRH27W-QWHPEL-7LB6CG5M	NIE-EBS-HKW-20-018				Lassa				Q5HDDC-WSMR6M-EEWC73-5SZSSPGE	Male				28	25--29			2020-04-17	Ebonyi	Ohaukwu	Ngbo Ward				Hospital	Other facility	OB 2 AE- FUTHA			Other facility	Not a case				Investigation done		2020-04-17	No Outcome Yet
NIE	1504570	QGWOZH-WDJFYP-QVTYHG-XFT6KMTM	NIE-EBS-CHR-20-031				Lassa				URHPLB-PXVUOA-RIBMZO-WRK22PSU	Male				30	30--34			2020-04-17	Ebonyi	Ikwo	Ekpaomaka Ward				Hospital	Other facility	OB 2 AE- FUTHA			Other facility	Not a case				Investigation done		2020-04-17	No Outcome Yet
NIE	1472511	WPHLF2-HBRD7I-YEAP5S-ZW6W2CTI	NIE-EBS-AKL-20-085				Lassa				W5DQDN-KSNRQ2-2LTOU2-MGKTCCOU	Male				31 Days	0--4			2020-04-15	Ebonyi	Abakaliki	Agbaja Ward (Abakaliki)				Hospital	Other facility	CHER AE-FUTHA			Other facility	Not a case				Investigation done		2020-04-13	No Outcome Yet
NIE	1472296	V47TEH-L6XA6N-JPWM5F-B6PHSAPA	NIE-EBS-UGB-20-030				Lassa				XBUR7D-VXAQ3D-7SNU6M-RBNOKDUQ	Female	No		No	15	15--19			2020-04-15	Ebonyi	Ebonyi	Abaofia Ward				Hospital	Other facility	CHER FETHA 1			Other facility	Not a case				Investigation done		2020-04-14	No Outcome Yet
NIE	1472089	WFMBAC-6NPQXN-BEDVFX-KJXN2GUU	NIE-EBS-AKL-20-084				Lassa				RHMJJW-OLNNEQ-WRVNQV-IYW62ELM	Male				9 Months	0--4			2020-04-15	Ebonyi	Abakaliki	Abakpa Ward (Abakaliki)				Hospital	Other facility	CHER FETHA 1			Other facility	Not a case				Investigation done		2020-04-15	No Outcome Yet
NIE	1471933	THH33Z-3JYYNN-SO36DV-XOBOKH3I	NIE-EBS-AKL-20-083				Lassa				VILDVM-UKUTOO-RJIQ7G-ISJV2JWI	Female	No		No	24	20--24			2020-04-15	Ebonyi	Abakaliki	Azuiyiokwu Ward				Hospital	Other facility	OB 1 Obst and Gynae AE-FUTHA			Other facility	Not a case				Investigation done		2020-04-15	No Outcome Yet
NIE	1471613	QUUTXZ-IEOUSF-H4JDSK-RNRLKJOI	NIE-EBS-CHR-20-025				Lassa				SCZ2XJ-UOSRQK-HN7EBI-D3FL2DPI	Female	No		No	33	30--34			2020-04-15	Ebonyi	Ikwo	Eka Awoke Ward				Hospital	Other facility	OB 1 Obst and Gynae AE-FUTHA			Other facility	Not a case				Investigation done		2020-04-15	No Outcome Yet
NIE	1471293	USK5CU-36UPIE-FI7LJA-KL2KSMCI	NIE-EBS-NKE-20-010				Lassa				W5K4DR-O6CWGJ-CB33RU-PZZL2OFI	Male				35	35--39			2020-04-15	Ebonyi	Ezza South	Ameka Ward				Hospital	Other facility	OB 2 AE- FUTHA			Other facility	Not a case				Investigation done		2020-04-15	No Outcome Yet
NIE	1471148	UG7X4J-5DAMVX-XJ322Y-JHCMKEQI	NIE-EBS-HKW-20-017				Lassa				UPMQAK-47W3UZ-HYTAUG-HAH7KLWM	Male				39	35--39			2020-04-15	Ebonyi	Ohaukwu	Ezzamgbo Ward				Hospital	Other facility	OB 2 AE- FUTHA			Other facility	Not a case				Investigation done		2020-04-15	No Outcome Yet
NIE	1387382	WYTYRG-U5DAEY-63VAZM-GEONSATU	NIE-EBS-AKL-20-080				Lassa				UVULOM-XIIMGT-N56BMI-FBZIKLMQ	Female	No		No	58	55--59			2020-04-06	Ebonyi	Abakaliki	Okpuitomo Ndiebor Ward				Hospital	Other facility	OB 2 AE- FUTHA			Other facility	Not a case				Investigation done		2020-04-15	No Outcome Yet
NIE	1386732	QNIEFM-CGO6WW-4HDQ75-DW44CGTQ	NIE-EBS-BKL-20-025				Lassa				SEH54H-6DFMXC-6TVGNM-LPGTKKOQ	Male				47	45--49			2020-04-06	Ebonyi	Izzi	Ndietta Ward				Hospital	Other facility	OB 2 AE- FUTHA			Other facility	Not a case				Investigation done		44016	No Outcome Yet
NIE	1384318	XM54ZL-LG2JW6-PPBD7I-CXIFSHN4	NIE-EBS-HKW-20-016				Lassa				XYJIYE-JCF37X-MV7YWD-XGHGKMBA	Female	No		No	35	35--39			2020-04-06	Ebonyi	Ohaukwu	Ngbo Ward				Hospital	Other facility	OB 1 Obst and Gynae AE-FUTHA			Other facility	Not a case				Investigation done		44016	No Outcome Yet
NIE	1384253	SPDEQU-EQXW6S-IINGQS-FIWJCEUY	NIE-EBS-UGB-20-029				Lassa				T6LGLL-CO2WQO-EXB3HN-MJCVSNSQ	Female	Yes	First	No	65	65--69			2020-04-06	Ebonyi	Ebonyi	Nduebor Ward				Hospital	Other facility	OB 1 Obst and Gynae AE-FUTHA			Other facility	Not a case				Investigation done		44016	No Outcome Yet
NIE	573435	T2KPFY-5FJTXG-FMF36N-OMPBKEMI	NIE-EBS-NCA-19-006				Lassa				SE72HZ-ETPEV3-JGOIHY-QTSSKN4Q	Male				60	60--64			2019-08-21	Ebonyi	Onicha					Hospital	Other facility	Observation Bay			Other facility	Confirmed case				Investigation done		2019-08-24	Unknown		2021-08-23
NIE	1367428	VB4XJX-NQTCQT-BHCMNG-GYR32E44	NIE-EBS-AKL-20-078				Lassa				SLIXAX-MSGJVV-WBZK7Q-JHAW2DWE	Male				50	50--54			2020-04-03	Ebonyi	Abakaliki	Abakpa Ward (Abakaliki)				Hospital	Other facility	Accident and Emergency AE-FUTHA			Other facility	Not a case				Investigation done		43925	No Outcome Yet
NIE	1367149	U4LAN7-F4COLD-UDB7JG-56ODCMMQ	NIE-EBS-UGB-20-028				Lassa				VT3ABS-YXWQKC-UZTUXN-MMVQSBJY	Male				24	20--24			2020-04-03	Ebonyi	Ebonyi	Nduebor Ward				Hospital	Other facility	OB 2 AE- FUTHA			Other facility	Not a case				Investigation done		43925	No Outcome Yet
NIE	1331326	XIMUTE-MAEERT-7HYZNJ-UZHXSEOU	NIE-EBS-AKL-20-077				Lassa				SSTCV6-TYA34M-D5Z6CU-EYTZCCDY	Male				38	35--39			2020-03-29	Ebonyi	Abakaliki	Abakpa Ward (Abakaliki)				Hospital	Other facility	OB 2 AE- FUTHA			Other facility	Not a case				Investigation done		2020-03-30	No Outcome Yet
NIE	1331273	WMSD3B-IX57AC-4BDF4V-RV5U2BXA	NIE-EBS-AKL-20-076				Lassa				WQZHWS-HC3WFE-7A7KI4-UU6C2DZQ	Female	No		No	25	25--29			2020-03-29	Ebonyi	Abakaliki	Ndiagu Ward				Hospital	Other facility	OB 2 AE- FUTHA			Other facility	Not a case				Investigation done		2020-03-30	No Outcome Yet
NIE	1331257	WWUELF-DEV5GL-7TVM6W-UDRECMSU	NIE-EBS-EBJ-20-019				Lassa				RYHNVE-N7VT27-QYERKL-X2LOKBWU	Male				26	25--29			2020-03-29	Ebonyi	Ezza North	Oriuzor Ward				Hospital	Other facility	OB 2 AE- FUTHA			Other facility	Not a case				Investigation done		2020-03-30	No Outcome Yet
NIE	1331175	QDGBTA-HQD2KJ-RK6Y5P-VUGZCGOY	NIE-EBS-SKA-20-002				Lassa				XWXHUR-AKG2FQ-NB6UHI-KSZC2LVQ	Male				1	0--4			2020-03-29	Ebonyi	Ivo	Amaeze Ward				Hospital	Other facility	CHER FETHA 1			Other facility	Not a case				Investigation done		2020-03-30	No Outcome Yet
NIE	1331107	QYKJAR-H6D7A3-DAHTO5-DGPWKGHQ	NIE-EBS-AKL-20-075				Lassa				RMB7ZH-GP5S6P-YX5YY5-DDQ4SCK4	Male				26	25--29			2020-03-29	Ebonyi	Abakaliki	Amachi Ndiagu Ward				Hospital	Other facility	OB 2 AE- FUTHA			Other facility	Not a case				Investigation done		2020-03-30	No Outcome Yet
NIE	1331062	XUX5ZF-OIIUZ3-MCWFEU-RTZB2NXY	NIE-EBS-BZR-20-009				Lassa				VAE6C6-MX5JUN-J5NQM7-JKB4KGZA	Female	No		No	50	50--54			2020-03-29	Ebonyi	Ohaozara	Okposi Okwu Ward				Hospital	Other facility	OB 2 AE- FUTHA			Other facility	Not a case				Investigation done		2020-03-30	No Outcome Yet
NIE	1331048	RIDLDI-YGOLSD-WHH52F-J4WESMAE	NIE-EBS-NCA-20-010				Lassa				QWZX4W-MQWMUB-4URWQK-UPN3KLAE	Male				35	35--39			2020-03-29	Ebonyi	Onicha	Ezube Ward				Hospital	Other facility	OB 2 AE- FUTHA			Other facility	Not a case				Investigation done		2020-03-30	No Outcome Yet
NIE	1331009	RU4O2W-TGLLZM-5XLQ75-5L7PCLS4	NIE-EBS-BKL-20-024				Lassa				Q45Z6C-6YAJHH-AK6HJC-QV2NSOUQ	Male				2 Days	0--4			2020-03-29	Ebonyi	Izzi	Ndibokote Ward				Hospital	Other facility	CHER FETHA 1			Other facility	Not a case				Investigation done		2020-03-30	No Outcome Yet
NIE	1330976	RAJCF4-23GTEZ-UKPOH7-JQPKKOOM	NIE-EBS-EBJ-20-018				Lassa				UAZMVD-ST4WVD-HUOMXN-U5MBCHKE	Female	No			7	5--9			2020-03-29	Ebonyi	Ezza North	Umuoghara Ward				Hospital	Other facility	FETHA 1 CHER			Other facility	Not a case				Investigation done		2020-03-30	No Outcome Yet
NIE	1330946	SMSAJB-ZM5CIX-TP55FX-7HEUCOKU	NIE-EBS-AKL-20-074				Lassa				VXJBPQ-OBCKXY-WT23JS-VK5MSB2Y	Female	Unknown		No	34	30--34			2020-03-29	Ebonyi	Abakaliki	Amagu Ward				Hospital	Other facility	OB 2 AE- FUTHA			Other facility	Not a case				Investigation done		2020-03-30	No Outcome Yet
NIE	1330913	WZO5PG-42CSBG-5LNKLQ-BW6HSMOE	NIE-EBS-CHR-20-023				Lassa				UGGZYA-PXA7F7-HCN3XS-D7JMCERQ	Male				40	40--44			2020-03-29	Ebonyi	Ikwo	Ndegu Igbudu Ward				Hospital	Other facility	OB 2 AE- FUTHA			Other facility	Not a case				Investigation done		2020-03-30	No Outcome Yet
NIE	1330770	TG4A6O-E7AZFN-I2F6MH-EDX2KJ7Q	NIE-EBS-EBJ-20-017				Lassa				VWIBZI-YQOZN3-EQPZKD-WB2BKPME	Male				5	5--9			2020-03-29	Ebonyi	Ezza North	Umuoghara Ward				Hospital	Other facility	FETHA 1 CHER			Other facility	Not a case				Investigation done		2020-03-30	No Outcome Yet
NIE	1330712	TSQL4M-7IRMVD-Y5UHYY-ZFGRKB2U	NIE-EBS-AKL-20-073				Lassa				UNFYVI-XBWKXE-IQ7DSP-H3D5KKSY	Female	No		No	3	0--4	1/30/2017		2020-03-29	Ebonyi	Abakaliki	Amachi Ndiebor Ward				Hospital	Other facility	CHER FETHA 1			Other facility	Not a case				Investigation done		2020-03-30	No Outcome Yet
NIE	1330540	SAGJPV-VCIKUO-DNTJ3Q-73M52NNU	NIE-EBS-AFK-20-008				Lassa				TII5C4-737BO6-ELYQQJ-RNXAKBNY	Female	Yes			27	25--29	3/18/1993		2020-03-29	Ebonyi	Afikpo North	Ama ogu Akpoha Ward				Hospital	Other facility	OB 1 Obst and Gynae AE-FUTHA			Other facility	Not a case				Investigation done		2020-03-30	No Outcome Yet
NIE	1330466	TCYH2H-RS74U2-ZJIKCJ-EVHSSIRQ	NIE-EBS-AKL-20-072				Lassa				TLGAXP-CBKHQM-OI36ZW-ZVIJSNWM	Male				25	25--29	1995-09-02		2020-03-29	Ebonyi	Abakaliki	Ndiagu Ward				Hospital	Other facility	OB 2 AE- FUTHA			Other facility	Not a case				Investigation done		2020-03-30	No Outcome Yet
NIE	1330424	XMO44P-VL5A5O-6I4ATH-444WCD3Y	NIE-EBS-AKL-20-071				Lassa				VVBGZL-2SU6PW-73SYX4-4PS32PQY	Male				36	35--39	1984-05-01		2020-03-29	Ebonyi	Abakaliki	Timbershed Ward				Hospital	Other facility	OB 2 AE- FUTHA			Other facility	Not a case				Investigation done		2020-03-30	No Outcome Yet
NIE	1330397	R2F2PC-OCYVV7-AAN534-DZEFSMTE	NIE-EBS-ZLL-20-009				Lassa				VJLPEL-JYEKBO-PJOL2K-KH3HSHK4	Female	Unknown			24 Days	0--4	3/23/2020		2020-03-29	Ebonyi	Ishielu	Aguoza Ward				Hospital	Other facility	New ICU AE-FUTHA			Other facility	Not a case				Investigation done		2020-03-30	No Outcome Yet
NIE	1330343	R27QKC-RD53LE-H3JKJE-F3LXSNII	NIE-EBS-AKL-20-070				Lassa				WZJCCH-BL7COV-SK4AAC-LN7F2DGQ	Female	No			27	25--29	1993-02-02		2020-03-29	Ebonyi	Abakaliki	Agbaja Ward (Abakaliki)				Hospital	Other facility	OB 2 AE- FUTHA			Other facility	Not a case				Investigation done		2020-03-30	No Outcome Yet
NIE	1322103	RIRLAK-6THF3W-NRALMJ-TGE7KD2Y	NIE-EBS-BKL-20-023				Lassa				X6EUPX-KVWDLH-UL7CAX-W5MK2CK4	Female	No			25	25--29			2020-03-27	Ebonyi	Izzi	Ndieze /Inyimagu Ward				Hospital	Ndieborishiagu Health Center				Ndieborishiagu Health Center	Probable case				Investigation done		2020-03-28	Deceased		2020-03-25
NIE	1322035	XHL55N-BBHLMB-4JNTRV-S26CKIBY	NIE-EBS-BKL-20-022				Lassa				SQZIZA-3KEKSU-CC2KJY-ZOD42L6E	Male				30	30--34			2020-03-27	Ebonyi	Izzi	Ndieze /Inyimagu Ward				Hospital	Ndieborishiagu Health Center				Ndieborishiagu Health Center	Probable case				Investigation done		2020-03-28	Deceased		2020-03-23
NIE	573709	W26IIC-F3FMTH-4WTY3Q-E2IUCEX4	NIE-EBS-UGB-19-031				Lassa				RPAY6D-WX2LWW-JECKLP-T4UWCLRU	Male				32	30--34			2019-08-24	Ebonyi	Abakaliki					Hospital	Federal Teaching Hospital Abakilike (FETHA)				Federal Teaching Hospital Abakilike (FETHA)	Confirmed case				Investigation done		2019-08-25	Unknown		2021-08-23
NIE	1309259	U2FOXD-KTMD7M-MZPMWR-ZPEIKDGM	NIE-BNS-TSE-20-001				Lassa				RVITIW-FWAKRP-RB63CX-JX3HCJJ4	Male				12	10--14	2008-01-01		2020-03-25	Benue	Konshisha	Mbagusa-Tse Ward				Hospital	Other facility	CHER FETHA 1			Other facility	Not a case				Investigation done		44108	No Outcome Yet
NIE	583233	UIAVZE-BXGRWQ-D64A7T-65IK2M3E	NIE-EBS-AKL-19-96				Lassa				XQSVUG-LPCTVD-L5RJ6T-EG4WKFRE	Female				51	50--54			2019-09-01	Ebonyi	Abakaliki					Hospital	Federal Teaching Hospital Abakilike (FETHA)				Asaba Federal Medical Centre	Confirmed case				Investigation pending			Recovered		2019-09-21	No
NIE	1308927	R5QTXS-MOXPFM-47ZV3H-DIVESNOA	NIE-EBS-SKA-20-001				Lassa				SZRFLV-ICIO3T-BANJ2P-MDA2SNZY	Female	No		No	31	30--34	1989-11-03		2020-03-25	Ebonyi	Ivo	Amaeze Ward				Hospital	Other facility	OB 1 AE-FUTHA O & G			Other facility	Not a case				Investigation done		2020-03-26	No Outcome Yet
NIE	604708	SPHEUR-NGRAQ3-BUEUTB-XJDGKIOA	NIE-EBS-AKL-19-115				Lassa				SKCBMZ-Q2IZPZ-N6WSWC-LPA72ALA	Male				30	30--34	1989-04-04		2019-09-14	Ebonyi	Abakaliki					Hospital	Federal Teaching Hospital Abakilike (FETHA)				Federal Teaching Hospital Abakilike (FETHA)	Confirmed case				Investigation done		2019-09-19	Recovered		2019-09-28	No
NIE	696401	WZPUTF-IGGMGW-KLVY5B-INV22GXA	NIE-EBS-AKL-19-127				Lassa				TXAA3J-74AGLC-CD3CBA-SCYASIDI	Male				5	5--9			2019-11-07	Ebonyi	Ebonyi					Hospital	FETHA 1				FETHA 1	Confirmed case				Investigation pending			Deceased		43657
NIE	1308069	Q4CUQD-RKPVT5-EZ4S4G-B5VTCFPM	NIE-EBS-AKL-20-069				Lassa				TNVSXJ-SJQSE5-PNWQRH-7S6USCYM	Female	No		No	33	30--34	2/14/1987		2020-03-25	Ebonyi	Abakaliki	Ndiagu Ward				Hospital	Other facility	OB 2 AE- FUTHA			Other facility	Not a case				Investigation done		2020-03-26	No Outcome Yet
NIE	1307888	S5GZMA-O7DV22-WPV3EJ-N2VG2LQY	NIE-EBS-AFK-20-007				Lassa				RQVNBI-S2XNUG-RJ5MLU-HFMF2P7I	Female	No		No	78	75--79	1/27/1942		2020-03-25	Ebonyi	Afikpo North	Ohaisu Afikpo A Ward				Hospital	Other facility	OB 2 AE- FUTHA			Other facility	Not a case				Investigation done		2020-03-26	No Outcome Yet
NIE	1307562	TIX2B3-GHSQLE-4OMUZ5-KC3GSFC4	NIE-EBS-UGB-20-027				Lassa				UTVNM4-4KWGQ5-IATXJU-LJ2FSFKQ	Male				70	70--74	1/19/1950		2020-03-25	Ebonyi	Ebonyi	Ntezi Aba Ward				Hospital	Other facility	OB 2 AE- FUTHA			Other facility	Not a case				Investigation done		2020-03-26	No Outcome Yet
NIE	767271	UYCQTC-J5IFZD-RLN6GQ-FRNHKE6A	NIE-EBS-AKL-19-129				Lassa				TKO5AK-NBXWDW-N35ROU-6VZ3CBLU	Male				27	25--29	6/30/1992		2019-12-15	Ebonyi	Abakaliki	Timbershed Ward				Hospital	Federal Teaching Hospital Abakilike (FETHA)				Federal Teaching Hospital Abakilike (FETHA)	Confirmed case				Investigation done		2019-12-17	Recovered		44013	No
NIE	777295	XSIL7T-G7XJHI-WFMAVF-JYPHSHD4	NIE-EBS-BKL-19-05				Lassa				VP7KBL-QGWDAD-NW5NIT-W3WPCE24	Male				15	15--19			2019-12-23	Ebonyi	Izzi					Hospital	Other facility	FETHA 2			Other facility - St. Vincent Hospital Ndubia, Igbeagu	Confirmed case				Investigation pending			Recovered		43862	No
NIE	1290450	WI4WMA-EHIWZH-4VSYNH-JVRBCL7M	NIE-EBS-EBJ-20-016				Lassa				R7LCNH-FL3M23-5ZHSBU-C6FUSGGQ	Female	No		No	2	0--4	1/31/2018		2020-03-22	Ebonyi	Ezza North	Azuituma Ward				Hospital	Other facility	CHER FETHA 1			Other facility	Not a case				Investigation done		2020-03-23	No Outcome Yet
NIE	780474	TORC5D-IVH34N-MYTQDH-AJH2CAFA	NIE-EBS-AKL-19-134				Lassa				UF5HOM-7WS5Z5-DU44CG-VFYKKMXU	Female				25	25--29			2019-12-24	Ebonyi	Abakaliki					Hospital	Federal Teaching Hospital Abakilike (FETHA)				Federal Teaching Hospital Abakilike (FETHA)	Confirmed case				Investigation done		43862	Unknown		2021-08-23
NIE	1290331	RPHR2Q-JPN72T-JC43KB-NDYTKGVU	NIE-EBS-UGB-20-024				Lassa				SQ2L64-4BM3RY-WSHMCA-RIAWSANA	Female	No		No	35	35--39	1985-10-02		2020-03-22	Ebonyi	Ebonyi	Mbeke Ward				Hospital	Other facility	OB 1 Obst and Gynae AE-FUTHA			Other facility	Not a case				Investigation done		2020-03-23	No Outcome Yet
NIE	1290255	WW6NCS-K345LX-X4DP5P-HFNSSOMU	NIE-EBS-UGB-20-023				Lassa				UXTNIR-HALUM3-XNKJRR-T42F2PQM	Female	No			30	30--34	1/25/1990		2020-03-22	Ebonyi	Ebonyi	Nduebor Ward				Hospital	Other facility	OB 1 Obst and Gynae AE-FUTHA			Other facility	Not a case				Investigation done		2020-03-23	No Outcome Yet
NIE	1290163	QX3BRU-ANLAYB-QSABGC-JYWNKILU	NIE-EBS-CHR-20-019				Lassa				TBGAJR-TPBDGC-YFN4YV-FOQO2MPA	Male				4 Months	0--4	2019-11-11		2020-03-22	Ebonyi	Ikwo	Ndegu Igbudu Ward				Hospital	Other facility	CHER FETHA 1			Other facility	Not a case				Investigation done		2020-03-23	No Outcome Yet
NIE	1290141	VZ63EW-NN75UV-XM73XR-FLVKCJVA	NIE-EBS-BKL-20-021				Lassa				SJANMO-Q4VDK7-O76ZG4-Y73OSANM	Female	No		No	35	35--39	2/17/1985		2020-03-22	Ebonyi	Izzi	Igbeagu 3 Ward				Hospital	Other facility	ICU AE-FUTHA 2			Other facility	Not a case				Investigation done		2020-03-23	No Outcome Yet
NIE	1290110	R4XQ5L-GX7ZGG-3QANHD-UVRDSGN4	NIE-EBS-UGB-20-022				Lassa				QN44VP-IBVROT-XSD7LV-7ENTKOMA	Female	No			28	25--29	1992-01-03		2020-03-22	Ebonyi	Ebonyi	Abaofia Ward				Hospital	Other facility	OB 1 AE-FUTHA O & G			Other facility	Not a case				Investigation done		2020-03-23	No Outcome Yet
NIE	1290073	XJHU3B-HSX6SC-JISRS5-4CRKSBLM	NIE-EBS-AKL-20-068				Lassa				WEKF5K-JUE5DI-WSKX2K-2JRMSE34	Male				30	30--34	1990-02-03		2020-03-22	Ebonyi	Abakaliki	Abakpa Ward (Abakaliki)				Hospital	Other facility	OB 2 AE- FUTHA			Other facility	Not a case				Investigation done		2020-03-23	No Outcome Yet
NIE	1290059	UUPNV4-TYPTPO-JEWIXC-QXJTSNMA	NIE-EBS-UGB-20-021				Lassa				R4AOH4-P24H26-KDFT35-O6XESC54	Female	No		No	40	40--44	2/14/1980		2020-03-22	Ebonyi	Ebonyi	Kpiri-Kpiri Ward				Hospital	Other facility	OB 2 AE- FUTHA			Other facility	Not a case				Investigation done		2020-03-23	No Outcome Yet
NIE	1290018	UKGCDW-Q7WHA6-QQHQAT-M5G6SE24	NIE-EBS-AKL-20-067				Lassa				XEXKPS-FQHZAZ-CVLH2R-U4KKCEYU	Female	No		No	6	5--9	2014-09-03		2020-03-22	Ebonyi	Abakaliki	Ndiagu Ward				Hospital	Other facility	CHER FETHA 1			Other facility	Not a case				Investigation done		2020-03-23	No Outcome Yet
NIE	1289839	SNSHK4-VMWYHA-Q7YIVI-5OZZCAMM	NIE-EBS-HKW-20-015				Lassa				SY4JIX-57WITF-MEPGNH-DY3AKPWY	Male				40	40--44	1/30/1980		2020-03-22	Ebonyi	Ohaukwu	Ngbo Ward				Hospital	Other facility	OB 2 AE- FUTHA			Other facility	Not a case				Investigation done		2020-03-23	No Outcome Yet
NIE	1289813	WNGA7W-6YUBEW-EJK3SF-VU3L2KHM	NIE-EBS-EBJ-20-015				Lassa				UE2W46-J36KAM-FNO6OY-PLCE2NYU	Male				24	20--24	1996-02-03		2020-03-22	Ebonyi	Ezza North	Umuezekoha Ward				Hospital	Other facility	OB 2 AE-FUTHA			Other facility	Not a case				Investigation done		2020-03-23	No Outcome Yet
NIE	1289799	TBD3N5-Q3INJR-UZNYMN-SAPKKM6A	NIE-ANS-FGG-20-004				Lassa				SJEVDB-XJPMIL-ONWZC5-NAPP2HIY	Male				63	60--64	1957-06-02		2020-03-22	Anambra	Onitsha South	Odoakpu ward 1				Hospital	Other facility	OB 2 AE- FUTHA			Other facility	Not a case				Investigation done		2020-05-29	No Outcome Yet
NIE	781522	QAPVY7-RKSJIB-ILRZ4Y-EJV7SJZA	NIE-EBS-AKL-20-004				Lassa				SJQDYP-W6MQGX-XZH25G-TVPTSBUE	Male				33	30--34			2019-12-29	Ebonyi	Abakaliki					Hospital	Federal Teaching Hospital Abakilike (FETHA)				Federal Teaching Hospital Abakilike (FETHA)	Confirmed case				Investigation done		44105	Recovered		2020-02-14	No
NIE	1280986	TXBVJA-3DIBAR-LMP4S4-YZ55SJ6Y	NIE-EBS-EBJ-20-014				Lassa				RJZFM2-EPFQYA-FCYHQJ-SOHKKMNM	Male				5 Months	0--4			2020-03-18	Ebonyi	Ezza North	Oriuzor Ward				Hospital	Other facility	CHER FETHA 1			Other facility	Not a case				Investigation done		2020-03-24	No Outcome Yet
NIE	1280892	Q3RQMY-SBD55E-4PDOVW-XVX6SHIQ	NIE-EBS-CHR-20-017				Lassa				T6NVXY-TWRB3H-3SR6XH-SBDBKEXI	Male				40	40--44			2020-03-18	Ebonyi	Ikwo	Ndufu Amagu 1 Ward				Hospital	Other facility	OB 2 AE- FUTHA			Other facility	Not a case				Investigation done		2020-03-19	No Outcome Yet
NIE	788304	SKG63N-MIZZ53-VXID5M-RLBOSBJQ	NIE-EBS-AKL-20-09				Lassa				R3BJEV-E5K7TQ-JERK2P-RTLG2CLI	Female	No			48	45--49			2020-01-03	Ebonyi	Abakaliki	Azuiyiokwu Ward				Hospital	Other facility	FETHA 2			Other facility	Confirmed case				Investigation done		44166	Deceased		2020-01-22
NIE	785868	QVJQLN-UNZ7EH-XM3E4P-QKWEKABM	NIE-EBS-BZR-20-001				Lassa				TFVWLE-YQP42D-L6RKRI-GTPAKEZY	Male				33	30--34			2020-01-04	Ebonyi	Ohaozara	Okposi Okwu Ward				Hospital	Other facility	FETHA 2			Other facility	Confirmed case				Investigation done		44013	Unknown		2021-08-23
NIE	1273915	URVYN3-MQKQLF-LFVQ6X-5ARDKNP4	NIE-EBS-CHR-20-016				Lassa				RQ3AGH-ZUAJLN-I7EU6J-BZHTSBTE	Male				3 Days	0--4			2020-03-16	Ebonyi	Ikwo	Amainyima Ward				Hospital	Other facility	CHER FETHA 1			Other facility	Not a case				Investigation done		2020-03-17	No Outcome Yet
NIE	1273662	WLY3FK-Q66IYI-E5XGP6-2HRFKHF4	NIE-EBS-EBJ-20-013				Lassa				WC7ADZ-EFGLRK-6G7VIA-M5FYSHOU	Female	No		No	28	25--29			2020-03-16	Ebonyi	Ezza North	Oriuzor Ward				Hospital	Other facility	OB 1 Obst and Gynae AE-FUTHA			Other facility	Not a case				Investigation done		2020-03-17	No Outcome Yet
NIE	1273644	XQ2LP4-AWUOBP-H6CTRG-VMACCFME	NIE-EBS-ZLL-20-008				Lassa				WU6SCG-CEQQNK-2XEWEC-52JUSJJI	Female	No		No	18	15--19			2020-03-16	Ebonyi	Ishielu	Ntezi Ward				Hospital	Other facility	OB 2 AE- FUTHA			Other facility	Not a case				Investigation done		2020-03-17	No Outcome Yet
NIE	1273507	QFMZA6-KCGQJK-3PTUZY-4Q36KHE4	NIE-EBS-NCA-20-008				Lassa				S2P6XR-OZ7D5V-AC2B4B-DJ6BCILI	Male				42	40--44			2020-03-16	Ebonyi	Onicha	Amanator Isu Ward				Hospital	Other facility	OB 2 AE- FUTHA			Other facility	Not a case				Investigation done		2020-03-17	No Outcome Yet
NIE	1273452	R7AFOL-BCXMD7-ORJNK3-PDYVKBB4	NIE-EBS-UGB-20-020				Lassa				UB3ETY-QGLNLT-VFICOI-NR6KSI2M	Male				19	15--19			2020-03-16	Ebonyi	Ebonyi	Abaofia Ward				Hospital	Other facility	OB 2 AE- FUTHA			Other facility	Not a case				Investigation done		2020-03-17	No Outcome Yet
NIE	1273229	V6FOHW-WBA5UR-FYU56H-JQN2CD2Y	NIE-EBS-AFK-20-006				Lassa				W6OOWU-NUFCS5-UOB2X4-LCIXCMP4	Female	No		No	22	20--24			2020-03-16	Ebonyi	Afikpo North	Uwana Afikpo 1 Ward				Hospital	Other facility	OB 2 AE- FUTHA			Other facility	Not a case				Investigation done		2020-03-24	No Outcome Yet
NIE	1273070	VJDWRH-6VGNK3-DGIPM7-HB432BAY	NIE-EBS-AKL-20-065				Lassa				VEEZ24-U3F5QM-MFBGFB-6JQJKP34	Male				32	30--34			2020-03-16	Ebonyi	Abakaliki	Abakpa Ward (Abakaliki)				Hospital	Other facility	OB 2 AE- FUTHA			Other facility	Not a case				Investigation done		2020-03-17	No Outcome Yet
NIE	1272960	SKIXYZ-L4SCU2-VBPADF-7CHICBKQ	NIE-EBS-AKL-20-064				Lassa				WB46FB-JT4YXL-UDTICY-FHRUSD2Q	Male				5	5--9			2020-03-16	Ebonyi	Abakaliki	Amachi Ndiebor Ward				Hospital	Other facility	CHER FETHA 1			Other facility	Not a case				Investigation done		2020-03-17	No Outcome Yet
NIE	1272629	V6N2GM-727MM6-QH2H6N-66DF2FXU	NIE-EBS-AKL-20-063				Lassa				TUQVUA-4FTYYW-3Q35NA-4NWNSOJA	Female	No		No	32	30--34			2020-03-16	Ebonyi	Abakaliki	Amachi Ndiebor Ward				Hospital	Other facility	OB 1 Obst and Gynae AE-FUTHA			Other facility	Not a case				Investigation done		2020-03-17	No Outcome Yet
NIE	1272533	RF5B5S-E62XZX-7ISAIH-Q44ICMSY	NIE-EBS-UGB-20-019				Lassa				XFUEON-3M7D5F-EIDOU2-AZGZKKVM	Male				6	5--9			2020-03-16	Ebonyi	Ebonyi	Ndiebor II Ward				Hospital	Other facility	CHER FETHA 1			Other facility	Not a case				Investigation done		2020-03-17	No Outcome Yet
NIE	791610	T643I5-XKA7JN-U23YX2-KOU2SBLA	NIE-EBS-BKL-20-02				Lassa				VWHA6W-SV6BKC-745EN7-MG6YKPFI	Male				31	30--34			2020-01-05	Ebonyi	Izzi	Igbeagu 3 Ward				Hospital	Other facility	OB 2 AE-FUTHA			Other facility	Confirmed case				Investigation done		44075	Recovered		2020-01-31	No
NIE	785921	XLAIDK-MZVDA4-QJZXDC-OKB4CP24	NIE-EBS-UGB-20-001				Lassa				Q2LSSK-BTOO5N-KEGQS3-GELLCAFY	Female	Yes			28	25--29			2020-01-06	Ebonyi	Abakaliki					Hospital	Other facility	FETHA 1			Mile 4 Hospital	Confirmed case				Investigation done		44166	Recovered		43923
NIE	791638	RVQH35-2K3RKI-ROOEME-5FURKJZY	NIE-EBS-BKL-20-031				Lassa				W7U2TM-26BKOB-QQ5DN2-JKBM2BJM	Female	No			28	25--29			2020-01-07	Ebonyi	Izzi	Igbeagu 3 Ward				Hospital	Other facility	OB 2 AE-FUTHA			Other facility	Confirmed case				Investigation done		44136	Recovered		2020-01-21
NIE	791624	TT7BZY-RBNTNZ-VPGKPJ-AX642JGM	NIE-EBS-AKL-20-05				Lassa				TU57U6-WWFGYH-A3P3EQ-3T2ESPPA	Female				50	50--54			2020-01-07	Ebonyi	Abakaliki	Amachi Ndiagu Ward				Hospital	Other facility	OB 2 AE-FUTHA			Other facility	Confirmed case				Investigation done		2021-08-23	Unknown		2021-08-23
NIE	797796	SZTQEQ-UHEOQ4-5N2SEI-KSWXSHNI	NIE-EBS-AKL-20-066				Lassa				TUUVJF-WD3BEB-64PSG5-FTUD2JFQ	Male				39	35--39			2020-01-10	Ebonyi	Abakaliki	Amachi Ndiagu Ward				Hospital	Other facility	OB 2 AE-FUTHA			Other facility	Confirmed case				Investigation done		2020-01-28	Recovered		2020-01-27	No
NIE	797768	V77U3W-ZRWZRF-GTM7DR-UTVH2D3Y	NIE-EBS-BKL-20-02				Lassa				UZ3XSO-UQNEBM-OEZSFE-YYUICOHI	Male								2020-01-10	Ebonyi	Izzi	Igbeagu Nduogbu Ward				Hospital	Other facility	OB 2 AE-FUTHA			Other facility	Confirmed case				Investigation done		2021-08-23	Unknown		2021-08-23
NIE	1260355	UVU42O-3QEMVD-VQIVW3-DFMICCZU	NIE-ANS-AWK-20-002				Lassa				QXMQOG-Y3ACUN-XZTXYC-CO2ZCG4M	Female	No		No	80	80--84			2020-03-12	Anambra	Awka South	Awka Ward I				Hospital	Other facility	OB 2 AE-FUTHA			Other facility	Not a case				Investigation done		2020-05-29	No Outcome Yet
NIE	1260341	SQO3ZU-QDVNWD-DB5H7H-GSKRKKU4	NIE-EBS-EBJ-20-011				Lassa				QQILL7-BTCBTJ-5MG5VR-D36OCPBM	Female	No			10 Months	0--4			2020-03-12	Ebonyi	Ezza North	Ekka Ward				Hospital	Other facility	CHER FETHA1			Other facility	Not a case				Investigation done		2020-03-13	No Outcome Yet
NIE	1260327	WPPOUW-MANC27-MIK5YD-N67ACE2U	NIE-EBS-AFK-20-005				Lassa				TKCJ4V-NTNM36-QNV4DE-6TM32LTE	Female	No		No	42	40--44			2020-03-12	Ebonyi	Afikpo North	Amaekwu Ward				Hospital	Other facility	OB 2 AE-FUTHA			Other facility	Not a case				Investigation done		2020-03-13	No Outcome Yet
NIE	807580	WVIDJZ-2JUFI6-CWKT5E-3F4M2DJQ	NIE-EBS-CHR-20-026				Lassa				URMBZX-KN6SM4-EKZ7QI-MHKICFEE	Female	No			17	15--19	2002-05-06		2020-01-11	Ebonyi	Ikwo	Ekpelu Ward				Hospital	Inyimagu Ameka Health Centre				Inyimagu Ameka Health Centre	Confirmed case				Investigation done		2020-01-22	Deceased		44136
NIE	1260296	X6A2G4-SH2E6L-3U6AMV-5ZOLCEOU	NIE-EBS-BZR-20-008				Lassa				XTZCNM-YYUCNE-K3YP6E-P7YRSHLI	Female	No		No	7	5--9			2020-03-12	Ebonyi	Ohaozara	Amaechi Okposi Ward				Hospital	Other facility	CHER FETHA1			Other facility	Not a case				Investigation done		2020-03-13	No Outcome Yet
NIE	1260092	X57OYC-2CPFYF-MT2ZI6-KOQ2CNXA	NIE-EBS-HKW-20-014				Lassa				UFLPB4-JICPNQ-RXS4SJ-DT66SD6U	Female	No			45	45--49			2020-03-12	Ebonyi	Ohaukwu	Effium IV				Hospital	Other facility	OB 2 AE-FUTHA			Other facility	Not a case				Investigation done		2020-03-13	No Outcome Yet
NIE	1260080	WEJSBG-C5PPZ3-EO276F-BM47CJAQ	NIE-ENS-NSK-20-001				Lassa				RAVKTB-M4DCYQ-HLNZBK-XMMICIUM	Male				43	40--44			2020-03-12	Enugu	Nsukka	Ihe Ward (Nsukka)				Hospital	Other facility	OB 2 AE-FUTHA			Other facility	Not a case				Investigation done		2020-05-29	No Outcome Yet
NIE	1260066	SWGVYY-PZTQYX-V3CKWN-2OPUCPJA	NIE-EBS-HKW-20-013				Lassa				W5QNE4-XR4H3W-M3OOQ7-PYHFSAYE	Female	No		No	41	40--44			2020-03-12	Ebonyi	Ohaukwu	Effium Ward 1				Hospital	Other facility	OB 1 Obst and Gynae AE-FUTHA			Other facility	Not a case				Investigation done		2020-03-13	No Outcome Yet
NIE	836985	X3AFVK-FYDZD4-AX3MWB-YK7USHNM	NIE-EBS-AKL-20-05				Lassa				V3LNGP-SP5EGL-FY5I7E-7UANCHYI	Female	No			32	30--34			2020-01-18	Ebonyi	Abakaliki					Hospital	Other facility	OB 2 AE-FUTHA			Other facility	Confirmed case				Investigation done		2020-01-27	Recovered		2020-01-29	No
NIE	837690	SFX2E4-POAFGD-QERW6B-TVDUCNQM	NIE-EBS-BKL-20-027				Lassa				XYT3O7-A6EZMT-PHUWS4-FMCY2HAY	Female	No			8	5--9			2020-01-21	Ebonyi	Izzi	Igbeagu Nduogbu Ward				Hospital	Other facility	VIROLOGY CENTRE			Other facility	Confirmed case				Investigation done		2020-01-23	Recovered		43923	No
NIE	910035	TF5XFR-GQ2COW-TGSGBZ-YZTGSPUI	NIE-EBS-BKL-20-026				Lassa				RNF36B-DJBJOG-K6566X-D5ME2LJM	Male				10 Months	0--4			2020-01-23	Ebonyi	Izzi	Igbeagu Nduogbu Ward				Hospital	Other facility	CHER FETHA1			Other facility	Confirmed case				Investigation done		2020-01-27	Recovered		43984	No
NIE	1248487	WPIZPK-A423MH-TTURC3-YHHY2DZE	NIE-EBS-EDA-20-002				Lassa				RAAXLC-U5FUT7-D2VQ2I-APCYSJBI	Female	No		No	4	0--4			2020-03-09	Ebonyi	Afikpo South	Amangwu Ward				Hospital	Other facility	CHER FETHA1			Other facility	Not a case				Investigation done		44138	No Outcome Yet
NIE	1248472	U4N4QC-OFEJDX-QFU6XK-DGQTCIJU	NIE-EBS-AKL-20-053				Lassa				UQDR3L-VOKSWF-BUUXYC-7YH22DTU	Female	No		No	49	45--49			2020-03-09	Ebonyi	Abakaliki	Abakpa Ward (Abakaliki)				Hospital	Other facility	OB 2 AE-FUTHA			Other facility	Not a case				Investigation done		44107	No Outcome Yet
NIE	1248458	QUQSOZ-L4T734-R5CECA-FXZE2LDE	NIE-EBS-CHR-20-012				Lassa				TBE5QT-PKRXUL-D5TQHC-ZVK72BCM	Male				29	25--29			2020-03-09	Ebonyi	Ikwo	Ndegu Echara Ward				Hospital	Other facility	OB 2 AE-FUTHA			Other facility	Not a case				Investigation done		44107	No Outcome Yet
NIE	1248292	XZRJLT-ALOFZD-KAVO7J-I5NMKCV4	NIE-EBS-ZLL-20-006				Lassa				RGJRXG-4TGMTU-TDNJG6-IPLG2EYM	Male				19	15--19			2020-03-09	Ebonyi	Ishielu	Iyionu Ward				Hospital	Other facility	CHER AE-FUTHA			Other facility	Not a case				Investigation done		44107	No Outcome Yet
NIE	1248100	R44F7D-ZFKNY2-X6YWVB-6F53SOIA	NIE-EBS-AKL-20-052				Lassa				SGLAB3-QXPIZW-E3AGJI-GLQTSKVM	Male				32	30--34			2020-03-09	Ebonyi	Abakaliki	Agbaja Ward (Abakaliki)				Hospital	Other facility	General Surgery AE-FUTHA			Other facility	Not a case				Investigation done		44107	No Outcome Yet
NIE	1248017	WOJYJZ-BURTCE-7IGIWX-3EK6KJCQ	NIE-ENS-GBO-20-001				Lassa				U5GHZ7-UMOQKZ-4TZJKV-4FJ42GLE	Male				37	35--39			2020-03-09	Enugu	Igbo-Etiti	Aku Ward I				Hospital	Other facility	Male Medical Ward AE-FUTHA			Other facility	Not a case				Investigation done		2020-05-29	No Outcome Yet
NIE	909957	UE4C43-3JAZYJ-GW4U44-M2WU2HCQ	NIE-EBS-AKL-20-05				Lassa				VZ2WQ7-5VCGOF-TZW2BW-GLB6SBNI	Female	No			29	25--29	1905-06-13		2020-01-24	Ebonyi	Abakaliki					Hospital	Federal Teaching Hospital Abakilike (FETHA)				Other facility - St. Mary hospital Enugu	Confirmed case				Investigation done		2020-01-31	Recovered		43892	No
NIE	1247660	SXQ2YV-CK36C5-SDIXF6-OQCLCH5Y	NIE-EBS-AKL-20-051				Lassa				W7JYGT-GXFIZ3-CAZGWA-SOSXKFBM	Female	No		No	35	35--39			2020-03-09	Ebonyi	Abakaliki	Abakpa Ward (Abakaliki)				Hospital	Other facility	OB 1 Obst and Gynae AE-FUTHA			Other facility	Not a case				Investigation done		44107	No Outcome Yet
NIE	1247439	SJBM7A-6ADYGF-PNTRVT-DI4V2O5U	NIE-EBS-ZLL-20-005				Lassa				WCQYWI-ZTAC6A-Z5KJUK-SKDRCKCA	Male				19	15--19			2020-03-09	Ebonyi	Ishielu	Ezekuna/Nkomoro/ Eguhuo Ward				Hospital	Other facility	OB 2 AE-FUTHA			Other facility	Not a case				Investigation done		44107	No Outcome Yet
NIE	909935	T7HKKX-BF3VLK-EZMFZG-XCU72GHQ	NIE-EBS-AKL-20-094				Lassa				WDZASU-2NM2QF-SZ63UQ-3DWUSFWI	Male				32	30--34	1905-06-10		2020-01-25	Ebonyi	Abakaliki	Abakpa Ward (Abakaliki)				Hospital	Other facility	OB 2 AE-FUTHA			Azuiyiokwu Maternal and Child Health Clinic	Confirmed case				Investigation done		2020-01-26	Deceased		2020-01-26
NIE	1235955	TIWSYO-WCLIHE-R4FCRG-ULBVKMLI	NIE-EBS-UGB-20-018				Lassa				RNZAXT-7IJQQE-76ZJLP-XXWXSKC4	Female	No		No	1	0--4			2020-03-06	Ebonyi	Ebonyi	Abaofia Ward				Hospital	Other facility	CHER FETHA1			Other facility	Not a case				Investigation done		44015	No Outcome Yet
NIE	1235941	WEKGXF-L5ZLXE-LPHAZ3-RWYMSC2I	NIE-EBS-AKL-20-049				Lassa				UA5ZH5-ZOHEDK-66ZKDA-XM4T2O4M	Female	No		No	28	25--29			2020-03-06	Ebonyi	Abakaliki	Abakpa Ward (Abakaliki)				Hospital	Other facility	OB 1 Obst and Gynae AE-FUTHA			Other facility	Not a case				Investigation done		44015	No Outcome Yet
NIE	1235927	RMYCG2-C6VIPK-IMHW4V-7QJVKJZQ	NIE-EBS-AFK-20-004				Lassa				WGWTKB-VYLOG3-UWI7Y7-SFRD2N6A	Female	No		No	8 Months	0--4			2020-03-06	Ebonyi	Afikpo North	Uwana Afikpo 1 Ward				Hospital	Other facility	CHER FETHA1			Other facility	Not a case				Investigation done		44015	No Outcome Yet
NIE	1235913	UFVXGG-RERCTI-O6FPZV-V4GPCMDA	NIE-EBS-AKL-20-048				Lassa				XG3CAK-ML4RSC-QI7EWE-KTNG2PE4	Male				2 Days	0--4			2020-03-06	Ebonyi	Abakaliki	Agbaja Ward (Abakaliki)				Hospital	Other facility	CHER FETHA1			Other facility	Not a case				Investigation done		44014	No Outcome Yet
NIE	1235899	UFYYEJ-KPGTBD-52ARXC-GFCL2BPE	NIE-EBS-AKL-20-047				Lassa				WR4VBM-MLIONH-SW2U5E-3UMBKMF4	Female	No		No	1	0--4			2020-03-06	Ebonyi	Abakaliki	Abakpa Ward (Abakaliki)				Hospital	Other facility	CHER FETHA1			Other facility	Not a case				Investigation done		44015	No Outcome Yet
NIE	1235885	WVDO3Y-IB7MAL-VSTJSA-D3J4CEKM	NIE-EBS-UGB-20-017				Lassa				RTKNT5-MBYZLG-ND7F4A-WYDLKM3Q	Male				6	5--9			2020-03-06	Ebonyi	Ebonyi	Echi Aba Ward				Hospital	Other facility	CHER FETHA1			Other facility	Not a case				Investigation done		44015	No Outcome Yet
NIE	1235869	VU62RM-W3NUAO-B2XPQA-76WISFT4	NIE-EBS-AKL-20-046				Lassa				UNJUEE-ACN3CJ-UMJKGV-Y7S7KCGQ	Female	No		No	64	60--64			2020-03-06	Ebonyi	Abakaliki	Abakpa Ward (Abakaliki)				Hospital	Other facility	OB 2 AE-FUTHA			Other facility	Not a case				Investigation done		44015	No Outcome Yet
NIE	1235857	SLRLVV-SBVDTR-ZYMOWJ-KC5QCLAQ	NIE-EBS-NKE-20-004				Lassa				UN3XLT-PSQXTL-DLGYEU-RR55KGNM	Male				70	70--74			2020-03-06	Ebonyi	Ezza South	Umunwagu Idembia Ward				Hospital	Other facility	Male Medical Ward AE-FUTHA			Other facility	Not a case				Investigation done		44015	No Outcome Yet
NIE	909925	SVXWJW-YMV6XA-IAAEWR-BIR72NZE	NIE-EBS-AKL-20-091				Lassa				Q4RQEL-PZ2PQR-LK5OBS-R654KGFA	Female	No			26	25--29	1905-06-16		2020-01-25	Ebonyi	Abakaliki					Hospital	Federal Teaching Hospital Abakilike (FETHA)				Federal Teaching Hospital Abakilike (FETHA)	Confirmed case				Investigation done		2020-01-26	Recovered		43953	No
NIE	909915	R5RGYK-HIFFUN-RTTHF4-RGCDSD54	NIE-EBS-AKL-20-092				Lassa				V4ZUMZ-B6OECT-EBDCZL-LUSWSIEQ	Male				2	0--4	1905-07-10		2020-01-25	Ebonyi	Abakaliki					Hospital	Federal Teaching Hospital Abakilike (FETHA)				Federal Teaching Hospital Abakilike (FETHA)	Confirmed case				Investigation done		2020-01-26	Recovered		43984	No
NIE	1225769	TOABM2-TMQZHS-KVM5T6-L5ELSM5Q	NIE-EBS-AKL-20-045				Lassa				RQ5K54-ULYYNH-QJLDDJ-MJTACCIU	Female	No		No	30	30--34			2020-03-02	Ebonyi	Abakaliki	Abakpa Ward (Abakaliki)				Hospital	Other facility	OB 2 AE-FUTHA			Other facility	Not a case				Investigation done		43893	No Outcome Yet
NIE	1225733	XIHWCM-FWRMU6-4RWIO7-6SBKSG3Y	NIE-EBS-NCA-20-007				Lassa				RG63JB-JLBBYI-6GN6PI-WXD5SA5E	Male				1	0--4			2020-03-02	Ebonyi	Onicha	Uhuobia Ward				Hospital	Other facility	CHER AE-FUTHA			Other facility	Not a case				Investigation done		43924	No Outcome Yet
NIE	1225390	VVZ3WI-E4IAF4-LPEVVB-5CPDCFSU	NIE-EBS-UGB-20-016				Lassa				TVCMX4-ETFCUV-B2W45U-U4PXKJE4	Female	No		No	28	25--29			2020-03-02	Ebonyi	Ebonyi	Ntezi Aba Ward				Hospital	Other facility	OB 1 Obst and Gynae AE-FUTHA			Other facility	Not a case				Investigation done		43893	No Outcome Yet
NIE	1225282	V2AXMW-NU6JHZ-LUA3YA-S2EH2NQU	NIE-EBS-AKL-20-044				Lassa				UVFHJ4-PMHVZJ-723YH2-7VP3KGOU	Male				15	15--19			2020-03-02	Ebonyi	Abakaliki	Timbershed Ward				Hospital	Other facility	CHER FETHA1			Other facility	Not a case				Investigation done		43893	No Outcome Yet
NIE	1225233	UMXVNB-ZIEJPD-R7KCXE-FPU6SOKY	NIE-EBS-HKW-20-011				Lassa				X2FOPY-T2MD6C-NXU7OB-7ATNCKHI	Female	No		No	50	50--54			2020-03-02	Ebonyi	Ohaukwu	Effium Ward 1				Hospital	Other facility	OB 2 AE-FUTHA			Other facility	Not a case				Investigation done		43865	No Outcome Yet
NIE	909946	UARE5N-BIKE2T-IEIWQK-RVYMKNV4	NIE-EBS-HKW-20-012				Lassa				VHUEGB-WG2OFL-SMJUOH-KKHSKNGY	Female	No			1	0--4	1905-07-11		2020-01-25	Ebonyi	Ohaukwu	Umuogudu Oshia Ward				Hospital	Other facility	Virology			Home or other place - Maternity home	Confirmed case				Investigation done		2020-01-26	Deceased		2020-01-27
NIE	911222	VN376O-3QLYQG-T7OWUS-NXIFSGFQ	NIE-EBS-AKL-20-090				Lassa				SORIUF-AQNTKF-WHZ2IU-WI3QKGJE	Male				56	55--59			2020-01-26	Ebonyi	Abakaliki					Hospital	Federal Teaching Hospital Abakilike (FETHA)				Federal Teaching Hospital Abakilike (FETHA)	Confirmed case				Investigation done		2020-01-28	Deceased		43953
NIE	917292	TJW4EC-36R4E2-6DLV4J-DEYM2HSM	NIE-EBS-UGB-20-031				Lassa				TZ6ZEM-VYL7GD-PRG3KY-KLQGSL3I	Female	No			50	50--54			2020-01-28	Ebonyi	Ebonyi	Agalegu Ward				Hospital	Other facility	CHER FETHA1			Other facility	Confirmed case				Investigation done		2020-01-29	Deceased		43892
NIE	1219874	SX2OWF-IESP65-R3HTOH-T5PP2MLM	NIE-EBS-EBJ-20-007				Lassa				R4PYNP-KMNDV5-2RHPWK-IFYISMR4	Male				18	15--19			2020-02-29	Ebonyi	Ezza North	Umuezeoka Ward				Hospital	Other facility	OB 2 AE-FUTHA			Other facility	Not a case				Investigation done		43833	No Outcome Yet
NIE	1219832	SHWA7D-PYPXHS-FNOHSJ-64BYCOKQ	NIE-AKS-DYY-20-004				Lassa				SPNW2I-DRJVOI-6ZFHIY-O33D2BUY	Male				24	20--24			2020-02-29	Akwa-Ibom	Uyo	Etoi 2 Ward				Hospital	Other facility	OB 2 AE-FUTHA			Other facility	Not a case				Investigation done		2020-05-29	No Outcome Yet
NIE	1219787	WQY32L-6H2FDR-IQTKIS-UZUE2CBA	NIE-EBS-CHR-20-010				Lassa				RVDNBA-2ER5VD-BN6L2Y-5QRNSK4Y	Female	No		No	30	30--34			2020-02-29	Ebonyi	Ikwo	Ndufu Amagu 2 Ward				Hospital	Other facility	OB 2 AE-FUTHA			Other facility	Not a case				Investigation done		43833	No Outcome Yet
NIE	1219742	TSUWG3-JLHZMV-KL3PPX-7UV5SHJM	NIE-EBS-HKW-20-010				Lassa				SALQ7F-Z6BZ7O-EZBYRV-JFAZ2A2I	Female	No		No	30	30--34			2020-02-29	Ebonyi	Ohaukwu	Ijinike/Aminyi Ward				Hospital	Other facility	OB 1 Obst and Gynae AE-FUTHA			Other facility	Not a case				Investigation done		43893	No Outcome Yet
NIE	1219702	VOQ5R4-QBA3YA-ZTRP7X-IMEBKEE4	NIE-EBS-HKW-20-009				Lassa				VH2WHR-4LOT5U-PCMQVM-XRHACDWM	Female	No		No	29	25--29			2020-02-29	Ebonyi	Ohaukwu	Ngbo Ward				Hospital	Other facility	OB 1 Obst and Gynae AE-FUTHA			Other facility	Not a case				Investigation done		43833	No Outcome Yet
NIE	1219682	WJRGSD-W5ZH4S-D2GOL3-FO4T2ASE	NIE-EBS-CHR-20-009				Lassa				S6FM6U-6WJBYC-PN5PZC-NCS7KAFQ	Male				67	65--69			2020-02-29	Ebonyi	Ikwo	Igbudu Ward				Hospital	Other facility	OB 2 AE-FUTHA			Other facility	Not a case				Investigation done		43893	No Outcome Yet
NIE	989854	VMAYX7-2IP73L-OSBEHH-QCBRCNY4	NIE-EBS-EBJ-20-008				Lassa				V3P5Z3-QRE7GM-MR6WXC-66ME2AWQ	Female	No			10	10--14			2020-02-01	Ebonyi	Ezza North	Oriuzor Ward				Hospital	Other facility	VIROLOGY CENTRE			Other facility	Confirmed case				Investigation done		43863	Recovered		2020-02-25	No
NIE	1214234	Q347FJ-LK57DB-MQUR6L-R7IFCCOM	NIE-EBS-AKL-20-039				Lassa				SCFW3L-5EJPVJ-KBI5VZ-TTJRSD6Q	Male				39	35--39			2020-02-26	Ebonyi	Abakaliki	Agbaja Ward (Abakaliki)				Hospital	Other facility	OB 2 AE-FUTHA			Other facility	Not a case				Investigation done		43863	No Outcome Yet
NIE	991934	XC23IN-2NG22N-3XOW5Q-CO4OKPYI	NIE-EBS-AKL-20-05				Lassa				SGFU7Z-JQXP7K-NTMP65-IWGZCLUM	Female	No			24	20--24			2020-02-02	Ebonyi	Abakaliki	Abakpa Ward (Abakaliki)				Hospital	Other facility	OB 2 AE-FUTHA			Other facility	Confirmed case				Investigation done		44045	Deceased		44014
NIE	1214082	UIVIZZ-5ANM4Z-D3TUEG-V2HXCJIM	NIE-EBS-BKL-20-015				Lassa				WRJQ4H-PVMDBH-2UR6MD-RBZHKCFY	Female	No			67	65--69			2020-02-26	Ebonyi	Izzi	Agbaja Mgbo Ward				Hospital	Other facility	OB 2 AE-FUTHA			Other facility	Not a case				Investigation done		2020-02-27	No Outcome Yet
NIE	991853	WKPVAY-Q27Z7R-TM4C2D-RDMIKH5U	NIE-EBS-EBJ-20-020				Lassa				SKF5OV-BM2QIH-HY4HS3-YZ4SKGMM	Female	No			42	40--44			2020-02-02	Ebonyi	Ezza North	Oriuzor Ward				Hospital	Other facility	OB 2 AE-FUTHA			Other facility	Confirmed case				Investigation done		43893	Deceased		2020-02-18
NIE	991839	T2Y2JP-XNNE62-E7LL44-I4NP2DHY	NIE-EBS-AKL-20-089				Lassa				TR5QT3-VV7MOH-6Y7A2U-RIRKKLSU	Male				9	5--9			2020-02-02	Ebonyi	Abakaliki	Izzi Unuhu Ward				Hospital	Other facility	VIROLOGY CENTRE			Other facility	Confirmed case				Investigation done		43892	Recovered		44137	No
NIE	991825	XU2D4E-76GH56-5VRIT6-W46OSBME	NIE-EBS-AKL-20-088				Lassa				QQEIXD-GQ7DDH-VPM4MB-3IU2SCPI	Female	No			7	5--9			2020-02-02	Ebonyi	Abakaliki	Izzi Unuhu Ward				Hospital	Other facility	VIROLOGY CENTRE			Other facility	Confirmed case				Investigation done		43892	Recovered		44167	No
NIE	1003154	Q6D4HH-AXXHHH-OGAZCZ-MM5YSGJE	NIE-EBS-BKL-20-003				Lassa				SGGM2K-3MPEPE-C5NOZR-IIF3CG6I	Female	No			28	25--29			2020-02-05	Ebonyi	Izzi	Igbeagu 2 Ndietta Ward				Hospital	Other facility	OB 2 AE-FUTHA			Other facility	Confirmed case				Investigation done		43984	Recovered		2020-02-20	No
NIE	1003087	R4LH2Y-W7PSG4-2FGVKK-PC3QKDUY	NIE-EBS-BKL-20-02				Lassa				SXYSZM-RFIJO3-KTGOQL-H6TCSEJY	Female	No			36	35--39			2020-02-05	Ebonyi	Izzi	Ndieze/Inyimagu/ Ndiagbo Ishiagu Ward				Hospital	Other facility	OB 2 AE-FUTHA			Other facility	Confirmed case				Investigation done		2020-02-13	Unknown		2021-08-23
NIE	1003284	SJTP4S-PMKRHP-FRAAGC-GYLS2CIY	NIE-EBS-AFK-20-002				Lassa				VSZCJD-ARRQKK-F5FFR2-5VYNKKUY	Male				7	5--9			2020-02-06	Ebonyi	Afikpo North					Hospital	Other facility	CHER FETHA1			Other facility	Confirmed case				Investigation done		2020-02-22	Recovered		2020-02-23	No
NIE	1206691	ULW7JH-ZMV7XD-3FK5QW-QD5EKM6E	NIE-EBS-AKL-20-035				Lassa				Q46JHA-C5UHYD-YN6XDT-FDMGKCXI	Female	No		No	50	50--54			2020-02-24	Ebonyi	Abakaliki	Abakpa Ward (Abakaliki)				Hospital	Other facility	OB 2 AE-FUTHA			Other facility	Not a case				Investigation done		2020-02-25	No Outcome Yet
NIE	1007840	UKWD5P-TWWOQG-QQT4JT-N62UCMBM	NIE-EBS-AKL-20-017				Lassa				SDOFG2-KILKJ5-VYTOO4-QT2MKAWA	Male				42	40--44			2020-02-08	Ebonyi	Izzi	Iboko Ward				Hospital	Other facility	OB 2 AE-FUTHA			Federal Teaching Hospital Abakilike (FETHA)	Confirmed case				Investigation done		44106	Deceased		44167
NIE	1206643	X7UC5M-4EJVAM-IWSRA5-JK7JKMHA	NIE-EBS-EBJ-20-004				Lassa				X2ZJO7-PBWJBW-D5SZI4-IX6XSL2I	Female	No		No	21	20--24			2020-02-24	Ebonyi	Ezza North	Oriuzor Ward				Hospital	Other facility	OB 1 Obst and Gynae AE-FUTHA			Other facility	Not a case				Investigation done		2020-02-25	No Outcome Yet
NIE	1206609	TI63HQ-KIAK5O-UQBRL7-I4SRCPWA	NIE-EBS-ZLL-20-004				Lassa				UQSF57-R5JAPT-AUIQJG-56F3SOIQ	Male				38	35--39			2020-02-24	Ebonyi	Ishielu	Ezekuna/Nkomoro/ Eguhuo Ward				Hospital	Other facility	OB 2 AE-FUTHA			Other facility	Not a case				Investigation done		2020-02-25	No Outcome Yet
NIE	1007808	QBHONF-PST7K6-3RFDOD-XZDUSA2E	NIE-EBS-AKL-20-014				Lassa				W6HVGK-J3FZHZ-Y4VOTM-PM6FKJPU	Female	No			42	40--44			2020-02-08	Ebonyi	Izzi	Igbeagu 3 Ward				Hospital	Other facility	FETHA 1			Nwezenyi Health Centre	Confirmed case				Investigation done		44106	Deceased		44167
NIE	1198933	WQJ7GY-VSAHUR-EUD5PN-VARYCD3A	NIE-ENS-AGN-20-002				Lassa				S5LUXT-LVGIVG-HLWSZZ-DEZUSLKY	Female	No		No	28	25--29			2020-02-22	Enugu	Nkanu West	Obuno Akpugo Ward				Hospital	Other facility	VIROLOGY CENTRE			Other facility	Not a case				Investigation pending			No Outcome Yet
NIE	1198871	XG5DMM-7CBG4J-HND2U6-VZPUKN6Q	NIE-EBS-CHR-20-007				Lassa				VFPIZA-KXE3FK-T2BLWW-SYCHKDKI	Female	No		No	58	55--59			2020-02-22	Ebonyi	Ikwo	Ndiagu Amagu Ward 1				Hospital	Other facility	VIROLOGY CENTRE			Other facility	Not a case				Investigation done		2020-02-23	No Outcome Yet
NIE	1198857	RI4GG4-OIIEXL-OGA57N-TZSTKLEU	NIE-EBS-CHR-20-006				Lassa				SYXJCK-QHEKCZ-N6NVNW-WB3WKHIA	Female	No		No	7	5--9			2020-02-22	Ebonyi	Ikwo	Ekpaomaka Ward				Hospital	Other facility	CHER FETHA1			Other facility	Not a case				Investigation done		2020-02-23	No Outcome Yet
NIE	1007850	UMWFBG-4XOQYW-FMIZXP-ELECKBQM	NIE-EBS-AKL-20-018				Lassa				SOL3WH-6E7JIB-FOUFSY-NRQ5SFHM	Male				29	25--29			2020-02-08	Ebonyi	Abakaliki					Hospital	Federal Teaching Hospital Abakilike (FETHA)				Other facility - Army Barracks health Center	Confirmed case				Investigation done		44106	Unknown		2021-08-23
NIE	1198733	TGYD2O-7TR45N-HGEFUR-AMMA2KNY	NIE-EBS-AKL-20-033				Lassa				XEJWRQ-RYLXBF-N5QQJ4-APDN2KP4	Male				23	20--24			2020-02-22	Ebonyi	Abakaliki	Amachi Ndiagu Ward				Hospital	Other facility	OB 2 AE-FUTHA			Other facility	Not a case				Investigation done		2020-02-24	No Outcome Yet
NIE	1198715	W2MOTB-6CWRJ3-PV547T-3CPV2NIM	NIE-EBS-EBJ-20-003				Lassa				SDDIM7-BU4OZV-5IGRQW-GBDVCGQA	Female	No			24	20--24			2020-02-22	Ebonyi	Ezza North	Oriuzor Ward				Hospital	Other facility	Obstetrics and Gynae AE-FUTHA			Other facility	Not a case				Investigation done		2020-02-23	No Outcome Yet
NIE	1198673	WRMRP4-GVRHJ3-36XEDD-K3SEKNUA	NIE-EBS-NCA-20-006				Lassa				RP2AAA-6Q5O5X-XEHACM-R4XU2CBA	Male				48	45--49			2020-02-22	Ebonyi	Onicha	Ezube Ward				Hospital	Other facility	OB 2 AE-FUTHA			Other facility	Not a case				Investigation done		2020-02-25	No Outcome Yet
NIE	1198659	TGH2ZF-ZXWPJE-PRM73Y-QZ6RKC4U	NIE-EBS-BZR-20-005				Lassa				UV6IML-RWD2IH-GTATPU-FWNXCLI4	Female	No		No	9	5--9			2020-02-22	Ebonyi	Ohaozara	Okposi Okwu Ward				Hospital	Other facility	CHER FETHA1			Other facility	Not a case				Investigation done		2020-02-23	No Outcome Yet
NIE	1198645	TXJTYO-KAPR26-TEAIC7-TKAUKACI	NIE-EBS-UGB-20-015				Lassa				QHZUR3-DDJAJA-WTTV4R-74ASSOI4	Male				40	40--44			2020-02-22	Ebonyi	Ebonyi	Ukpachacha Ward				Hospital	Other facility	VIROLOGY CENTRE			Other facility	Not a case				Investigation done		2020-02-23	No Outcome Yet
NIE	1007830	TI6WAA-UH4GT3-75ENPE-E6AO2HGU	NIE-EBS-AKL-20-016				Lassa				SZQCMU-XHL5O4-AQRMNT-AEHAKBBI	Female	No			25	25--29			2020-02-08	Ebonyi	Abakaliki					Hospital	Other facility	VIROLOGY CENTRE			Other facility	Confirmed case				Investigation done		44106	Recovered		2020-02-27	No
NIE	1008227	QKJ2C2-WLNMBY-CPJ7ZI-RESXSPAY	NIE-EBS-AKL-20-022				Lassa				S5J7R4-2GFFAM-L53DWQ-HGRX2JWM	Male				35	35--39			2020-02-09	Ebonyi	Abakaliki	Azuiyiokwu Ward				Hospital	Other facility	OB 2 AE-FUTHA			Other facility	Confirmed case				Investigation done		44106	Deceased		44106
NIE	1181272	T6SVFT-CG4NVA-FWW7WC-UNGIKKV4	NIE-EBS-UGB-20-012				Lassa				TBEVRI-6QHC5O-NQ3WY2-4D4LSPVQ	Male				16	15--19			2020-02-20	Ebonyi	Ebonyi	Ndiebor II Ward				Hospital	Other facility	VIROLOGY CENTRE			Other facility	Not a case				Investigation done		2020-02-21	No Outcome Yet
NIE	1181258	V7I7ID-XJMXLU-Q53ENT-R74W2A74	NIE-EBS-CHR-20-005				Lassa				SVT2B7-CZHEHP-CK2RVE-OTCJKPYQ	Female	No		No	37	35--39			2020-02-20	Ebonyi	Ikwo	Abina Ward				Hospital	Other facility	OB 2 AE-FUTHA			Other facility	Not a case				Investigation done		2020-02-21	No Outcome Yet
NIE	1181228	UHVAIB-FIILID-DSWZFU-L52NKCJU	NIE-EBS-BKL-20-012				Lassa				T2X4JH-57BEFV-HC76BA-A3LMSBOE	Female	No		No	8	5--9			2020-02-20	Ebonyi	Izzi	Agbaja Mgbo Ward				Hospital	Other facility	CHER FETHA1			Other facility	Not a case				Investigation done		2020-02-21	No Outcome Yet
NIE	1008183	REO2N4-UT3LHA-VUZR4O-ZODLCJJI	NIE-EBS-AKL-20-021				Lassa				STLMMS-HLMCZN-ZIK4P7-3LSJ2I6A	Female	No			29	25--29			2020-02-09	Ebonyi	Abakaliki	Agbaja Ward (Abakaliki)				Hospital	Other facility	OB 2 AE-FUTHA			Other facility	Confirmed case				Investigation done		43863	Unknown		2021-08-23
NIE	1008163	Q3HZGY-ECVUEM-KWMSPP-LAY2KFSI	NIE-EBS-AKL-20-020				Lassa				U5D5EM-S2MDWM-7XNKFJ-2EXLSCKU	Male				55	55--59			2020-02-09	Ebonyi	Abakaliki	Abakpa Ward (Abakaliki)				Hospital	Other facility	OB 2 AE-FUTHA			Other facility	Confirmed case				Investigation done		44106	Unknown		2021-08-23
NIE	1153021	WKFX67-TG6GKH-7E3RBE-M7BSSNB4	NIE-EBS-CHR-20-003				Lassa				WITWXH-YUJ56I-3LALJY-7OFBCMXM	Male				23	20--24			2020-02-11	Ebonyi	Ikwo	Ndufu Igbudu Ward				Hospital	Other facility	OB 2 AE-FUTHA			Other facility	Confirmed case				Investigation done		2020-02-22	Deceased		2020-03-13
NIE	1160427	RHRNR5-C6IOBN-KOTOCT-TYMU2OXU	NIE-EBS-UGB-20-011				Lassa				RHOWTS-RR3MSG-QBYYBG-NWW2SCCU	Male				65	65--69			2020-02-17	Ebonyi	Ebonyi	Kpiri-Kpiri Ward				Hospital	Other facility	OB 2 AE-FUTHA			Other facility	Not a case				Investigation done		2020-02-18	No Outcome Yet
NIE	1152953	Q6HCI7-ARQTXP-JVEJB7-SHBB2ACM	NIE-EBS-AKL-20-029				Lassa				SEHRFG-3EZWCD-HLHQKV-5LWDCO7U	Female	No			42	40--44			2020-02-13	Ebonyi	Abakaliki	Azuiyiokwu Ward				Hospital	Other facility	VIROLOGY CENTRE			Other facility	Confirmed case				Investigation done		2020-02-14	Recovered		2020-03-19	No
NIE	1160301	XRYGD5-5JH3EY-5FI6AY-PQMTSCXE	NIE-EBS-BZR-20-003				Lassa				VNJ2YV-IEWPCG-ZR2HWX-CQKUSB3Y	Male				48	45--49			2020-02-17	Ebonyi	Ohaozara	Umuobuna Ward				Hospital	Other facility	OB 2 AE-FUTHA			Other facility	Not a case				Investigation done		2020-02-18	No Outcome Yet
NIE	1144768	SE64QD-7F7DNV-X2LQFA-LNZISHVY	NIE-EBS-AKL-20-023				Lassa				RR4W67-SVCC4V-C76YBQ-STB72MMQ	Male				20	20--24			2020-02-13	Ebonyi	Izzi	Ndieze /Inyimagu Ward				Hospital	Other facility	OB 2 AE-FUTHA			Other facility	Confirmed case				Investigation done		2020-02-14	Recovered		43893	No
NIE	1160080	RTFLAD-WCHEHB-LCJGBQ-EIKDKJUI	NIE-EBS-AKL-20-031				Lassa				T6K545-PXP3TJ-SZQJGU-NRSVCKMM	Female	No			30	30--34			2020-02-17	Ebonyi	Abakaliki	Abakpa Ward (Abakaliki)				Hospital	Other facility	OB 1 Obst and Gynae AE-FUTHA			Other facility	Not a case				Investigation done		2020-03-18	No Outcome Yet
NIE	1159475	QKKDYV-UK4YWP-VJTRXI-ZAJH2JMA	NIE-EBS-UGB-20-010				Lassa				VRHKG4-VNJQST-6STCIA-NF2CKLTE	Male				9	5--9			2020-02-17	Ebonyi	Ebonyi	Ndiebor II Ward				Hospital	Other facility	CHER FETHA1			Other facility	Not a case				Investigation done		2020-02-18	No Outcome Yet
NIE	1141115	WQRBJO-JUZOGI-Q45UPO-ZWROSDBQ	NIE-EBS-BKL-20-004				Lassa				USIFXV-26Q2G5-WGNC2H-TM6B2LXQ	Female	No			2 Months	0--4			2020-02-13	Ebonyi	Izzi	Igbeagu 3 Ward				Hospital	Other facility	CHER FETHA1			Other facility	Confirmed case				Investigation done		2020-02-14	Recovered		43893
NIE	1316273	VEKEQG-ZTXHU6-VRVE5M-R5RUKNPQ	NIE-ABS-ABA-20-001				Lassa				QVOJTW-WAM2HH-ZR42MX-YV4WSJ7I	Male				26	25--29	1/27/1994		2020-02-15	Abia	Aba South	Ngwa 1 Ward				Hospital	Other facility	OB 2 AE- FUTHA			Other facility	Confirmed case				Investigation done		2020-02-26	Recovered		2020-02-23
NIE	1157437	UFYUPX-JTU5G5-PY2SL4-AY6XCPB4	NIE-EBS-UGB-20-009				Lassa				RLAPEC-OH6PYI-KA3VQ3-GNUH2NSM	Female	No		No	16	15--19			2020-02-15	Ebonyi	Ebonyi					Hospital	Other facility	OB 2 AE-FUTHA			Other facility	Not a case				Investigation done		2020-02-16	No Outcome Yet
NIE	1157409	V7Z2BE-2AMZ3N-Y2TQS4-IGAI2BNM	NIE-EBS-BKL-20-010				Lassa				VLNUUD-OBU34V-42YIUY-B3DY2ECU	Female	No		No	7	5--9			2020-02-15	Ebonyi	Izzi					Hospital	Other facility	OB 2 AE-FUTHA			Other facility	Not a case				Investigation done		2020-02-16	No Outcome Yet
NIE	1157376	VIV6ZL-A4Y2DJ-VFC4NE-UYAB2MRQ	NIE-EBS-BKL-20-009				Lassa				SNMUTD-RRPGC6-YP434G-TYZ7CKUI	Male				5	5--9			2020-02-15	Ebonyi	Izzi					Hospital	Other facility	OB 2 AE-FUTHA			Other facility	Not a case				Investigation done		2020-02-16	No Outcome Yet
NIE	1157362	UU5REP-I6F4J4-6HUB6I-YPWOSFUI	NIE-EBS-BKL-20-008				Lassa				WMWYEL-R63TT6-CQAUJX-TF5VCG5I	Female	No		No	35	35--39			2020-02-15	Ebonyi	Izzi					Hospital	Other facility	OB 2 AE-FUTHA			Other facility	Not a case				Investigation done		2020-02-16	No Outcome Yet
NIE	1157348	VTQ6XL-Z3FYO4-L54RJM-ETO3KIUY	NIE-EBS-HKW-20-007				Lassa				QMXI6S-WRVJJF-MDNNMF-LIZKKFAA	Female	No		No	24	20--24			2020-02-15	Ebonyi	Ohaukwu	Effium Ward 1				Hospital	Other facility	OB 1 Obst and Gynae AE-FUTHA			Other facility	Not a case				Investigation done		2020-02-16	No Outcome Yet
NIE	1157423	TUMAVL-YNH642-R2PBVU-622EKGWI	NIE-EBS-BKL-20-011				Lassa				QPJ6CS-KA4QVH-A2HMNV-VX7TSMEY	Male				3	0--4			2020-02-14	Ebonyi	Izzi					Hospital	Other facility	OB 2 AE-FUTHA			Other facility	Not a case				Investigation done		2020-02-16	No Outcome Yet
NIE	1157332	XDHGO4-WCWXQR-YV3E2K-J3SS2IUI	NIE-EBS-UGB-20-008				Lassa				T4GSUH-L2XG6H-CF2JYG-EMEVCPSY	Male				36	35--39			2020-02-13	Ebonyi	Ebonyi	Ukpachacha Ward				Hospital	Other facility	VIROLOGY CENTRE			Other facility	Not a case				Investigation done		43863	No Outcome Yet
NIE	1157318	QQZCIC-SV76MG-2ONAXD-W7JNSLCU	NIE-EBS-UGB-20-007				Lassa				VYV3KU-YNHMD6-SAKENX-TPLSKKSU	Male				38	35--39			2020-02-13	Ebonyi	Ebonyi	Ukpachacha Ward				Hospital	Other facility	VIROLOGY CENTRE			Other facility	Not a case				Investigation done		2020-02-16	No Outcome Yet
NIE	1157304	RCTS53-AR26BV-NHASIK-356TKNXQ	NIE-EBS-BKL-20-007				Lassa				SKBYDO-TYDJ3I-FGF6L5-USYESNFQ	Female	No			20	20--24			2020-02-13	Ebonyi	Izzi	Iboko Ward				Hospital	Other facility	VIROLOGY CENTRE			Other facility	Not a case				Investigation done		2020-02-16	No Outcome Yet
NIE	1157289	VJHUKK-4SMDRB-6EB7QJ-6UDN2OVQ	NIE-EBS-UGB-20-006				Lassa				QX6V2J-OXXYST-SOVEG3-WCSKSMS4	Male				37	35--39			2020-02-13	Ebonyi	Ebonyi	Ukpachacha Ward				Hospital	Other facility	VIROLOGY CENTRE			Other facility	Not a case				Investigation done		2020-02-16	No Outcome Yet
NIE	1153221	TABUEL-62N7GO-6JL27M-J36MSFBI	NIE-EBS-UGB-20-005				Lassa				WZOCV6-UW3OS7-KX5YRD-ADWGKFVA	Female	No		No	21	20--24			2020-02-13	Ebonyi	Ebonyi	Ndiebor II Ward				Hospital	Other facility	OB 2 AE-FUTHA			Other facility	Not a case				Investigation done		2020-02-14	No Outcome Yet
NIE	1153188	QRPZF2-IBLU3I-MQT7V3-7E3LCA3A	NIE-EBS-AKL-20-030				Lassa				S54LU4-GHEYVZ-LFM573-BMLJ2HHM	Male				33	30--34			2020-02-13	Ebonyi	Abakaliki	Abakpa Ward (Abakaliki)				Hospital	Other facility	VIROLOGY CENTRE			Other facility	Not a case				Investigation done		2020-02-14	No Outcome Yet
NIE	1153130	X2NBR4-WXUAMD-PFMO33-OHKBCOJY	NIE-EBS-BKL-20-006				Lassa				QE7ZWA-J47XTM-IXJZ7I-JP3HKOIQ	Female	No		No	37	35--39			2020-02-13	Ebonyi	Izzi	Ezza Inyimagu Igbuhu Ward				Hospital	Other facility	OB 2 AE-FUTHA			Other facility	Not a case				Investigation done		43863	No Outcome Yet
NIE	1153093	VMX56Q-KYQOTX-H43UPB-SPEISGT4	NIE-EBS-NKE-20-003				Lassa				XD2CFL-ZEDJAZ-KCS24F-YAWQCM5E	Male				9	5--9			2020-02-13	Ebonyi	Ezza South	Umunwagu Idembia Ward				Hospital	Other facility	CHER FETHA1			Other facility	Not a case				Investigation done		2020-02-14	No Outcome Yet
NIE	1213416	Q3CJ4B-RW4YEJ-2XLC72-JUX52DNE	NIE-CRS-GGJ-20-003				Lassa				W6H6FG-J5BCB5-BF2AH4-MBQUSECY	Male				29	25--29			2020-02-15	Ebonyi	Abakaliki					Hospital	Federal Teaching Hospital Abakilike (FETHA)				Federal Teaching Hospital Abakilike (FETHA)	Confirmed case				Investigation done		44106	Recovered		44077	No
NIE	1152873	TAGJVS-KSUHT6-LOVP35-FU7CCCA4	NIE-EBS-EDA-20-001				Lassa				VNLJ5F-CCA2FK-AIY34H-R3BJSMAU	Female	No			42	40--44			2020-02-13	Ebonyi	Afikpo South	Amairi Ward				Hospital	Other facility	VIROLOGY CENTRE			Other facility	Not a case				Investigation done		2020-02-15	No Outcome Yet
NIE	1152783	Q6XJTF-FPSFOL-3SBQQA-WA3VKH3M	NIE-EBS-AKL-20-028				Lassa				QRQ5RF-NQRWXI-TU4O6C-R4S5CJ6Q	Female	No		No	20	20--24			2020-02-13	Ebonyi	Abakaliki	Abakpa Ward (Abakaliki)				Hospital	Other facility	AE-FUTHA			Other facility	Not a case				Investigation done		2020-02-14	No Outcome Yet
NIE	1152189	WSOWKD-ONTEG6-XWJN4I-LOXYSDYQ	NIE-EBS-BKL-20-005				Lassa				QKFQ4N-FBDHVB-HX2DQA-2OY5KG54	Female	No		No	39	35--39			2020-02-13	Ebonyi	Izzi	Iboko Ward				Hospital	Other facility	VIROLOGY CENTRE			Other facility	Not a case				Investigation done		2020-02-14	No Outcome Yet
NIE	1151870	W2IZD7-6STTQC-R6UOEH-KANF2GU4	NIE-EBS-AKL-20-027				Lassa				WUE6OI-QPX3EX-Y774LM-SLCESJT4	Male				70	70--74			2020-02-13	Ebonyi	Abakaliki	Agbaja Ward (Abakaliki)				Hospital	Other facility	OB 2 AE-FUTHA			Other facility	Not a case				Investigation done		2020-02-14	No Outcome Yet
NIE	1151842	UHNQ52-QMIR4Z-LBZ565-AEJS2MAQ	NIE-EBS-AKL-20-026				Lassa				SZYESP-5OA56N-OGZLFW-G5H62OWE	Male				14	10--14			2020-02-13	Ebonyi	Abakaliki	Abakpa Ward (Abakaliki)				Hospital	Other facility	CHER FETHA1			Other facility	Not a case				Investigation done		2020-02-14	No Outcome Yet
NIE	1151780	TEPJ6V-L6LI37-HZNTC6-OZM2CG2I	NIE-EBS-AKL-20-025				Lassa				QMJ7PJ-ZBQYL7-ZGPVGB-RPVOCORE	Female	No			30	30--34			2020-02-13	Ebonyi	Abakaliki	Agbaja Ward (Abakaliki)				Hospital	Other facility	VIROLOGY CENTRE			Other facility	Not a case				Investigation done		2020-04-14	No Outcome Yet
NIE	1147584	RYMJLE-TG3OJV-RX2GLW-PJJ2KAHQ	NIE-EBS-AKL-20-024				Lassa				SF4Y4E-6CHBYP-TBASUY-KVQX2JPA	Female	No		No	45	45--49			2020-02-13	Ebonyi	Abakaliki	Agbaja Ward (Abakaliki)				Hospital	Other facility	ICU - AEFUTHA			Other facility	Not a case				Investigation done		2020-02-14	No Outcome Yet
NIE	1160582	SW6FIV-5D3UAH-5E7NZJ-F6KCKFIU	NIE-IMS-WER-20-001				Lassa				VRYTEF-XI36NI-QHWEZ7-VGO5KF7I	Male				38	35--39			2020-02-17	Imo	Owerri Municipal	New Owerri 1 Ward				Hospital	Other facility	OB 2 AE-FUTHA			Other facility	Confirmed case				Investigation done		2020-05-29	Recovered		2020-03-17	No
NIE	1160508	V53ETB-HL6X22-HIZ7O5-NZLC2N3I	NIE-EBS-AKL-20-032				Lassa				X27WFV-B5BA23-IO7JT5-YFQBCM3I	Male				38	35--39			2020-02-17	Ebonyi	Abakaliki	Amegu Unuhu Ward				Hospital	Other facility	OB 2 AE-FUTHA			Other facility	Confirmed case				Investigation done		2020-02-24	Recovered		2020-03-21
NIE	1160381	Q6HVE3-IEXRU6-WIJYGX-ZAO7SESM	NIE-EBS-BZR-20-004				Lassa				RUKTKB-YTLTFD-6IDLOU-3OFRKCOI	Male				56	55--59			2020-02-17	Ebonyi	Ohaozara	Umuobuna Ward				Hospital	Other facility	OB 2 AE-FUTHA			Other facility	Confirmed case				Investigation done		2020-02-18	Deceased		2020-02-26
NIE	1160167	WCTDPV-YL25CH-CNIXGK-QLXKCCXA	NIE-EBS-CHR-20-004				Lassa				TJPU7Y-PXCPGY-PBONSJ-CU55CCOM	Male				20	20--24			2020-02-17	Ebonyi	Ikwo	Ndufu Amagu 1 Ward				Hospital	Other facility	OB 2 AE-FUTHA			Other facility	Confirmed case				Investigation done		2020-02-25	Deceased		43954
NIE	1008213	SJYHTT-VZGJFZ-M43MYE-W5SACPCM	NIE-EBS-NKE-20-002				Lassa				XZNGZP-ZTTOU5-HC7AZ4-U4HOSH2U	Male				9	5--9			2020-02-09	Ebonyi	Ezza South	Amudo Okoffia Ward				Hospital	Other facility	CHER FETHA1			Other facility	Not a case				Investigation done		44106	No Outcome Yet
NIE	1181316	VUTOPR-C5JI4F-2I2DAF-RV7CCGRU	NIE-EBS-UGB-20-014				Lassa				V4RDJE-RJZZ3H-5RGJ3D-2Y5W2G5Q	Male				37	35--39			2020-02-20	Ebonyi	Abakaliki	Abakpa Ward (Abakaliki)				Hospital	Other facility	OB 2 AE-FUTHA			Other facility	Confirmed case				Investigation done		2020-02-21	Unknown		2021-08-23
NIE	1181288	V3WVRC-LGPOJ3-YRA6CB-FKQZCAPM	NIE-EBS-UGB-20-013				Lassa				UUZ7DL-TEMFXG-3BRG6X-OWWUSMSM	Male				37	35--39			2020-02-20	Ebonyi	Ebonyi	Abaofia Ward				Hospital	Other facility	OB 2 AE-FUTHA			Other facility	Confirmed case				Investigation done		2020-02-21	Recovered		2020-02-28
NIE	1008121	QBSX6V-Y57VIG-KV4Z3O-TTFKCOVU	NIE-EBS-AFK-20-003				Lassa				XDSFTE-JTRNPO-237ZUI-3GQ2KGZU	Male				73	70--74			2020-02-09	Ebonyi	Afikpo North	Uwana Afikpo 1 Ward				Hospital	Other facility	OB 2 AE-FUTHA			Other facility	Not a case				Investigation done		44106	No Outcome Yet
NIE	1008101	VWGTB2-CSQHQQ-AMAN2U-6QPRSIHI	NIE-EBS-AKL-20-019				Lassa				SQNNJ7-SNJA5D-LEL45F-67EZKDKY	Male				25	25--29			2020-02-09	Ebonyi	Abakaliki	Abakpa Ward (Abakaliki)				Hospital	Other facility	OB 2 AE-FUTHA			Other facility	Not a case				Investigation done		44106	No Outcome Yet
NIE	1008086	XPY34A-DB35CR-STLMW2-JJYDCBAM	NIE-EBS-UGB-20-004				Lassa				UAWPQH-4BTV2R-P2ZA3G-6HTLSIOQ	Male				2	0--4			2020-02-09	Ebonyi	Ebonyi	Abaofia Ward				Hospital	Other facility	CHER FETHA1			Other facility	Not a case				Investigation done		43863	No Outcome Yet
NIE	1008065	RSEWJB-7OVVZ7-ZU4DT6-EZ3VSK6E	NIE-EBS-HKW-20-006				Lassa				VWDFQ6-QAVAIS-LX7WTZ-Q4ATCOTA	Female	No		No	78	75--79			2020-02-09	Ebonyi	Ohaukwu	Effium Ward 1				Hospital	Other facility	OB 2 AE-FUTHA			Other facility	Not a case				Investigation done		44106	No Outcome Yet
NIE	1181200	UQQJJK-V3G546-VTXDJL-6W5KKDZA	NIE-EBS-HKW-20-008				Lassa				TCLCPN-CPROYI-WAFMHF-67EI2IIU	Male				40	40--44			2020-02-20	Ebonyi	Ezza South	Amuzu Ward				Hospital	Amuzu Health Centre				Amuzu Health Centre	Confirmed case				Investigation done		43863	Unknown		2020-03-24
NIE	1198996	RWNC5R-GSGBGY-YDGRE4-T4VNSPAQ	NIE-EBS-AKL-20-034				Lassa				UBAWN2-A4JZU3-C3FF3K-POOKCOBI	Male				35	35--39			2020-02-22	Ebonyi	Abakaliki	Amagu Ward				Hospital	Other facility	OB 2 AE-FUTHA			Other facility	Confirmed case				Investigation done		2020-03-23	Recovered		2020-03-17	No
NIE	1198747	XX2S6R-EJLG3L-6Z5JQO-HHZHCOYM	NIE-ENS-NKW-20-002				Lassa				V4KG6X-UTP6F2-FXSAC2-OGJPSDW4	Male				25	25--29			2020-02-22	Enugu	Enugu East	Abakpa Ward II				Hospital	Other facility	OB 2 AE-FUTHA			Other facility	Confirmed case				Investigation done		2020-05-28	Recovered		43864
NIE	1206813	WHXGL5-H6C7T7-L3NWOR-PVQGCNBQ	NIE-EBS-CHR-20-008				Lassa				WR4FKR-FDLLUK-KRJPNW-RYAZ2NGQ	Male				32	30--34			2020-02-24	Ebonyi	Ikwo	Echialike Ward				Hospital	Other facility	OB 2 AE-FUTHA			Other facility	Confirmed case				Investigation done		2020-02-25	Recovered		43893
NIE	1003350	WD4S75-YE4PNX-77XJME-K56WKOXQ	NIE-EBS-AKL-20-013				Lassa				WAD3JO-Q3GXWF-PVAHKU-SVC6SG6M	Female	No		No	8	5--9			2020-02-06	Ebonyi	Abakaliki	Abakpa Ward (Abakaliki)				Hospital	Other facility	VIROLOGY CENTRE			Other facility	Not a case				Investigation done		44014	No Outcome Yet
NIE	1003336	RSFWQI-UHQ72U-DQB66Y-KMZI2P7I	NIE-EBS-AKL-20-012				Lassa				TXGNOC-BJTVXW-CULVNZ-635U2LVI	Female	No		No	10	10--14			2020-02-06	Ebonyi	Abakaliki	Abakpa Ward (Abakaliki)				Hospital	Other facility	VIROLOGY CENTRE			Other facility	Not a case				Investigation done		44014	No Outcome Yet
NIE	1003298	QPLBJQ-ZNYGB3-ATIALC-ENDRKHYY	NIE-EBS-AKL-20-011				Lassa				RAFUPY-QV4KFC-TBAO7Q-5JPDSDEM	Female	No		No	35	35--39			2020-02-06	Ebonyi	Abakaliki	Agbaja Ward (Abakaliki)				Hospital	Other facility	OB 2 AE-FUTHA			Other facility	Not a case				Investigation done		43983	No Outcome Yet
NIE	1206759	X46OS7-MWGE3B-ITTXHQ-Q3W2SC5U	NIE-EBS-AKL-20-036				Lassa				WH2EYG-YDBUZI-AYWVQD-R6F3SAVQ	Female	No			29	25--29			2020-02-24	Ebonyi	Ikwo	Ndiagu Inyimagu Ward				Hospital	Other facility	VIROLOGY CENTRE			Other facility	Confirmed case				Investigation done		2020-02-25	Recovered		44015	No
NIE	1003270	RDOSGR-FEZVMF-V6I5DP-VFBDCMMQ	NIE-EBS-UGB-20-003				Lassa				WQ354F-SCSEQA-Y6YPXM-UH5DSC6M	Male				12	10--14			2020-02-06	Ebonyi	Ebonyi					Hospital	Other facility	CHER FETHA1			Other facility	Not a case				Investigation done		44014	No Outcome Yet
NIE	1206718	UQUCYN-MJQSAC-MPQIZ7-7L7SSCT4	NIE-EBS-BKL-20-013				Lassa				UEWT7D-JDLOA4-UGVERZ-JDSG2DUY	Female				35	35--39			2020-02-24	Ebonyi	Abakaliki	Okpuitumo Ndiegu Ward				Hospital	Other facility	VIROLOGY CENTRE			Other facility	Confirmed case				Investigation done		2020-02-25	Recovered		2020-03-23
NIE	1003140	UQS4JA-HYRYXM-D6ACU3-T23VKN6Y	NIE-EBS-AFK-20-001				Lassa				WQMZ7M-DYU6K3-6TJPGG-MG4N2D3I	Female	No		No	1	0--4			2020-02-05	Ebonyi	Afikpo North	Ndukwe Amasiri Ward				Hospital	Other facility	CHER FETHA1			Other facility	Not a case				Investigation done		44014	No Outcome Yet
NIE	1003116	QGS6E3-K6JCGR-S4ELNE-RO5S2PXQ	NIE-EBS-AKL-20-010				Lassa				QWGVTV-ITD4YU-ZFA2FF-T7WCKPRA	Male				45	45--49			2020-02-05	Ebonyi	Abakaliki	Abakpa Ward (Abakaliki)				Hospital	Other facility	OB 2 AE-FUTHA			Other facility	Not a case				Investigation done		43984	No Outcome Yet
NIE	1206677	V4ANSY-544FWP-UCL4NN-ASDTKGAI	NIE-EBS-EBJ-20-005				Lassa				WYAQ2X-J5DQEP-HLHZDJ-CNMNCGRQ	Female	No			20	20--24			2020-02-24	Ebonyi	Ezza North	Umuoghara Ward				Hospital	Other facility	OB 2 AE-FUTHA			Other facility	Confirmed case				Investigation done		2020-02-25	Recovered		44015	Yes	mental problem
NIE	1214193	TD3PNH-X2GOFK-P2HEIQ-PCOTSJ2I	NIE-EBS-EBJ-20-006				Lassa				SEKJKG-VR64UR-XIZT47-DISV2FUM	Male				18	15--19			2020-02-26	Ebonyi	Ezza North	Oriuzor Ward				Hospital	Other facility	OB 2 AE-FUTHA			Other facility	Confirmed case				Investigation done		43863	Recovered		43893
NIE	991903	WYWPAS-4VZBQH-DT7B2R-TULWCFZU	NIE-EBS-NKE-20-01				Lassa				VI4FUW-ZRB3SG-7QQLW3-52XNCCGI	Male				78	75--79			2020-02-02	Ebonyi	Ezza South	Ezzama Ward				Hospital	Other facility	OB 2 AE-FUTHA			Other facility	Not a case				Investigation done		43984	No Outcome Yet
NIE	1213144	RA6UFT-TNGJZN-A3ZWQY-KH6S2APM	NIE-EBS-AKL-20-038				Lassa				UWWBDW-YPD3DD-D72BMS-B4RUSBHQ	Female				17	15--19			2020-02-26	Ebonyi	Abakaliki	Ndiagu Ward				Hospital	Other facility	OB 1 Obst and Gynae AE-FUTHA			Other facility	Confirmed case				Investigation done		43863	Unknown		2021-08-23
NIE	1213075	VSVL4Q-7VCBHP-PQC6V5-6I57SMEE	NIE-EBS-BKL-20-014				Lassa				SITOIR-46LL47-LJJMPZ-R4XYCNUE	Female				25	25--29			2020-02-26	Ebonyi	Izzi	Igbeagu Nduogbu Ward				Hospital	Other facility	OB 1 Obst and Gynae AE-FUTHA			Other facility	Confirmed case				Investigation done		2020-02-27	Recovered		2020-03-23
NIE	1213020	TEEK66-DGEZLX-XG7HBH-O5HASLXY	NIE-EBS-AKL-20-037				Lassa				UDC46U-YPMSAW-JG7O3U-56R7KG6Y	Male				30	30--34			2020-02-26	Ebonyi	Abakaliki	Timbershed Ward				Hospital	Other facility	OB 2 AE-FUTHA			Other facility	Confirmed case				Investigation done		2020-02-27	Recovered		2020-03-20
NIE	991809	QMNWVZ-UEC7WA-FAZMEV-HYMVSH74	NIE-EBS-HKW-20-05				Lassa				S2K7KX-QDF5EP-EEIAEF-25SRKNBI	Male				9	5--9			2020-02-02	Ebonyi	Ohaukwu	Ezzamgbo Ward				Hospital	Other facility	CHER FETHA1			Other facility	Not a case				Investigation done		43953	No Outcome Yet
NIE	996247	X4YQRV-YD4ZQQ-CXTBF5-MATHKPRQ	NIE-EBS-AKL-20-082				Lassa				WDILRN-MRUDUJ-CACF7T-7CMX2OY4	Female	No			48	45--49			2020-02-01	Ebonyi	Abakaliki					Hospital	Other facility	CHER FETHA1			Other facility	Probable case				Investigation done		43923	Deceased		43832
NIE	989870	S5B4EZ-NXEOEJ-EKKLAO-IXPXSF3I	NIE-EBS-CHR-20-028				Lassa				QVGUWL-NOJVMT-THUMPS-QDSKCNJ4	Female	No		No	29	25--29			2020-02-01	Ebonyi	Ikwo	Eka Awoke Ward				Hospital	Other facility	OB 2 AE-FUTHA			Other facility	Not a case				Investigation done		43863	No Outcome Yet
NIE	1219668	RJ3ZG7-TQMPFC-OBNYIQ-HTYTSID4	NIE-EBS-AKL-20-040				Lassa				QYZL7Z-DWZYMH-CXB25K-TK5DSHLU	Female				45	45--49			2020-02-29	Ebonyi	Abakaliki	Okpuitumo Ndiegu Ward				Hospital	Other facility	OB 2 AE-FUTHA			Other facility	Confirmed case				Investigation done		43864	Deceased		43985
NIE	989822	SZEKQ7-RHTVF2-QUVLMB-FULX2KQI	NIE-EBS-AKL-20-087				Lassa				UH4GLV-SFBOCG-XCKXTD-MMLUKNOQ	Male				39	35--39			2020-02-01	Ebonyi	Abakaliki	Abakpa Ward (Abakaliki)				Hospital	Other facility	OB 2 AE-FUTHA			Other facility	Not a case				Investigation done		43863	No Outcome Yet
NIE	989808	QJH6JZ-DLVKVV-PVG2XM-AQVJKANU	NIE-EBS-BKL-20-029				Lassa				W3YAU6-VVAE63-KNQUSW-A4IVKNME	Male				32	30--34			2020-02-01	Ebonyi	Izzi					Hospital	Other facility	OB 2 AE-FUTHA			Other facility	Not a case				Investigation done		43863	No Outcome Yet
NIE	989791	SSIZ3B-OLJDOV-FAYG2D-4CS3KNKY	NIE-EBS-AKL-20-093				Lassa				UJJQCT-KQTDST-YENRYY-6ZJW2FP4	Female	No			28	25--29			2020-02-01	Ebonyi	Abakaliki					Hospital	Other facility	OB 2 AE-FUTHA			Other facility	Not a case				Investigation done		43863	No Outcome Yet
NIE	989773	UB55IU-4STHII-J5LMOY-PGQ7KBB4	NIE-EBS-AKL-20-059				Lassa				SG2RTP-Y36LFM-F5KAYD-HLJVKAS4	Female	No		No	22	20--24			2020-02-01	Ebonyi	Abakaliki					Hospital	Other facility	OB 2 AE-FUTHA			Other facility	Not a case				Investigation done		43891	No Outcome Yet
NIE	989758	UP7CXB-W2SZ75-F6KVQJ-6LXVKHRI	NIE-EBS-BKL-20-030				Lassa				V25TSA-SGYU46-UCDHPQ-KHCQ2F2Y	Female	No			30	30--34			2020-02-01	Ebonyi	Izzi	Agbaja Ward				Hospital	Other facility	OB 2 AE-FUTHA			Other facility	Not a case				Investigation done		43863	No Outcome Yet
NIE	989744	T3DHJ5-H7MQXS-5MDL7Q-VKW72EUY	NIE-EBS-CHR-20-029				Lassa				VXPTZL-UBDSVV-CZJ467-THXBKEBE	Female	No			18	15--19			2020-02-01	Ebonyi	Ikwo	Ndegu Echara Ward				Hospital	Other facility	OB 2 AE-FUTHA			Other facility	Not a case				Investigation done		43863	No Outcome Yet
NIE	1222881	QCSCLC-VRZMOG-7RLRMQ-A4X4SBLA	NIE-EBS-AKL-20-041				Lassa				QIRSS3-ON46C5-5Z2CAG-J3XZ2IHE	Male				37	35--39			2020-03-01	Ebonyi	Abakaliki	Okpaugwu Ward				Hospital	Other facility	OB 2 AE-FUTHA			Other facility - Tempo Hospital Azugwu.	Confirmed case				Investigation done		43893	Recovered		2020-03-19
NIE	965988	TDUX5R-UZIJIL-FQK42E-GWR32PWA	NIE-EBS-AKL-20-057				Lassa				VPVR2C-GW3S3P-LTQWS4-USDKCCHQ	Female	No		No	27	25--29			2020-01-27	Ebonyi	Abakaliki	Abakpa Ward (Abakaliki)				Hospital	Other facility	OB 2 AE- FUTHA			Other facility	Not a case				Investigation done		2020-01-30	No Outcome Yet
NIE	965974	WB7T2K-KMURCD-4A2OKR-H335KNWY	NIE-EBS-NCA-20-05				Lassa				UKG3JS-DEKD75-FUWZ3Q-BEWUKI5A	Female	No			35	35--39			2020-01-27	Ebonyi	Onicha	Abaomege Ward				Hospital	Other facility	OB 2 AE-FUTHA			Other facility	Not a case				Investigation done		43832	No Outcome Yet
NIE	965941	VASF5X-KPERRG-YD6NCM-I3P72I7Y	NIE-EBS-AKL-20-086				Lassa				XDRCBL-WGHNBP-A66PQ5-33PR2NXU	Male				21	20--24			2020-01-27	Ebonyi	Abakaliki	Abakpa Ward (Abakaliki)				Hospital	Other facility	OB 2 AE- FUTHA			Other facility	Not a case				Investigation done		2019-12-31	No Outcome Yet
NIE	1222891	RND44T-IPMPR4-5GU4RX-SYHUSEGQ	NIE-EBS-AKL-20-042				Lassa				R4GJOW-AFXD2U-YZOLLV-TN4ZKPDY	Male	No			45	45--49			2020-03-01	Ebonyi	Ebonyi	Nduebor Ward				Hospital	Other facility	VIROLOGY UNIT			Holy Trinty Motherless And Maternity Home - Ishieke health Center	Confirmed case				Investigation done		44015	Recovered		2020-03-17
NIE	917584	Q3TJNO-LJLXSK-2X3JGU-FXLUSELI	NIE-EBS-CHR-20-027				Lassa				QN6O4B-QPHFOS-5PCGI4-BHZHCCVE	Male				55	55--59			2020-01-26	Ebonyi	Ikwo	Ndufu Inyimagu Ward				Hospital	Other facility	OB 2 AE- FUTHA			Other facility	Not a case				Investigation done		2020-01-29	No Outcome Yet
NIE	911994	QF5IEB-KQLIH4-J6C6R7-T7G5CIYM	NIE-EBS-AKL-20-058				Lassa				URSQWI-S3GLM6-YXQGNE-Z4J6KAEA	Male				25	25--29			2020-01-26	Ebonyi	Abakaliki	Agbaja Ward (Abakaliki)				Hospital	Other facility	VIROLOGY CENTRE			Other facility	Not a case				Investigation done		2020-01-27	No Outcome Yet
NIE	1224919	X7QET6-KPVTKF-USHXK5-7LUVSMIM	NIE-EBS-AKL-20-043				Lassa				U3RTIT-VIHWSX-RSC2DR-MXP22LN4	Female	No			20	20--24			2020-03-02	Ebonyi	Ikwo	Ndegu Echara Ward				Hospital	Other facility	OB 1 Obst and Gynae AE-FUTHA			Other facility	Confirmed case				Investigation done		43985	Recovered		2020-03-23
NIE	1232624	T622RX-2PP62T-U7SG6P-37NH2MEU	NIE-EBS-BKL-20-016				Lassa				WTFHSF-COBYLG-77DAT4-FN7NKMFQ	Female	No			9	5--9			2020-03-04	Ebonyi	Izzi	Igbeagu 3 Ward				Hospital	Other facility	CHER FETHA1			Other facility	Confirmed case				Investigation done		44046	Recovered		2020-03-17	No
NIE	1233721	S5WASH-ZHUF5I-GFQF5L-NWXNCK3M	NIE-EBS-CHR-20-011				Lassa				VRVIS2-SX7K6E-UFCHFH-JHEXSM2E	Female	No			30	30--34			2020-03-05	Ebonyi	Ikwo	Ndegu Echara Ward				Hospital	Other facility	VIROLOGY CENTRE			Other facility	Confirmed case				Investigation done		43985	Deceased		43985
NIE	1247890	QJ6RAA-W5LMWR-TJYZM5-POPEKBGM	NIE-EBS-BZR-20-006				Lassa				VUY4PB-MHF776-DSK4XA-BP6YCAYE	Male				5	5--9			2020-03-09	Ebonyi	Ohaozara	Obiozara Ward				Hospital	Other facility	CHER AE-FUTHA			Other facility	Confirmed case				Investigation done		44107	Recovered		2020-03-27	No
NIE	1247345	XKPMVN-WFY47K-IQE75N-NSYGSLEY	NIE-EBS-AKL-20-050				Lassa				WZB62T-5HYE66-NXQUFS-OGBJ2KMI	Female				20	20--24			2020-03-09	Ebonyi	Abakaliki	Abakpa Ward (Abakaliki)				Hospital	Other facility	OB 2 AE-FUTHA			Other facility	Confirmed case				Investigation done		44107	Recovered		44138	No
NIE	910069	T5GA2M-753EYR-ZE4UTS-WYBKKHHM	NIE-EBS-BZR-20-010				Lassa				WQV275-S5TLK4-XPACW5-EIRVKEIU	Male				18	15--19			2020-01-24	Ebonyi	Ohaozara	Umuobuna Ward				Hospital	Other facility	OB 2 AE-FUTHA			Other facility	Not a case				Investigation done		2020-01-27	No Outcome Yet
NIE	910055	VLD5H3-JTF67B-DQIAYY-ZA3QKHVA	NIE-EBS-CHR-20-030				Lassa				RBLRFS-IK6C6D-WTYRIG-X24R2NZ4	Female	No		No	49	45--49			2020-01-23	Ebonyi	Ikwo	Ndufu Alike Ward				Hospital	Other facility	OB 2 AE-FUTHA			Other facility	Not a case				Investigation done		2020-01-27	No Outcome Yet
NIE	1255429	RQCTHR-6E6ETU-6ERPA3-H5GWCCFA	NIE-EBS-ZLL-20-007				Lassa				X7PJVB-JKCQRO-Z2QAG2-636I2IIQ	Male				12	10--14			2020-03-11	Ebonyi	Ishielu	Ohafia Ward				Hospital	Other facility	FETHA 1			Other facility	Confirmed case				Investigation done		44168	Deceased		44138
NIE	910020	XNKLKG-4MJWBO-BUAW27-5MZMSPNA	NIE-EBS-CHR-20-024				Lassa				RLQTFZ-V2L7EX-QGM6Q5-YXG6KC2Q	Male				31	30--34			2020-01-22	Ebonyi	Ikwo	Ndegu Echara Ward				Hospital	Other facility	AE FUTHA 2			Other facility	Not a case				Investigation done		2020-01-27	No Outcome Yet
NIE	910006	SOCLYC-CCI2PX-QTOLIQ-FPET2FLU	NIE-EBS-AKL-20-056				Lassa				RS7RL2-X2D3UZ-2VZZQ2-NAWN2DYI	Female	No		No	30	30--34			2020-01-22	Ebonyi	Abakaliki					Hospital	Other facility	VIROLOGY CENTRE			Other facility	Not a case				Investigation done		2020-01-25	No Outcome Yet
NIE	1260313	VZRFOR-RQQJEB-6BU6PP-GUBCCP44	NIE-EBS-AKL-20-061				Lassa				SNFMGF-PPH7V3-WAECXR-GBC3KGB4	Male				20	20--24			2020-03-12	Ebonyi	Ikwo	Eka Awoke Ward				Hospital	Other facility	VIROLOGY UNIT			Other facility	Confirmed case				Investigation done		2020-03-13	Recovered		2020-03-20	No
NIE	836999	V4U5GP-VLFXUO-H6YTBG-SQDWCNE4	NIE-EBS-EBJ-20-02				Lassa				RD2PN5-P23W75-3D7HP2-Z36SCKOQ	Female	No			40	40--44			2020-01-18	Ebonyi	Ezza North					Hospital	Other facility	OB 1 AE-FUTHA			Other facility	Not a case				Investigation done		2020-01-23	No Outcome Yet
NIE	1258155	QOACLA-TSHMSS-5KVGSB-LNUE2BTI	NIE-EBS-AKL-20-060				Lassa				VUUHUX-5YH7M5-NCAGBQ-L6242HBU	Male				48	45--49			2020-03-12	Ebonyi	Abakaliki	Agbaja Ward (Abakaliki)				Hospital	Other facility	FETHA 1			Other facility	Confirmed case				Investigation done		2020-03-13	Deceased		44168
NIE	836911	VSQS42-UY2ZPW-AK52UQ-2CVSCJWE	NIE-EBS-CHR-20-013				Lassa				WUCFOQ-MINRHL-QHEHEW-5LD7CPEA	Male				28	25--29			2020-01-18	Ebonyi	Ikwo					Hospital	Other facility	OB 2 AE-FUTHA			Other facility	Not a case				Investigation done		2020-01-23	No Outcome Yet
NIE	831116	VQ66P6-RE7RKX-LN4VYI-KVYVCDCU	NIE-EBS-ZLL-20-03				Lassa				SQHTJ2-XKX47Y-3AB5G2-SDNQ2KHQ	Female	No		No	35	35--39			2020-01-17	Ebonyi	Ishielu	Onunweke Ward				Hospital	Other facility	OB 1 AE-FUTHA O & G			Other facility	Not a case				Investigation done		2020-01-21	No Outcome Yet
NIE	831151	RXZ4OD-GN2UL2-UZM45H-7I5K2A5I	NIE-EBS-UGB-20-026				Lassa				VOBNLQ-FO2VQH-JVL2QW-M437KLGA	Female	No			1 Days	0--4			2020-01-16	Ebonyi	Ebonyi	Echi Aba Ward				Hospital	Other facility	Accident/Emergency FETHA			Other facility	Not a case				Investigation done		2020-01-17	Recovered		2020-01-31
NIE	824318	QQMIDO-E6GPUG-PH543R-M4EESABE	NIE-EBS-HKW-20-04				Lassa				TPHRZW-4BLXS5-XXFOWM-3DET2DEA	Female	No		No	24	20--24			2020-01-15	Ebonyi	Ohaukwu	Effium Ward 1				Hospital	Other facility	OB 2 AE-FUTHA			Other facility	Not a case				Investigation done		2020-01-20	No Outcome Yet
NIE	824290	R2M6FO-QARIRI-TJROE7-6ZBV2D4A	NIE-EBS-BKL-20-019				Lassa				W3WSIZ-V56JFB-ACMAGG-WDO3SHOY	Female	No		No	18	15--19			2020-01-15	Ebonyi	Izzi	Igbeagu Nduogbu Ward				Hospital	Other facility	VIROLOGY CENTRE			Other facility	Not a case				Investigation done		2020-01-19	No Outcome Yet
NIE	824262	XHOKDH-TPJNUA-KIPF6U-EDCZ2NU4	NIE-EBS-BKL-20-028				Lassa				QTAUP2-TX7G6W-WI5WG7-BXCQ2IP4	Male				22	20--24			2020-01-14	Ebonyi	Izzi	Igbeagu Nduogbu Ward				Hospital	Other facility	VIROLOGY CENTRE			Other facility	Not a case				Investigation done		2020-01-19	Recovered		2020-01-22	No
NIE	824234	R77FR7-VZRKSF-K3LNRT-XJYECM2U	NIE-EBS-EBJ-20-010				Lassa				W4RTXJ-RIBNB3-K45F72-BDRY2AFY	Female	No		No	40	40--44			2020-01-13	Ebonyi	Ezza North	Oshiegbe Ward				Hospital	Other facility	OB 1 AE-FUTHA			Other facility	Not a case				Investigation done		2020-01-20	No Outcome Yet
NIE	824206	XEF4X6-D3NBDB-Y5GKVV-HOQZKC4A	NIE-EBS-BZR-20-007				Lassa				Q5FQMS-5SXXS3-4MWEXV-AVHRSO5Q	Female	No			35	35--39			2020-01-12	Ebonyi	Ohaozara	Mgbom Okposi Ward				Hospital	Other facility	OB 2 AE-FUTHA			Other facility	Not a case				Investigation done		2020-01-21	No Outcome Yet
NIE	824178	RFYIZX-QE3O64-6IOL4I-UP6NSPE4	NIE-EBS-NCA-20-04				Lassa				RJGHCJ-BARVIA-4RS3MZ-GIX6SLB4	Male				17	15--19			2020-01-12	Ebonyi	Onicha	Isi Onicha Ward				Hospital	Other facility	CHER FETHA1			Other facility	Not a case				Investigation done		2020-01-19	No Outcome Yet
NIE	824097	RN64PR-6J2APM-PVFYRB-SQ4WCDFE	NIE-EBS-HKW-20-03				Lassa				SYGELH-Q4GF7Q-ONQIM7-2NTYKFAY	Female	No			14	10--14	2006-10-01		2020-01-12	Ebonyi	Ohaukwu	Effium Ward 1				Hospital	Other facility	CHER FETHA1			Other facility	Not a case				Investigation done		2020-03-19	No Outcome Yet
NIE	1257344	TXTLZR-4VUKPH-XNX32O-PSCICIR4	NIE-EBS-CHR-20-014				Lassa				SEBQNU-CNUGIE-CJMBMI-S4NJCFAY	Female				25	25--29			2020-03-12	Ebonyi	Ikwo	Ettam Ward				Hospital	Other facility	VIROLOGY CENTRE			Other facility	Confirmed case				Investigation done		2020-03-13	Recovered		2020-03-21
NIE	797982	VJXIAX-EITGJC-OWU4CO-6DHDCKZU	NIE-EBS-BZR-20-02				Lassa				WXIZOZ-ARK4M2-ZQ4FGM-YG2T2H5Q	Male				34	30--34			2020-01-11	Ebonyi	Ohaozara	Okposi Okwu Ward				Hospital	Other facility	OB 2 AE-FUTHA			Other facility	Not a case				Investigation pending			No Outcome Yet
NIE	797858	U7XMFO-P5V6GJ-5GKVE3-6DI32K7E	NIE-EBS-NCA-20-03				Lassa				SXZWTO-4LQ47L-P4A3BI-F2RHSP64	Female	No		No	58	55--59			2020-01-11	Ebonyi	Onicha	Ishinkwo Ukawu Ward				Hospital	Other facility	OB 2 AE-FUTHA			Other facility	Not a case				Investigation done		2020-01-14	No Outcome Yet
NIE	800126	WUJC5R-XC3XHX-AXER7S-ZBOPCC5Q	NIE-EBS-UGB-20-02				Lassa				W24DIH-YM3ZLZ-WSVWAD-L5AICKSA	Female	No		No	27	25--29			2020-01-10	Ebonyi	Ebonyi					Hospital	FETHA 1				FETHA 1	Not a case				Investigation done		2020-01-17	No Outcome Yet
NIE	1264046	WMFLX4-F5YD6I-WEBZ3K-6K3PSIH4	NIE-EBS-AKL-20-062				Lassa				VJNIZ4-7NEVS5-IBKH5Y-46FG2HW4	Male				60	60--64	7/15/1959		2020-03-14	Ebonyi	Abakaliki	Abakpa Ward (Abakaliki)				Hospital	Other facility	VIROLOGY UNIT			Other facility	Confirmed case				Investigation done		2020-04-13	Deceased		2020-04-15
NIE	1263964	U6YENU-7HEOMD-ZOE5DX-6OMDCOKI	NIE-EBS-NKE-20-007				Lassa				T23KGZ-BSKDZ3-XKMNTD-MKQ3KADQ	Male				28	25--29			2020-03-14	Ebonyi	Ezza South	Ameka Ward				Hospital	Other facility	VIROLOGY UNIT			Other facility	Confirmed case				Investigation done		2020-03-15	Deceased		2020-03-17
NIE	797695	XYSKLT-22UBYV-LCTO7B-ENHSSB2A	NIE-EBS-EBJ-20-009				Lassa				QRWZYP-X3QAHN-A33C7C-KPIUKCQ4	Male				43	40--44			2020-01-10	Ebonyi	Ezza North	Umuoghara Ward				Hospital	Other facility	OB 2 AE-FUTHA			Other facility	Not a case				Investigation done		2020-01-14	No Outcome Yet
NIE	797575	RAB4KW-RL4K6U-EXPWUP-7DF6KJ24	NIE-EBS-HKW-20-02				Lassa				WNK2P4-VSZNBG-DYIPHK-WFFH2OGU	Male				8	5--9			2020-01-10	Ebonyi	Ohaukwu	Ezzamgbo Ward				Hospital	Other facility	OB 2 AE-FUTHA			Other facility	Not a case				Investigation done		2020-01-16	No Outcome Yet
NIE	742369	SIMPX4-JP67TR-VAYQQ5-OY642BWM	NIE-EBS-HKW-19-025				Lassa				WCCVJD-G3AQ3T-RJIYOV-G65XSP5I	Male				41	40--44			2020-01-08	Ebonyi	Ohaukwu					Hospital	Other facility	FETHA 1			Other facility	Not a case				Investigation done		44044	No Outcome Yet
NIE	791666	TBZ62J-EWW7QO-7WPXET-4U4JSDOE	NIE-EBS-AKL-20-131				Lassa				QI3XB6-5CSACD-C6QSA3-EPYUSMY4	Male				7	5--9			2020-01-07	Ebonyi	Abakaliki					Hospital	Other facility	OB 1 AE-FUTHA			Other facility	Not a case				Investigation done		44075	No Outcome Yet
NIE	791652	W6OUVF-5X5WPP-MVKGVX-RXZBSCFQ	NIE-EBS-AKL-20-055				Lassa				VY4VYC-KL4HVB-RSINID-YXTAKBXY	Female	No		No	21	20--24			2020-01-07	Ebonyi	Abakaliki	Abakpa Ward (Abakaliki)				Hospital	Other facility	OB 2 AE-FUTHA			Other facility	Not a case				Investigation done		44105	No Outcome Yet
NIE	1263927	WBJXVN-NSLTJW-UT5JVT-2KDXKEAA	NIE-EBS-CHR-20-015				Lassa				XQDZ3V-MZOAO5-7UTTOL-UWXH2EDY	Female				15	15--19	2005-05-03		2020-03-14	Ebonyi	Ikwo	Ekpelu Ward				Hospital	Other facility	VIROLOGY CENTRE			Other facility	Confirmed case				Investigation done		2020-03-15	Recovered		2020-03-23
NIE	1263805	RRGIAN-45B3YZ-MSOKXW-QFQUKOR4	NIE-EBS-NKE-20-006				Lassa				VS2S5P-ARXRTV-4KE2E4-N7NSKE5Y	Male				1	0--4			2020-03-14	Ebonyi	Ezza South	Amaezekwe Ward				Hospital	Other facility	VIROLOGY CENTRE			Other facility	Confirmed case				Investigation done		2020-03-15	Recovered		2020-03-23
NIE	1264964	QG26L7-MNAJJK-ACS3TP-C2PR2BHQ	NIE-EBS-EBJ-20-012				Lassa				QP3EXD-GTEWRK-RSW3MW-KD6DSKS4	Female				35	35--39			2020-03-15	Ebonyi	Abakaliki	Azuiyiokwu Ward				Hospital	Other facility	VIROLOGY UNIT			Other facility	Confirmed case				Investigation done		2020-03-16	Recovered		2020-03-21
NIE	1264932	RFRAC5-CCLXDL-2IBZWO-P5US2LJQ	NIE-ENS-AGN-20-003				Lassa				XU52PW-RZMNAR-SPPOYG-LDJUSJMM	Male				77	75--79	1942-01-10		2020-03-15	Enugu	Nkanu West	Obuno Akpugo Ward				Hospital	Other facility	VIROLOGY UNIT			Other facility	Confirmed case				Investigation done		2020-05-29	Deceased		2020-03-16
NIE	781727	QYGLWQ-PYIXFW-CX6CUW-HZDCSKXU	NIE-EBS-BKL-19-073				Lassa				UGQRSM-YJNJQS-BCTLCV-JA3UKPMQ	Female	No		No	5	5--9			2020-01-05	Ebonyi	Izzi					Hospital	Other facility	St Vincent Hospital, Ndubia			Other facility	Not a case				Investigation done		44105	No Outcome Yet
NIE	1281894	RZVYDS-U4OKZY-KHMKUD-IHDT2MCQ	NIE-EBS-NKE-20-011				Lassa				VSMJKH-PVCTNU-RIMKFL-DC5ECL34	Male				51	50--54	1905-05-22		2020-03-16	Ebonyi	Ezza South	Amajim Ward				Hospital	Other facility	Amalekwuna Health Centre,Enyim.			Other facility - Osa Herbal Care Venture	Confirmed case				Investigation done		2020-03-20	Deceased		2020-03-15
NIE	1278846	VVWBUR-UB7ZJF-JVFBP3-O4ORKBMY	NIE-ABS-BND-20-002				Lassa				WNWD2A-2EOF6C-J7UCFH-CP2SKFLE	Female	No		No	34	30--34	1986-01-03		2020-03-18	Abia	Bende	Alayi A Ward				Hospital	Other facility	VIROLOGY CENTRE			Other facility	Confirmed case				Investigation done		2020-05-29	Recovered		43865	No
NIE	785817	SPTHFI-BVNSZK-PXESSW-DBTNCBFM	NIE-EBS-CHR-20-001				Lassa				QWJ7UW-7TWRJF-DEQIYV-SCFJSNCE	Female	No			55	55--59			2020-01-03	Ebonyi	Ikwo					Hospital	Other facility	FETHA 2			Other facility	Not a case				Investigation done		44013	No Outcome Yet
NIE	785671	WSYUON-NFNHL4-OTLISV-XVENKE3U	NIE-EBS-AKL-20-003				Lassa				QWQT2N-YACDSI-G3OTXP-DASRSNNQ	Male				21	20--24			2020-01-02	Ebonyi	Abakaliki	Abakpa Ward (Abakaliki)				Hospital	Other facility	FETHA 2			Other facility	Not a case				Investigation done		43922	No Outcome Yet
NIE	785639	V6JCG6-6HGHHZ-CGMK6O-FS6T2KKY	NIE-EBS-BKL-20-017				Lassa				XAGA2U-TJGPFB-ZSAQZO-FYPISFUM	Male				16	15--19			2020-01-02	Ebonyi	Izzi	Igbeagu 3 Ward				Hospital	Other facility	OB 2 AE-FUTHA			Other facility	Not a case				Investigation done		44044	No Outcome Yet
NIE	785411	UXAL4A-HQHHJN-FS27YF-YH3UCMXQ	NIE-EBS-AKL-20-002				Lassa				UAK4P2-GD3KSX-Z46LDJ-CYNNSKDM	Male				29	25--29			2020-01-02	Ebonyi	Abakaliki	Abakpa Ward (Abakaliki)				Hospital	Other facility	FETHA 2			Other facility	Not a case				Investigation done		43647	No Outcome Yet
NIE	785380	W2KJXH-RNFH4G-IIBX4W-TELFKPNI	NIE-EBS-AKL-20-054				Lassa				QGJZWA-YIDHDX-3QDKY7-PYMJ2KWA	Male				25	25--29			2020-01-01	Ebonyi	Abakaliki	Agbaja Ward (Abakaliki)				Hospital	Other facility	OB 2 AE-FUTHA			Other facility	Not a case				Investigation done		44075	No Outcome Yet
NIE	785368	XH6FYS-4PLZ7P-7KU5E5-HG34SBWY	NIE-EBS-EBJ-20-001				Lassa				WHKUFY-UQRORA-KOCARD-AEOHSMPA	Male				39	35--39	2/21/1980		2020-01-01	Ebonyi	Ezza North	Umuezekoha Ward				Hospital	Other facility	AE FUTHA 2			Other facility	Not a case				Investigation done		44013	No Outcome Yet
NIE	781711	QO34JI-SRKDZU-I5ZRJJ-67AG2I4E	NIE-EBS-BKL-19-074				Lassa				SQC3PZ-3FYPS2-BQBUAQ-6WRQKFXY	Female	No		No	8	5--9			2020-01-01	Ebonyi	Izzi					Hospital	Other facility	St Vincent Hospital, Ndubia			Other facility	Not a case				Investigation done		44013	No Outcome Yet
NIE	781697	WXLRNE-5Y2YQU-PJMJUN-EH3MCIWM	NIE-EBS-BKL-19-075				Lassa				XOCJRG-TS4FC5-GLVN5Y-TU75SGBI	Male								2020-01-01	Ebonyi	Izzi					Hospital	Other facility	St Vincent Hospital, Ndubia			Other facility	Not a case				Investigation done		44044	No Outcome Yet
NIE	781565	X4CBW2-3ETRXP-6POURI-NDIYCKZI	NIE-EBS-BKL-19-069				Lassa				TNPESG-V5P6CU-AMXPSU-YTWXCI64	Female	No		No	54	50--54			2020-01-01	Ebonyi	Izzi					Hospital	Other facility	St Vincent Hospital, Ndubia			Other facility	Not a case				Investigation done		44013	No Outcome Yet
NIE	781551	VLWS7I-UWLQSN-JPGI7K-FDFX2FIQ	NIE-EBS-AKL-19-136				Lassa				VH34MC-K6Q4MS-7IE6PQ-5J422P7U	Male				34	30--34			2020-01-01	Ebonyi	Abakaliki	Abakpa Ward (Abakaliki)				Hospital	Other facility	FETHA 1			Other facility	Not a case				Investigation done		43983	No Outcome Yet
NIE	781537	QMFWBF-NRZARE-Z3CUAF-V6OUSMTU	NIE-EBS-NKE-20-005				Lassa				XMFQBY-SBH4RG-C4QMZE-7EEIKFOE	Female	No			60	60--64			2020-01-01	Ebonyi	Ezza South					Hospital	Other facility	FETHA 2			Other facility	Not a case				Investigation done		43831	No Outcome Yet
NIE	780488	UMDH6L-VCBKM7-DCHWIG-CH7Z2ELQ	NIE-EBS-AKL-19-135				Lassa				WV33HY-BNOGKK-QAV3IO-SUJZCOOQ	Male				48	45--49			2020-01-01	Ebonyi	Abakaliki	Agbaja Ward (Abakaliki)				Hospital	Other facility	OB 2 AE-FUTHA			Other facility	Not a case				Investigation done		43891	No Outcome Yet
NIE	788406	SKW5CH-2B77YY-2LQMJ4-64G6SEKU	NIE-EBS-BKL-19-072				Lassa				RVWJ6N-JXXWZK-WQCTPN-IHEF2MME	Male				37 Months	0--4			2019-12-31	Ebonyi	Izzi					Hospital	Other facility	St Vincent Hospital, Ndubia			Other facility	Not a case				Investigation done		43862	No Outcome Yet
NIE	788392	QO47XK-QFTDLM-PLOPKM-ZD2SCIRM	NIE-EBS-BKL-19-071				Lassa				WZB5MD-KK2GZE-3GJ77O-HZ3V2AMM	Male				3 Months	0--4			2019-12-31	Ebonyi	Izzi					Hospital	Other facility	St Vincent Hospital, Ndubia			Other facility	Not a case				Investigation pending			No Outcome Yet
NIE	788337	UJQVDF-7VLV4U-4IXPXI-A27TCCDI	NIE-EBS-BKL-19-070				Lassa				W4WQ63-OIXOBC-MPJH7X-LUIZKCIY	Female	No		No	19	15--19			2019-12-31	Ebonyi	Izzi					Hospital	Other facility	St Vincent Hospital, Ndubia			Other facility	Not a case				Investigation done		44044	Recovered		2020-01-22
NIE	1281884	XOK5QD-ZZ2J3X-CSRY57-PHZD2APE	NIE-ENS-UMU-20-001				Lassa				VSHTY3-G2FUW2-PGPIRW-RLLTCFLI	Female	No		No	14	10--14			2020-03-19	Enugu	Uzo-Uwani	Adani Ward				Hospital	Other facility	VIROLOGY CENTRE			Other facility	Confirmed case				Investigation done		2020-04-14	Deceased		2020-03-20
NIE	792459	UO5JOK-Z4YPVQ-YKUS34-ITQWSLM4	NIE-EBS-HKW-20-01				Lassa				QXNC5D-SRKA6Q-UPC6UQ-M3X4CNVA	Male				13	10--14			2019-12-27	Ebonyi	Ohaukwu	Ngbo Ward				Hospital	Other facility	CHER FETHA1			Other facility	Not a case				Investigation done		2020-01-13	No Outcome Yet
NIE	1290371	TAHL3N-J7IYBN-3CRBNR-BFS3COP4	NIE-EBS-UGB-20-025				Lassa				VQKLHI-PNOJOZ-JQIZQH-LDDAKFLA	Female				40	40--44	1980-07-01		2020-03-22	Ebonyi	Ebonyi	Abaofia Ward				Hospital	Other facility	OB 2 AE- FUTHA			Other facility	Confirmed case				Investigation done		2020-03-23	Unknown		2021-08-23
NIE	1292823	UNEOXO-YW5XD4-NL7XPS-JUMGCLZA	NIE-ANS-AGU-20-002				Lassa				QILEO3-ZE43H5-6JLJH3-ZDUISFFQ	Male				42	40--44	9/30/1977		2020-03-23	Anambra	Aguata	Umuchu ward 1				Hospital	Other facility	VIROLOGY CENTRE			Other facility - FMC, UMUAHIA	Confirmed case				Investigation done		2020-05-29	Recovered		2020-03-25
NIE	791394	QUUPWI-FS2YQQ-4HWBJH-6YUAKO7Q	NIE-EBS-NCA-19-014				Lassa				T25X7U-EFAFCJ-ODHDXG-RYEESKKQ	Male				28	25--29			2019-12-22	Ebonyi	Onicha	Isi Onicha Ward				Hospital	Other facility	FETHA 2			Other facility	Not a case				Investigation done		44105	No Outcome Yet
NIE	792342	VWMIW2-WZ2AYE-DPEE7B-E72ESLNY	NIE-EBS-ZLL-20-02				Lassa				SLJA3A-XCSVEE-GYYQ24-VR4XKFSE	Female	No		No	5	5--9			2019-12-19	Ebonyi	Ishielu					Hospital	Other facility	OB 1 AE-FUTHA			Other facility	Not a case				Investigation done		44136	No Outcome Yet
NIE	792258	UJRO5Q-TKX2LK-2FVAQZ-VC2TCCAA	NIE-EBS-BKL-20-018				Lassa				XAU26X-OTJXE5-VEY4BR-AGIVCJPE	Male				4	0--4			2019-12-19	Ebonyi	Izzi					Hospital	Other facility	OB 1 AE-FUTHA			Other facility	Not a case				Investigation done		44166	No Outcome Yet
NIE	767301	WPU3GH-JLRUJW-APSGV3-AYMEKKCA	NIE-EBS-AKL-19-130				Lassa				UTWUDA-K5LJ73-NZWSFZ-KPCRKF64	Female	No		No	53	50--54			2019-12-19	Ebonyi	Abakaliki	Abakpa Ward (Abakaliki)				Hospital	Other facility	Obstetrics and Gynaecology			Other facility	Not a case				Investigation done		2019-12-23	No Outcome Yet
NIE	792214	XJ4Y6Y-3VYQKC-7AQ36O-U6TGSEFQ	NIE-EBS-ZLL-20-01				Lassa				WQKDXG-RUD7FI-5PJWQ3-T5XSCKLQ	Male				2	0--4			2019-12-17	Ebonyi	Ishielu	Ohafia Ward				Hospital	Other facility	CHER FETHA1			Other facility	Not a case				Investigation done		2020-01-15	No Outcome Yet
NIE	792062	SHAYMO-YMH7MD-F62S4V-KHXASG2U	NIE-EBS-NCA-20-02				Lassa				RCPKNM-3TJDG6-3R7BFP-666QSAMY	Male				25	25--29			2019-12-17	Ebonyi	Onicha					Hospital	Other facility	OB 2 AE-FUTHA			Other facility	Not a case				Investigation done		44105	No Outcome Yet
NIE	792021	QAXOGR-3NCWRP-DQXAAP-XVVU2EGY	NIE-EBS-NCA-20-01				Lassa				S3JHFS-7ZB6EA-S6FI4J-2RZMSOCU	Male				14	10--14			2019-12-17	Ebonyi	Onicha	Isi Onicha Ward				Hospital	Other facility	FETHA 1			Other facility	Not a case				Investigation done		44136	No Outcome Yet
NIE	1301584	VHRNBO-FG7WHZ-HKUD4F-XVMLSAJU	NIE-EBS-CHR-20-020				Lassa				TNRARI-BYYHUI-4CBHHB-FQ2U2KMQ	Male				28	25--29	6/25/1991		2020-03-24	Ebonyi	Abakaliki	Timbershed Ward				Hospital	Other facility	VIROLOGY CENTRE			Other facility	Confirmed case				Investigation done		43865	Recovered		44016	No
NIE	791382	XIDYYQ-5P4ATV-RRCRWW-CHY2CCIQ	NIE-EBS-BKL-19-060				Lassa				SKBIK7-KKWJPA-CN652E-YIH7KNYM	Male				14	10--14			2019-12-15	Ebonyi	Izzi					Hospital	Other facility	FETHA 2			Other facility	Not a case				Investigation done		44166	No Outcome Yet
NIE	767259	XXT5FE-YJBOAH-FKB4ZZ-63BSKNJI	NIE-EBS-UGB-19-45				Lassa				TPLCH2-6LH2HG-YOPXCB-FADCCE4U	Male				11	10--14			2019-12-11	Ebonyi	Izzi					Hospital	Other facility	FETHA 1			FETHA 1	Not a case				Investigation done		2019-12-21	No Outcome Yet
NIE	737185	TYEUFZ-TJHUKN-ELZONR-LS652FRI	NIE-EBS-HKW-19-27				Lassa				XUNM7V-ZEY6L4-XSCMGO-E7DNKIRQ	Male				19	15--19			2019-12-10	Ebonyi	Ohaukwu					Hospital	Other facility	FETHA 2			Other facility	Not yet classified				Investigation pending			No Outcome Yet
NIE	737198	RX3BUA-44IZRZ-KBLGBK-PEIGCPQU	NIE-EBS-BKL-20-020				Lassa				XQ5T6Q-PO5ML3-WHVFYB-42QISDEI	Male				1 Days	0--4			2019-12-08	Ebonyi	Izzi					Hospital	Other facility	FETHA 2 CHER			Other facility	Not a case				Investigation done		2019-12-15	No Outcome Yet
NIE	737226	VA4FZD-PZDGV5-EQENHQ-FUWTKFY4	NIE-EBS-ZLL-19-022				Lassa				XISEKN-ZSQGUZ-T6WJTI-TXUHSGSM	Female	No		No	2	0--4			2019-12-06	Ebonyi	Ishielu					Hospital	Other facility	FETHA 1 CHER			Other facility	Not a case				Investigation done		43750	No Outcome Yet
NIE	737212	VCBOAI-SLS3JG-DQZYNI-DYTW2KHI	NIE-EBS-HKW-19-028				Lassa				RV3KUO-WDTMFE-EMURLP-N437KJZQ	Male				45	45--49			2019-12-06	Ebonyi	Ohaukwu					Hospital	Other facility	FETHA 2			Other facility	Not a case				Investigation pending			No Outcome Yet
NIE	733055	VAMX6C-DQEUTT-QG5GHS-6K3YKG6M	NIE-EBS-EDA-19-19				Lassa				WDO47U-BJOPBW-MOIIVK-AQAISPCI	Male				19	15--19			2019-12-02	Ebonyi	Afikpo South	Amairi Ward				Hospital	Libolo Health Centre				Libolo Health Centre	Not a case				Investigation done		43750	No Outcome Yet
NIE	733043	WHH3JN-E6SHBP-3Q6UR2-XFUACIDU	NIE-EBS-ZLL-20-011				Lassa				WYH2GA-XWQCNJ-6PQBK3-ODV7CNWM	Female	No		No	2	0--4			2019-12-02	Ebonyi	Ishielu	Okpoto Ward				Hospital	Other facility	CHER FETHA 1			Other facility	Not a case				Investigation done		44106	No Outcome Yet
NIE	726465	UMJ2XK-RDQZII-MM4D7O-OY4XKIF4	NIE-EBS-HKW-19-10				Lassa				URMODG-ICIZV6-LKSOLM-MKWCKLJI	Male				21	20--24			2019-11-29	Ebonyi	Ohaukwu					Hospital	Other facility	FETHA 2			Other facility	Suspect case				Investigation pending			No Outcome Yet
NIE	732999	SVPGIE-HC326O-QDGBTF-WVSYKHUY	NIE-EBS-SKA-19-33				Lassa				SVQYQ7-UH3OKL-JQY27V-G6YOCPTA	Male				62	60--64			2019-11-29	Ebonyi	Ivo	Amagu Ward (Ivo)				Hospital	Ishiagu Basic Health Centre				Ishiagu Basic Health Centre	Not a case				Investigation done		43750	No Outcome Yet
NIE	732987	SPS4TG-4ARUCY-YPAO5P-FHEM2CFI	NIE-EBS-AKL-19-106				Lassa				QIC4GS-VMP6YI-OO6U6O-2XCAKPI4	Male								2019-11-29	Ebonyi	Abakaliki	Agbaja Ward (Abakaliki)				Hospital	Other facility	CHER FETHA 1			Other facility	Not yet classified				Investigation pending			No Outcome Yet
NIE	733107	V3YYJQ-JI2DEI-TXN2RR-DGYGKC7I	NIE-EBS-EBJ-19-07				Lassa				UY7D5U-VNL3GU-PY6OAL-H7K4KJTY	Male				3	0--4			2019-11-27	Ebonyi	Ezza North					Hospital	Other facility	CHER FETHA1			Other facility	Not yet classified				Investigation pending			No Outcome Yet
NIE	716842	UUMLNM-JDHPZ4-7OCRHJ-CFZTSI5E	NIE-EBS-UGB-19-047				Lassa				TJRPSI-PZ25JO-LST7VO-KIMSKFB4	Male				12	10--14			2019-11-27	Ebonyi	Ebonyi					Hospital	FETHA 1				FETHA 1	Not a case				Investigation done		2019-11-22	No Outcome Yet
NIE	733144	SMZT7V-NCXWD4-F6M4CI-WKISKJEI	NIE-EBS-NCA-19-011				Lassa				QLSZF2-J6VAE4-UEOD4A-Q7ICSCJ4	Male				4	0--4			2019-11-24	Ebonyi	Onicha					Hospital	Other facility	CHER FETHA 1			Other facility	Not yet classified				Investigation pending			No Outcome Yet
NIE	733119	UWKYWX-DBALXD-2H4TNB-MS5TSENU	NIE-EBS-CHR-19-017				Lassa				SZIPO5-XBXQSF-A5K46P-LRAHKKA4	Female				3	0--4			2019-11-24	Ebonyi	Ikwo	Ndiagu Amagu Ward 1				Hospital	Other facility	CHER FETHA 1			Other facility	Not yet classified				Investigation pending			No Outcome Yet
NIE	716828	T2YN52-CP63FN-Z3VEOW-OTSW2N2I	NIE-EBS-EBJ-19-017				Lassa				Q2IX7L-A7OI2M-T6H4YH-OIXJSHZE	Male				65	65--69			2019-11-20	Ebonyi	Ezza North	Umuoghara Ward				Hospital	Other facility	FETHA 2			Other facility	Not a case				Investigation pending			No Outcome Yet
NIE	716814	WLR4VX-HBDBH7-24QSTA-WQHP2OEU	NIE-EBS-AKL-19-128				Lassa				QXMDE6-NQ53VD-YCDFBK-AH4H2EZE	Female				3	0--4			2019-11-20	Ebonyi	Abakaliki					Hospital	Other facility	FETHA 1 CHER			Other facility	Suspect case				Investigation pending			No Outcome Yet
NIE	716798	SJJQ2D-BIIZ6L-RG7KKX-Y5H4KLDM	NIE-EBS-UGB-19-044				Lassa				TSZ5YW-4GZ7CC-SNF7B5-CYWDSAOM	Male				12	10--14			2019-11-18	Ebonyi	Ebonyi					Hospital	FETHA 1				FETHA 1	Suspect case				Investigation pending			No Outcome Yet
NIE	713688	QMPKTY-XZXGIO-WGBWDC-N3GWSKII	NIE-EBS-ZLL-19-019				Lassa				S4S6NH-5VCFEB-BB42AI-7ZYSSEII	Female				3	0--4			2019-11-18	Ebonyi	Ishielu					Hospital	Other facility	FETHA 1 CHER			Other facility	Not yet classified				Investigation pending			No Outcome Yet
NIE	742267	W6KVII-NPR55J-OBINHQ-VRAX2PXI	NIE-EBS-ZLL-19-018				Lassa				WSNHG2-HNV6XO-IMFYA4-D34QSH6A	Female				8	5--9			2019-11-17	Ebonyi	Ishielu					Hospital	Other facility	FETHA 2			Other facility	Not yet classified				Investigation pending			No Outcome Yet
NIE	715294	UAJHNO-OSDTW2-FPOC7K-G44NSECM	NIE-EBS-HKW-19-026				Lassa				TXO25A-DRDAJ3-K4LXVY-NVPUKEVA	Female				30	30--34			2019-11-17	Ebonyi	Ohaukwu					Hospital	Other facility	FETHA 2 Accident and Emergency			Other facility	Suspect case				Investigation pending			No Outcome Yet
NIE	742255	UKRDVA-OIG2S6-NS42CP-XQJD2IFY	NIE-EBS-UGB-19-042				Lassa				W7JD5Q-CZCFJ6-QCILQ7-X7ELKDD4	Female	No		No	8	5--9			2019-11-16	Ebonyi	Ebonyi					Hospital	FETHA 1				FETHA 1	Not a case				Investigation done		2019-11-22	No Outcome Yet
NIE	742230	TFDB6H-GUKKWG-IFLBGC-QFHCCPHE	NIE-EBS-UGB-19-043				Lassa				S53TYX-DD2ELC-SF7WXO-MOJ5KJ5Y	Male				10	10--14			2019-11-16	Ebonyi	Ebonyi						Home or other place	FETHA 2			Home or other place	Not yet classified				Investigation pending			No Outcome Yet
NIE	742304	V7NGOS-PR3PVN-7CZE7H-4ZCDCJEI	NIE-EBS-BKL-19-055				Lassa				R6LFTJ-3PYSS4-TLLPCQ-L3XAKK2Y	Male				28	25--29			2019-11-14	Ebonyi	Izzi	Agbaja Mgbo Ward				Hospital	Other facility	Fetha 2			Other facility	Not a case				Investigation done		2019-11-16	No Outcome Yet
NIE	742280	RDT7X2-23QGEX-IDW73I-O4NX2ETQ	NIE-EBS-EBJ-19-013				Lassa				V762S7-R6OREB-5BTPS7-OBO42OGQ	Male				18	15--19			2019-11-14	Ebonyi	Ezza North					Hospital	Other facility	FETHA 2			Other facility	Not yet classified				Investigation pending			No Outcome Yet
NIE	742316	QHBSF4-ZJKJHV-QNVYWR-O5IYKH5A	NIE-EBS-BKL-19-054				Lassa				TQQIMV-DYI5VI-LMHAFJ-XGQ6SP6A	Male				7	5--9			2019-11-11	Ebonyi	Izzi					Hospital	Other facility	FETHA 1			Other facility	Not a case				Investigation pending			No Outcome Yet
NIE	742328	QM2MVK-J3WOLA-WAEIUL-P5M2KANQ	NIE-EBS-BKL-19-053				Lassa				XNCNRX-3LN5Q2-L47J5V-KXHB2HVA	Male				1	0--4			2019-11-09	Ebonyi	Izzi					Hospital	Other facility	FETHA 2			Other facility	Not yet classified				Investigation pending			No Outcome Yet
NIE	733095	XYKJ65-JW7R4Z-MGOM3J-5XYLKKXI	NIE-EBS-EBJ-19-07				Lassa				SFIMTC-WFXXOA-ZTG52O-35MLSFZQ	Male				51	50--54			2019-11-08	Ebonyi	Ezza North	Oriuzor Ward				Hospital	Other facility	FETHA 2			Other facility	Not yet classified				Investigation pending			No Outcome Yet
NIE	700693	RKIMBT-EOOLRB-5HAUYR-NAWUKAZI	NIE-EBS-UGB-19-22				Lassa				TWHMNC-RVAEHE-2VMCEL-QH65CF2A	Male				5	5--9			2019-11-07	Ebonyi	Ebonyi					Hospital	FETHA 1				FETHA 1	Not yet classified				Investigation pending			No Outcome Yet
NIE	1309408	QTBLJG-NGA65J-JH76BT-6Q4JCO4I	NIE-EBS-CHR-20-022				Lassa				UWZ4YI-WAOQ7U-CK3X3M-2E3J2MII	Female						2024-03-09		2020-03-25	Ebonyi	Ikwo	Ndufu Alike Ward				Hospital	Other facility	Peadiatrics AE-FUTHA			Other facility	Confirmed case				Investigation done		2020-03-26	Unknown		2021-08-23
NIE	696450	UHCVOS-OTACZY-ZB6NJL-VYYC2EJA	NIE-EBS-BKL-19-052				Lassa				VOL7GM-KC33UU-URBB2K-SW7RKEYU	Female				15	15--19			2019-11-06	Ebonyi	Izzi					Hospital	Other facility	FETHA 2			Other facility	Not a case				Investigation done		43719	No Outcome Yet
NIE	696436	X6VIO6-PXYDMW-MAFRDW-RUGMSMWY	NIE-EBS-UGB-19-041				Lassa				RLJFOA-LSLYKI-2AXR55-WXKE2OSA	Female				14	10--14			2019-11-06	Ebonyi	Ebonyi					Hospital	FETHA 1				FETHA 1	Suspect case				Investigation pending			No Outcome Yet
NIE	696422	TMIFZO-5ACYKD-6QQELL-SS4DCP6A	NIE-EBS-BKL-19-053				Lassa				RZQIVP-QB66US-3DL2QQ-YW3S2MDY	Female				36	35--39			2019-11-06	Ebonyi	Izzi					Hospital	Other facility	FETHA 1			Other facility	Suspect case				Investigation pending			No Outcome Yet
NIE	742381	U67LSM-YX6ELH-6OCLTQ-DGHUSHA4	NIE-EBS-AKL-19-126				Lassa				VAFL6S-3IVKQ5-YUVBEY-7MR4SHJQ	Female				28	25--29			2019-11-04	Ebonyi	Abakaliki					Hospital	Other facility	FETHA 2			Other facility	Not yet classified				Investigation pending			No Outcome Yet
NIE	693444	WNO6MD-YD2XB4-RS7IE4-27PNCFEM	NIE-EBS-BKL-19-051				Lassa				SXEEON-SOY2U5-FLI5N2-3JTECJIY	Male				15	15--19			2019-10-31	Ebonyi	Izzi					Hospital	Other facility	FETHA 2			Other facility	Not a case				Investigation done		43719	No Outcome Yet
NIE	693427	URQAHV-3CQIXR-CDOYTK-I6D6CGU4	NIE-EBS-EDA-19-010				Lassa				U6V67R-ISWO22-Y6667N-3UE42IGM	Female				25	25--29			2019-10-31	Ebonyi	Afikpo South					Hospital	Other facility	FETHA 2			Other facility	Not yet classified				Investigation pending			No Outcome Yet
NIE	675134	VZO5JJ-6XPYVX-HEYZB6-HC242DNI	NIE-EBS-BKL-19-050				Lassa				SVAWWA-JUDFWU-7GAE2V-62TNCDUI	Female				30	30--34			2019-10-30	Ebonyi	Izzi					Hospital	Other facility	FETHA 1			Other facility	Suspect case				Investigation pending			No Outcome Yet
NIE	675120	R6EFIO-PAONFD-KLYU54-OJJO2KHE	NIE-EBS-BKL-19-049				Lassa				VRYXVT-EQ5GFD-YLISCB-7AJ3CKXY	Male				2	0--4			2019-10-30	Ebonyi	Izzi					Hospital	Other facility	FETHA 1 CHER			Other facility	Suspect case				Investigation pending			No Outcome Yet
NIE	675148	VNIRYF-C5U7NV-MJZXSG-KUX3KF6U	NIE-EBS-AKL-19-124				Lassa				VMAAEY-TFYATO-I42H5T-N44M2PQA	Female	No		No	18	15--19			2019-10-29	Ebonyi	Abakaliki					Hospital	Federal Teaching Hospital Abakilike (FETHA)				Federal Teaching Hospital Abakilike (FETHA)	Not a case				Investigation done		2019-09-30	No Outcome Yet
NIE	693372	TAN7S5-PQZKIO-RCH5T7-USS7SJHY	NIE-EBS-EBJ-19-012				Lassa				TBSLOT-T5OKNF-GLWJ35-TQDY2O4Y	Female				3	0--4			2019-10-26	Ebonyi	Ezza North					Hospital	Other facility	FETHA 1 CHER			Other facility	Suspect case				Investigation pending			No Outcome Yet
NIE	675106	XEAWN5-IAPYEU-MLLXW4-JN6LSMWQ	NIE-EBS-NKE-18-014				Lassa				WT6UWK-OGXLDH-GSTDGG-CY2PSMM4	Female				37	35--39			2019-10-26	Ebonyi	Ezza South					Hospital	Other facility	FETHA 2			Other facility	Suspect case				Investigation pending			No Outcome Yet
NIE	674114	R6EL2P-T2HZKZ-O6LHJX-N5BHKENE	NIE-EBS-ZLL-19-017				Lassa				VUPZCC-NBYA6P-AFHVER-3UKN2JCQ	Female				17	15--19			2019-10-24	Ebonyi	Ishielu					Hospital	Other facility	FETHA 1 CHER			Other facility	Not a case				Investigation done		43719	No Outcome Yet
NIE	674100	TAX6PK-3UA7G3-XQYMZH-QCKBCFJE	NIE-EBS-BKL-19-048				Lassa				W35TIK-F6YVI7-NMOBKQ-IV5Z2PEU	Male				11	10--14			2019-10-24	Ebonyi	Izzi					Hospital	Other facility	FETHA 1 CHER			Other facility	Not a case				Investigation done		2019-10-26	No Outcome Yet
NIE	675092	WENZSQ-WIPTEQ-O3R34Q-D2LESEFA	NIE-EBS-UGB-19-22				Lassa				V7MPD6-JVX36M-PVJDCT-QQ3O2FYY	Male				40	40--44			2019-10-23	Ebonyi	Ebonyi					Hospital	FETHA 1				FETHA 1	Suspect case				Investigation pending			No Outcome Yet
NIE	674979	WN3A45-SGN2B6-KG7SFK-2FFNCM5M	NIE-EBS-AKL-19-123				Lassa				VUWBMD-LNGF67-JEJQ3F-VPRBKHVE	Unknown				14	10--14			2019-10-23	Ebonyi	Abakaliki					Hospital	Other facility	FETHA 1 CHER			Other facility	Not yet classified				Investigation pending			No Outcome Yet
NIE	675007	VONVCB-G37FQA-WSPK5T-FQZOKHDM	NIE-EBS-HKW-19-024				Lassa				WBAGOL-BOQ75A-FSHM7U-FAROCHIA	Male				23	20--24			2019-10-18	Ebonyi	Ohaukwu					Hospital	Other facility	FETHA 2			Other facility	Suspect case				Investigation pending			No Outcome Yet
NIE	674993	RTINAT-MBZ33V-RSIWUR-3ESRSJLU	NIE-EBS-AKL-19-079				Lassa				TKK242-ZD4MZY-DWCHR5-RYLY2KEA	Female	No		No	21	20--24			2019-10-18	Ebonyi	Abakaliki					Hospital	Federal Teaching Hospital Abakilike (FETHA)				Federal Teaching Hospital Abakilike (FETHA)	Not a case				Investigation done		2019-10-24	No Outcome Yet
NIE	675063	RMQE2G-ZIP6HU-LOEVKG-66EN2FWY	NIE-EBS-AKL-19-120				Lassa				RG6VOG-K2UBX5-URKHS4-J27FKH7Y	Female				16	15--19			2019-10-13	Ebonyi	Abakaliki					Hospital	Other facility	FETHA 1 CHER			Other facility	Not a case				Investigation done		43719	No Outcome Yet
NIE	675049	R4HYQK-JACO6C-P3K44B-AYHV2LZE	NIE-EBS-BKL-19-047				Lassa				VAHEQA-RGWHDV-RCW6V7-SWVCKEDQ	Female	No		No	14	10--14			2019-10-13	Ebonyi	Izzi					Hospital	Other facility	St Vincent Hospital, Ndubia			Other facility	Not a case				Investigation done		2019-10-24	No Outcome Yet
NIE	675021	TKTKFD-YMFSJB-G2MPUU-32T4CJLU	NIE-EBS-AKL-19-121				Lassa				VUMOXA-QGMP5Q-FKO2UX-QV272HXA	Female				3	0--4			2019-10-12	Ebonyi	Abakaliki					Hospital	Offiaoji Health Centre				Offiaoji Health Centre	Suspect case				Investigation pending			No Outcome Yet
NIE	675077	TZV7B3-HEVQPA-NCHL6C-MRKKKPQU	NIE-EBS-SKA-19-002				Lassa				VW4M7K-57K7AM-X7J73G-ABUGCPA4	Male				10	10--14			2019-10-11	Ebonyi	Ivo					Hospital	Other facility	FETHA 1 CHER			Other facility	Not a case				Investigation done		2019-10-24	No Outcome Yet
NIE	675035	VUINIS-OF7O4T-ZGXSI7-N3MVKNYI	NIE-EBS-UGB-19-039				Lassa				RUPLKK-GBCGLQ-OG35W5-XJBLKNHA	Female	No		No	7	5--9			2019-10-10	Ebonyi	Ebonyi					Hospital	FETHA 1				FETHA 1	Not a case				Investigation done		2019-10-24	No Outcome Yet
NIE	639731	SK56JJ-JYKV4L-S3VTAB-XGC42OT4	NIE-EBS-AKL-19-119				Lassa				W4IBAD-D6TEQV-WC42JG-U6WUSISM	Female				24	20--24			2019-10-07	Ebonyi	Abakaliki					Hospital	Federal Teaching Hospital Abakilike (FETHA)				Federal Teaching Hospital Abakilike (FETHA)	Suspect case				Investigation done		2019-10-23	No Outcome Yet
NIE	639701	Q4HHTC-AHZAXP-LVUSOY-BVZ2CHSA	NIE-EBS-AFK-19-013				Lassa				XMJS34-4AIIKR-NMWLOP-BGWFCNDM	Male				56	55--59			2019-10-07	Ebonyi	Afikpo North					Hospital	Other facility	FETHA 2			Other facility	Not a case				Investigation done		2019-10-23	No Outcome Yet
NIE	639674	SMBDML-3IMEYT-7J6FOC-RZBZ2AVU	NIE-EBS-AKL-19-118				Lassa				XUKJRW-7LBKUT-POP2XR-G3LZSLRM	Male				44	40--44			2019-10-05	Ebonyi	Abakaliki					Hospital	Federal Teaching Hospital Abakilike (FETHA)				Other facility	Not a case				Investigation done		2019-05-14	No Outcome Yet
NIE	626023	Q7JRZW-2PKE5P-EHNQ5W-U3N32E3I	NIE-EBS-AKL-19-117				Lassa				XHGGXT-KEBSUJ-AHMHF2-3NIG2DLE	Female				40	40--44			2019-10-04	Ebonyi	Abakaliki					Hospital	Federal Teaching Hospital Abakilike (FETHA)				Federal Teaching Hospital Abakilike (FETHA)	Not a case				Investigation done		2019-10-23	No Outcome Yet
NIE	639717	XLZX4W-BLMITD-TD3TCM-M35J2LOA	NIE-EBS-ZLL-19-016				Lassa				SKRCWR-VTGNGW-2OYZJD-OCEGKLGE	Female				53	50--54			2019-10-03	Ebonyi	Ishielu					Hospital	Other facility	FETHA 2			Other facility	Not a case				Investigation done		2019-10-23	No Outcome Yet
NIE	631435	W64BEY-U2V253-GQQGCI-CZDF2DGE	NIE-EBS-NCA-19-009				Lassa				SJWQK5-NM2T4O-YB6FAF-JWVFCA6Y	Female				49	45--49			2019-10-02	Ebonyi	Onicha					Hospital	Other facility	FETHA 2			Other facility	Not a case				Investigation done		2019-10-23	No Outcome Yet
NIE	742405	X76WID-3UR43F-Y7DDAE-FLXICGWQ	NIE-EBS-NCA-19-010				Lassa				VXJUGI-RQ5FMX-SCMAPZ-FYVKSGDA	Male				35	35--39			2019-09-30	Ebonyi	Onicha					Hospital	Other facility	FETHA 2			Other facility	Not yet classified				Investigation pending			No Outcome Yet
NIE	611078	VMVAV4-YZSEPU-WO544K-DZT4KIC4	NIE-EBS-BKL-19-035				Lassa				QX3JCG-K4ZXJX-JIQOUA-ZDMG2JXU	Male				18	15--19			2019-09-22	Ebonyi	Abakaliki					Hospital	Federal Teaching Hospital Abakilike (FETHA)				Federal Teaching Hospital Abakilike (FETHA)	Not a case				Investigation done		2019-09-23	No Outcome Yet
NIE	611018	V6YRRG-4J2G3Q-KUIKHB-4KLPKDQY	NIE-EBS-HKW-19-022				Lassa				T3TQ57-CC67PS-UPQVA5-NMJ4KGVQ	Male				30 Months	0--4			2019-09-22	Ebonyi	Ohaukwu					Hospital	Other facility	FETHA 1 CHER			Other facility	Not a case				Investigation done		43624	No Outcome Yet
NIE	610605	W6G4LC-HCGVKJ-COZ3UL-DUOH2BNQ	NIE-EBS-AKL-19-96				Lassa				VDH3RC-QJEJNF-IY7C3U-EFC62EAU	Unknown								2019-09-22	Ebonyi	Abakaliki					Hospital	Other facility	FETHA 2			Other facility	Not yet classified				Investigation pending			No Outcome Yet
NIE	610561	RAGYLA-BK5ZJU-DP3NCZ-VKP62FOE	NIE-EBS-EBJ-19-10				Lassa				T6GCHO-TN2AS7-2S3MXW-H4QFKPXQ	Female				24	20--24			2019-09-22	Ebonyi	Ezza North					Hospital	Other facility	FETHA 1			Other facility	Not a case				Investigation done		43563	No Outcome Yet
NIE	610547	S2TARW-7IYU5H-WZPJRN-4A4SSIRY	NIE-EBS-BKL-19-031				Lassa				S6KV5J-BPOPAQ-T4FZWB-7VUHCNEE	Male				20	20--24			2019-09-22	Ebonyi	Izzi					Hospital	Other facility	FETHA 2 (Observation Bay)			Other facility	Not a case				Investigation done		43563	No Outcome Yet
NIE	610006	VF6D35-PINBRB-VTJ24M-AVJVSEUM	NIE-EBS-BKL-19-029				Lassa				WVKCPG-C6LRTW-ALTDCO-HU6WKKXI	Male				4	0--4			2019-09-21	Ebonyi	Izzi					Hospital	Other facility	FETHA 1 CHER			Other facility	Not yet classified				Investigation pending			No Outcome Yet
NIE	609992	X2USTO-EGOSDT-VLIQTB-THEW2ORI	NIE-EBS-ZLL-19-07				Lassa				RLS2FB-JOH6SQ-GPF74A-CSORSFD4	Female				55	55--59			2019-09-21	Ebonyi	Ishielu					Hospital	Other facility	FETHA 2			Other facility	Not a case				Investigation done		2019-07-15	No Outcome Yet
NIE	610978	WDZ6UG-7PXI7E-QH5WPT-WO3ASBAY	NIE-EBS-CHR-19-016				Lassa				QULTAS-UTU7OL-KBOULV-T7LN2FR4	Male				7	5--9			2019-09-20	Ebonyi	Ikwo					Hospital	Other facility	FETHA 1 CHER			Other facility	Not a case				Investigation done		2019-10-23	No Outcome Yet
NIE	610952	SEXV3I-J47REC-J3EY3N-A3XJ2JCE	NIE-EBS-AKL-19-116				Lassa				UHPC3C-DS5FUR-XHNYG5-XGOPSIVA	Female				20	20--24			2019-09-20	Ebonyi	Abakaliki					Hospital	Federal Teaching Hospital Abakilike (FETHA)				Federal Teaching Hospital Abakilike (FETHA)	Not a case				Investigation done		2019-10-23	No Outcome Yet
NIE	610910	WCUDYF-RK3ISU-WMKICR-XJWRSNHI	NIE-EBS-BKL-19-046				Lassa				XEKKEJ-I5ETEK-GBBFMX-VNMZ2KKU	Female				55	55--59			2019-09-20	Ebonyi	Izzi					Hospital	Other facility	FETHA 2			Other facility	Not a case				Investigation done		2019-10-23	No Outcome Yet
NIE	610896	SR7XIK-GL4P7A-4YOPZO-2NHFKLXU	NIE-EBS-BKL-19-045				Lassa				U24T76-MJM47I-PVIJ7W-7HXSCIYY	Female				22	20--24			2019-09-20	Ebonyi	Izzi					Hospital	Other facility	FETHA OBSERVATION BAY			Other facility	Not a case				Investigation done		2019-10-23	No Outcome Yet
NIE	610868	WQGREJ-MMD5YT-WBABJ6-PCH42PE4	NIE-EBS-UGB-19-038				Lassa				S4WJWJ-6C4K3L-EZZ2OA-O333CCVY	Unknown								2019-09-20	Ebonyi	Ebonyi					Hospital	Mile 4 Hospital				Mile 4 Hospital	Not a case				Investigation done		2019-10-23	No Outcome Yet
NIE	610826	S7UHT3-4TEBUG-EHB2OF-M3J6CAUA	NIE-EBS-BKL-19-044				Lassa				TFNJA7-LY5XD5-6736UD-Y4UP2PME	Male				12	10--14			2019-09-20	Ebonyi	Izzi					Hospital	Other facility	FETHA 1 CHER			Other facility	Not a case				Investigation done		2019-10-23	No Outcome Yet
NIE	608848	VL66YJ-QP427I-UPICG7-THXQKGJU	NIE-EBS-AKL-19-96				Lassa				RYB6G6-R6X737-HE6IXN-3ZXF2ACU	Female				28	25--29			2019-09-20	Ebonyi	Abakaliki					Hospital	Other facility	Virology Centre			Other facility	Not a case				Investigation pending			No Outcome Yet
NIE	608821	VTBPCK-YJCFVK-JN7CPB-UOMISP4I	NIE-EBS-UGB-19-036				Lassa				WZUBIQ-VKBXPS-R54NC3-47WBCGHI	Female				26	25--29			2019-09-20	Ebonyi	Abakaliki					Hospital	Other facility	Accident/Emergency FETHA 2			Other facility	Not a case				Investigation pending			No Outcome Yet
NIE	608784	R3KKGE-63I374-FVQA26-UASZCA6Y	NIE-EBS-EDA-19-009				Lassa				TZTO66-CO4SGX-53GXJ7-VUCY2JW4	Male				35	35--39			2019-09-20	Ebonyi	Afikpo South					Hospital	Other facility	Accident/Emergency FETHA 2			Other facility	Not a case				Investigation pending			No Outcome Yet
NIE	608666	QCSOVC-QH7HSO-H442OK-AHVMKH3Q	NIE-EBS-UGB-19-037				Lassa				WO7ZYM-5UTNHO-K56NNS-OWVS2OTQ	Male				30	30--34			2019-09-20	Ebonyi	Abakaliki					Hospital	Other facility	Accident/Emergency FETHA 2			Other facility	Not a case				Investigation pending			No Outcome Yet
NIE	608616	U3K42G-IMBQYH-SB66WP-GKBMKKIA	NIE-EBS-EBJ-19-011				Lassa				TR23CS-7BRQBL-MMFT53-N2CBCFK4	Male				8	5--9			2019-09-20	Ebonyi	Ezza North					Hospital	Other facility	CHER FETHA 1			Other facility	Not a case				Investigation pending			No Outcome Yet
NIE	608602	S77HVL-BEVOLO-D2N2X2-WSLRSI74	NIE-EBS-ZLL-19-015				Lassa				WCHICR-T3QZG3-HR4OFA-3PRMKBKM	Male				4	0--4			2019-09-20	Ebonyi	Ishielu					Hospital	Other facility	CHER FETHA 1			Other facility	Not a case				Investigation pending			No Outcome Yet
NIE	608542	SSCFCX-3DVMLV-BGMULX-3V2FSIFI	NIE-EBS-BKL-19-041				Lassa				XRLINJ-DH2SCT-IHU2MV-TUBHKMX4	Male				32	30--34			2019-09-20	Ebonyi	Izzi					Hospital	Other facility	Accident/Emergency FETHA 2			Other facility	Not a case				Investigation pending			No Outcome Yet
NIE	608506	RQIAWC-F7PVAM-QOIPUP-JWV6KE3U	NIE-EBS-BKL-19-042				Lassa				SJ2LNE-JTHYN2-W6C2WV-OX3BSHWY	Female				25	25--29			2019-09-20	Ebonyi	Izzi					Hospital	Other facility	Internal Medicine			Other facility	Not a case				Investigation pending			No Outcome Yet
NIE	608456	UD3EW2-XA5Z24-CVJJTU-I6GGCCOU	NIE-EBS-AKL-19-113				Lassa				RBRBOR-L27JB2-YJC24E-4LYCKKCY	Female				30	30--34			2019-09-20	Ebonyi	Abakaliki					Hospital	Other facility	Accident/Emergency FETHA 2			Other facility	Not a case				Investigation pending			No Outcome Yet
NIE	610020	QLUCCB-UGE42Z-7JYZTR-K5YDCFB4	NIE-EBS-BKL-19-030				Lassa				TYO3QL-7IIPI6-TP3MMX-KN2BSFQY	Male				6	5--9			2019-09-19	Ebonyi	Izzi					Hospital	Other facility	FETHA 1 CHER			Other facility	Not a case				Investigation done		43532	No Outcome Yet
NIE	608131	SCXAIN-JCI3IM-JETF5X-RKI6SCXA	NIE-EBS-NCA-19-008				Lassa				XCPKOI-GTNLUN-WVCJVC-ZNDS2BCA	Female				25	25--29			2019-09-19	Ebonyi	Onicha					Hospital	Other facility	FETHA 1			Other facility	Not a case				Investigation done		43595	No Outcome Yet
[truncated: 541 more rows]
[truncated: 261 more columns]
